# Supplementary material for: Detection of driver metabolites in the human liver metabolic network using structural controllability analysis
Source: BMC Syst Biol. 2014 May 3;8:51. doi: 10.1186/1752-0509-8-51 (PMC4024020; doi:10.1186/1752-0509-8-51)
Supplement: Additional file 1 — Table S1. The list of metabolites and reactions in the human liver metabolic networks. [file 1752-0509-8-51-S1.xlsx]

## Sheet: Compartmental Network
Supplementary Table 1.1. The link list of the human liver metabolic network. Each row represent a link, and the two metabolites in each link participate in a same reaction, where the former metabolite refers to a substrate and the latter one a product.
10fthf[c]	10fthf[l]
10fthf[c]	10fthf[m]
10fthf[c]	10fthf5glu[c]
10fthf[c]	adp[c]
10fthf[c]	h[c]
10fthf[c]	pi[c]
10fthf[c]	atp[c]
10fthf[c]	for[c]
10fthf[c]	h2o[c]
10fthf[c]	methf[c]
10fthf[c]	thf[c]
10fthf[l]	10fthf[c]
10fthf[m]	10fthf[c]
10fthf[m]	10fthf5glu[m]
10fthf[m]	adp[m]
10fthf[m]	h[m]
10fthf[m]	pi[m]
10fthf[m]	atp[m]
10fthf[m]	for[m]
10fthf[m]	h2o[m]
10fthf[m]	methf[m]
10fthf[m]	thf[m]
10fthf5glu[c]	10fthf6glu[c]
10fthf5glu[c]	adp[c]
10fthf5glu[c]	h[c]
10fthf5glu[c]	pi[c]
10fthf5glu[l]	10fthf[l]
10fthf5glu[l]	glu-DASH-L[l]
10fthf5glu[m]	10fthf6glu[m]
10fthf5glu[m]	adp[m]
10fthf5glu[m]	h[m]
10fthf5glu[m]	pi[m]
10fthf6glu[c]	10fthf7glu[c]
10fthf6glu[c]	adp[c]
10fthf6glu[c]	h[c]
10fthf6glu[c]	pi[c]
10fthf6glu[l]	10fthf5glu[l]
10fthf6glu[l]	glu-DASH-L[l]
10fthf6glu[m]	10fthf7glu[m]
10fthf6glu[m]	adp[m]
10fthf6glu[m]	h[m]
10fthf6glu[m]	pi[m]
10fthf7glu[c]	10fthf7glu[l]
10fthf7glu[l]	10fthf6glu[l]
10fthf7glu[l]	glu-DASH-L[l]
10fthf7glu[m]	10fthf7glu[c]
12ppd-DASH-R[c]	h[c]
12ppd-DASH-R[c]	lald-DASH-D[c]
12ppd-DASH-R[c]	nadh[c]
12ppd-DASH-S[c]	h[c]
12ppd-DASH-S[c]	lald-DASH-L[c]
12ppd-DASH-S[c]	nadh[c]
13dampp[c]	bamppald[c]
13dampp[c]	h2o2[c]
13dampp[c]	nh4[c]
13-DASH-cis-DASH-retn[c]	13-DASH-cis-DASH-retn[r]
13-DASH-cis-DASH-retn[c]	retn[c]
13-DASH-cis-DASH-retn[r]	13-DASH-cis-DASH-retnglc[r]
13-DASH-cis-DASH-retn[r]	udp[r]
13-DASH-cis-DASH-retnglc[c]	13-DASH-cis-DASH-retnglc[e]
13-DASH-cis-DASH-retnglc[r]	13-DASH-cis-DASH-retnglc[c]
13dpg[c]	23dpg[c]
13dpg[c]	3pg[c]
13dpg[c]	atp[c]
13dpg[c]	g3p[c]
13dpg[c]	h[c]
13dpg[c]	nad[c]
13dpg[c]	pi[c]
1mncam[c]	1mncam[e]
1mncam[c]	adp[c]
1mncam[c]	h[c]
1mncam[c]	pi[c]
1p3h5c[m]	4hglusa[m]
1p3h5c[m]	e4hglu[m]
1p3h5c[m]	h[m]
1p3h5c[m]	nadh[m]
1pipdn2c[x]	Lpipecol[x]
1pipdn2c[x]	nad[x]
1pyr5c[c]	nad[c]
1pyr5c[c]	nadp[c]
1pyr5c[c]	pro-DASH-L[c]
1pyr5c[m]	glu5sa[m]
1pyr5c[m]	glu-DASH-L[m]
1pyr5c[m]	h[m]
1pyr5c[m]	nad[m]
1pyr5c[m]	nadh[m]
1pyr5c[m]	nadp[m]
1pyr5c[m]	pro-DASH-L[m]
23dpg[c]	13dpg[c]
23dpg[c]	3pg[c]
23dpg[c]	pi[c]
24nph[c]	24nph[e]
24nph[e]	24nph[c]
2amac[c]	Lcyst[c]
2amac[c]	nadp[c]
2amac[c]	nh4[c]
2amac[c]	pap[c]
2amac[c]	pyr[c]
2aobut[m]	aact[m]
2aobut[m]	accoa[m]
2aobut[m]	co2[m]
2aobut[m]	gly[m]
2c23dh56dhoxin[c]	h2o[c]
2c23dh56dhoxin[c]	L-DASH-dpchrm[c]
2c23dh56dhoxin[c]	dopaqn[c]
2dr1p[c]	dad-DASH-2[c]
2dr1p[c]	din[c]
2dr1p[c]	duri[c]
2dr1p[c]	pi[c]
2dr1p[c]	thymd[c]
2dr5p[c]	acald[c]
2dr5p[c]	g3p[c]
2kmb[c]	akg[c]
2kmb[c]	glu-DASH-L[c]
2kmb[c]	met-DASH-L[c]
2maacoa[m]	3hmbcoa[m]
2maacoa[m]	accoa[m]
2maacoa[m]	nad[m]
2maacoa[m]	ppcoa[m]
2mb2coa[m]	3hmbcoa[m]
2mbcoa[m]	2mb2coa[m]
2mbcoa[m]	fadh2[m]
2mcit[c]	2mcit[e]
2mcit[e]	2mcit[c]
2mop[m]	3aib[m]
2mop[m]	3hmp[m]
2mop[m]	akg[m]
2mop[m]	co2[m]
2mop[m]	h[m]
2mop[m]	mmcoa-DASH-R[m]
2mop[m]	nad[m]
2mop[m]	nadh[m]
2mop[m]	ppcoa[m]
2mp2coa[m]	3hibutcoa[m]
2obut[c]	co2[c]
2obut[c]	nadh[c]
2obut[c]	ppcoa[c]
2oxoadp[c]	2oxoadp[m]
2oxoadp[c]	akg[c]
2oxoadp[m]	2oxoadp[c]
2oxoadp[m]	akg[m]
2oxoadp[m]	co2[m]
2oxoadp[m]	glutcoa[m]
2oxoadp[m]	nadh[m]
2pg[c]	3pg[c]
2pg[c]	h2o[c]
2pg[c]	pep[c]
34dhmald[c]	h[c]
34dhmald[c]	34dhoxmand[c]
34dhmald[c]	34dhoxpeg[c]
34dhmald[c]	nad[c]
34dhmald[c]	nadh[c]
34dhmald[c]	nadph[c]
34dhoxmand[c]	34dhmald[c]
34dhoxmand[c]	h2o[c]
34dhoxmand[c]	nadp[c]
34dhoxpeg[c]	34dhmald[c]
34dhoxpeg[c]	34dhoxpeg[e]
34dhoxpeg[c]	h[c]
34dhoxpeg[c]	nadh[c]
34dhoxpeg[e]	34dhoxpeg[c]
34dhpac[c]	h[c]
34dhpac[c]	34dhpha[c]
34dhpac[c]	nadh[c]
34dhpac[c]	nadph[c]
34dhpha[c]	34dhpac[c]
34dhpha[c]	h2o[c]
34dhpha[c]	nadp[c]
34dhphe[c]	dopaqn[c]
34dhphe[c]	h2o[c]
34dhphe[c]	co2[c]
34dhphe[c]	dopa[c]
34hpp[c]	akg[c]
34hpp[c]	co2[c]
34hpp[c]	hgentis[c]
34hpp[c]	tyr-DASH-L[c]
35cgmp[c]	35cgmp[n]
35cgmp[c]	gmp[c]
35cgmp[c]	h[c]
35cgmp[n]	35cgmp[c]
35cgmp[n]	gmp[n]
35cgmp[n]	h[n]
35diotyr[c]	h2o[c]
35diotyr[c]	2amac[c]
35diotyr[c]	thyox-DASH-L[c]
35diotyr[c]	triodthy[c]
3aib[c]	3aib[e]
3aib[m]	2mop[m]
3aib[m]	3aib[c]
3aib[m]	glu-DASH-L[m]
3dhguln[c]	co2[c]
3dhguln[c]	guln[c]
3dhguln[c]	nad[c]
3dhguln[c]	xylu-DASH-L[c]
3dsphgn[c]	nadp[c]
3dsphgn[c]	sphgn[c]
3hanthrn[c]	cmusa[c]
3hanthrn[c]	h[c]
3hbcoa[m]	aacoa[m]
3hbcoa[m]	b2coa[m]
3hbcoa[m]	h[m]
3hbcoa[m]	h2o[m]
3hbcoa[m]	nadh[m]
3hibutcoa[m]	2mp2coa[m]
3hibutcoa[m]	3hmp[m]
3hibutcoa[m]	coa[m]
3hibutcoa[m]	h[m]
3hibutcoa[m]	h2o[m]
3hmbcoa[m]	2maacoa[m]
3hmbcoa[m]	2mb2coa[m]
3hmbcoa[m]	h[m]
3hmbcoa[m]	h2o[m]
3hmbcoa[m]	nadh[m]
3hmp[m]	2mop[m]
3hmp[m]	h[m]
3hmp[m]	nadh[m]
3ityr-DASH-L[c]	h2o[c]
3ityr-DASH-L[c]	2amac[c]
3ityr-DASH-L[c]	35diotyr[c]
3ityr-DASH-L[c]	h[c]
3ityr-DASH-L[c]	i[c]
3ityr-DASH-L[c]	triodthy[c]
3m4hpga[c]	h[c]
3m4hpga[c]	3mox4hoxm[c]
3m4hpga[c]	nadh[c]
3m4hpga[c]	nadph[c]
3mb2coa[m]	3mgcoa[m]
3mb2coa[m]	adp[m]
3mb2coa[m]	h[m]
3mb2coa[m]	pi[m]
3mgcoa[m]	3mb2coa[m]
3mgcoa[m]	atp[m]
3mgcoa[m]	hco3[m]
3mgcoa[m]	hmgcoa[m]
3mlda[c]	3mlda[e]
3mlda[e]	3mlda[c]
3mldz[c]	h[c]
3mldz[c]	3mlda[c]
3mldz[c]	nadh[c]
3mob[c]	3mob[m]
3mob[c]	akg[c]
3mob[c]	h[m]
3mob[c]	val-DASH-L[c]
3mob[m]	akg[m]
3mob[m]	co2[m]
3mob[m]	ibcoa[m]
3mob[m]	nadh[m]
3mob[m]	val-DASH-L[m]
3mop[c]	3mop[m]
3mop[c]	akg[c]
3mop[c]	h[m]
3mop[c]	ile-DASH-L[c]
3mop[m]	2mbcoa[m]
3mop[m]	akg[m]
3mop[m]	co2[m]
3mop[m]	ile-DASH-L[m]
3mop[m]	nadh[m]
3mox4hoxm[c]	3m4hpga[c]
3mox4hoxm[c]	h2o[c]
3mox4hoxm[c]	nadp[c]
3pg[c]	13dpg[c]
3pg[c]	2pg[c]
3pg[c]	3php[c]
3pg[c]	adp[c]
3pg[c]	h[c]
3pg[c]	nadh[c]
3php[c]	akg[c]
3php[c]	pser-DASH-L[c]
3sala[c]	3sala[m]
3sala[c]	3snpyr[c]
3sala[c]	asp-DASH-L[c]
3sala[c]	co2[c]
3sala[c]	glu-DASH-L[c]
3sala[c]	hyptaur[c]
3sala[m]	3sala[c]
3sala[m]	3snpyr[m]
3sala[m]	asp-DASH-L[m]
3sala[m]	glu-DASH-L[m]
3snpyr[c]	h[c]
3snpyr[c]	pyr[c]
3snpyr[c]	so3[c]
3snpyr[m]	h[m]
3snpyr[m]	pyr[m]
3snpyr[m]	so3[m]
3spyr[c]	akg[c]
3spyr[c]	Lcyst[c]
3spyr[c]	nad[c]
3spyr[c]	sl-DASH-L[c]
44mctr[r]	44mzym[r]
44mctr[r]	nadp[r]
44mzym[r]	nadp[r]
44mzym[r]	h2o[r]
44mzym[r]	4mzym-int1[r]
4abut[c]	4abut[m]
4abut[m]	4abut[c]
4abut[m]	glu-DASH-L[m]
4abut[m]	sucsal[m]
4abutn[c]	h[c]
4abutn[c]	4abut[c]
4abutn[c]	nadh[c]
4fumacac[c]	acac[c]
4fumacac[c]	fum[c]
4fumacac[c]	h[c]
4hdebrisoquine[c]	4hdebrisoquine[e]
4hdebrisoquine[e]	4hdebrisoquine[c]
4hglusa[m]	1p3h5c[m]
4hglusa[m]	h[m]
4hglusa[m]	e4hglu[m]
4hglusa[m]	h2o[m]
4hglusa[m]	nadh[m]
4hoxpacd[c]	h[c]
4hoxpacd[c]	4hphac[c]
4hoxpacd[c]	nadph[c]
4hphac[c]	4hoxpacd[c]
4hphac[c]	4hphac[e]
4hphac[c]	h2o[c]
4hphac[c]	nadp[c]
4hphac[e]	4hphac[c]
4izp[c]	forglu[c]
4izp[c]	h[c]
4mlacac[c]	4fumacac[c]
4mop[c]	4mop[m]
4mop[c]	akg[c]
4mop[c]	h[m]
4mop[c]	leu-DASH-L[c]
4mop[m]	akg[m]
4mop[m]	co2[m]
4mop[m]	ivcoa[m]
4mop[m]	leu-DASH-L[m]
4mop[m]	nadh[m]
4mtolbutamide[c]	4mtolbutamide[e]
4mtolbutamide[e]	4mtolbutamide[c]
4mzym-int1[r]	4mzym-int2[r]
4mzym-int1[r]	co2[r]
4mzym-int1[r]	h[r]
4mzym-int1[r]	nadh[r]
4mzym-int1[r]	nadph[r]
4mzym-int2[r]	co2[r]
4mzym-int2[r]	h[r]
4mzym-int2[r]	nadh[r]
4mzym-int2[r]	nadph[r]
4mzym-int2[r]	zym-int2[r]
4nph[c]	24nph[c]
4nph[c]	4nph[e]
4nph[c]	4nphsf[c]
4nph[c]	h[c]
4nph[c]	h2o[c]
4nph[c]	nadp[c]
4nph[c]	pap[c]
4nph[e]	4nph[c]
4nphsf[c]	4nphsf[e]
4nphsf[e]	4nphsf[c]
4ppan[c]	4ppcys[c]
4ppan[c]	amp[c]
4ppan[c]	h[c]
4ppan[c]	ppi[c]
4ppcys[c]	co2[c]
4ppcys[c]	pan4p[c]
4pyrdx[c]	4pyrdx[e]
4pyrdx[c]	adp[c]
4pyrdx[c]	h[c]
4pyrdx[c]	pi[c]
56dihindlcrbxlt[c]	L-DASH-dpchrm[c]
56dihindlcrbxlt[c]	melanin[c]
56dura[c]	cala[c]
56dura[c]	h[c]
56dura[c]	nadph[c]
56dura[c]	ura[c]
5aop[c]	h2o[c]
5aop[c]	5aop[m]
5aop[c]	h[c]
5aop[c]	ppbng[c]
5aop[m]	5aop[c]
5dhf[c]	6dhf[c]
5dhf[c]	adp[c]
5dhf[c]	h[c]
5dhf[c]	pi[c]
5dhf[e]	glu-DASH-L[e]
5dhf[e]	dhf[e]
5dhf[l]	glu-DASH-L[l]
5dhf[l]	dhf[l]
5dhf[m]	6dhf[m]
5dhf[m]	adp[m]
5dhf[m]	h[m]
5dhf[m]	pi[m]
5dpmev[x]	adp[x]
5dpmev[x]	co2[x]
5dpmev[x]	ipdp[x]
5dpmev[x]	pi[x]
5forthf[c]	methf[c]
5forthf[c]	nh4[c]
5fthf[c]	5fthf[e]
5fthf[c]	adp[c]
5fthf[c]	methf[c]
5fthf[c]	oh1[c]
5fthf[c]	pi[c]
5fthf[e]	5fthf[c]
5fthf[e]	oh1[e]
5homeprazole[c]	5homeprazole[e]
5homeprazole[e]	5homeprazole[c]
5htrp[c]	co2[c]
5htrp[c]	srtn[c]
5mdr1p[c]	5mdru1p[c]
5mdru1p[c]	5mdr1p[c]
5mdru1p[c]	dkmpp[c]
5mdru1p[c]	h2o[c]
5mta[c]	5mdr1p[c]
5mta[c]	ade[c]
5mthf[c]	5mthf[e]
5mthf[c]	h[c]
5mthf[c]	met-DASH-L[c]
5mthf[c]	mlthf[c]
5mthf[c]	oh1[c]
5mthf[c]	thbpt[c]
5mthf[c]	thf[c]
5mthf[e]	5mthf[c]
5mthf[e]	oh1[e]
5oxpro[c]	adp[c]
5oxpro[c]	glu-DASH-L[c]
5oxpro[c]	h[c]
5oxpro[c]	pi[c]
5pmev[x]	5dpmev[x]
5pmev[x]	adp[x]
5thf[c]	6thf[c]
5thf[c]	adp[c]
5thf[c]	h[c]
5thf[c]	pi[c]
5thf[e]	glu-DASH-L[e]
5thf[e]	thf[e]
5thf[l]	glu-DASH-L[l]
5thf[l]	thf[l]
5thf[m]	6thf[m]
5thf[m]	adp[m]
5thf[m]	h[m]
5thf[m]	pi[m]
6a2ohxnt[x]	1pipdn2c[x]
6a2ohxnt[x]	h2o[x]
6dhf[c]	7dhf[c]
6dhf[c]	adp[c]
6dhf[c]	h[c]
6dhf[c]	pi[c]
6dhf[l]	5dhf[l]
6dhf[l]	glu-DASH-L[l]
6dhf[m]	7dhf[m]
6dhf[m]	adp[m]
6dhf[m]	h[m]
6dhf[m]	pi[m]
6pgc[c]	co2[c]
6pgc[c]	nadph[c]
6pgc[c]	ru5p-DASH-D[c]
6pgl[c]	6pgc[c]
6pgl[c]	g6p[c]
6pgl[c]	h[c]
6pgl[c]	nadp[c]
6pgl[r]	g6p[r]
6pgl[r]	nad[r]
6pgl[r]	nadp[r]
6thf[c]	7thf[c]
6thf[c]	adp[c]
6thf[c]	h[c]
6thf[c]	pi[c]
6thf[l]	5thf[l]
6thf[l]	glu-DASH-L[l]
6thf[m]	7thf[m]
6thf[m]	adp[m]
6thf[m]	h[m]
6thf[m]	pi[m]
h[m]	o2s[m]
h[m]	h2o[m]
h[m]	ficytC[m]
h[m]	h[c]
7dhchsterol[c]	7dhchsterol[r]
7dhchsterol[c]	pd3[c]
7dhchsterol[r]	7dhchsterol[c]
7dhchsterol[r]	chsterol[r]
7dhchsterol[r]	nadp[r]
7dhf[c]	7dhf[l]
7dhf[l]	6dhf[l]
7dhf[l]	glu-DASH-L[l]
7dhf[m]	7dhf[c]
7thf[c]	7thf[l]
7thf[l]	6thf[l]
7thf[l]	glu-DASH-L[l]
7thf[m]	7thf[c]
aacoa[c]	accoa[c]
aacoa[c]	acac[c]
aacoa[c]	atp[c]
aacoa[c]	coa[c]
aacoa[c]	h[c]
aacoa[c]	hmgcoa[c]
aacoa[m]	accoa[m]
aacoa[m]	3hbcoa[m]
aacoa[m]	acac[m]
aacoa[m]	coa[m]
aacoa[m]	h[m]
aacoa[m]	hmgcoa[m]
aacoa[m]	nad[m]
aacoa[m]	succoa[m]
aact[c]	h2o2[c]
aact[c]	mthgxl[c]
aact[c]	nh4[c]
aact[m]	aact[c]
abt[c]	abt[e]
abt[c]	h[c]
abt[c]	nadh[c]
abt[c]	xylu-DASH-L[c]
ac[c]	ac[e]
ac[c]	accoa[c]
ac[c]	amp[c]
ac[c]	h[e]
ac[c]	ppi[c]
ac[e]	ac[c]
ac[e]	h[c]
ac[m]	accoa[m]
ac[m]	amp[m]
ac[m]	ppi[m]
acac[c]	aacoa[c]
acac[c]	acac[e]
acac[c]	acac[m]
acac[c]	acac[x]
acac[c]	amp[c]
acac[c]	h[e]
acac[c]	h[m]
acac[c]	ppi[c]
acac[e]	acac[c]
acac[e]	h[c]
acac[m]	aacoa[m]
acac[m]	acac[c]
acac[m]	acetone[m]
acac[m]	bhb[m]
acac[m]	co2[m]
acac[m]	h[c]
acac[m]	nad[m]
acac[m]	succ[m]
acac[x]	acac[c]
acald[c]	h[c]
acald[c]	ac[c]
acald[c]	acald[e]
acald[c]	acald[m]
acald[c]	acald[x]
acald[c]	nadh[c]
acald[c]	nadph[c]
acald[e]	acald[c]
acald[m]	h[m]
acald[m]	ac[m]
acald[m]	acald[c]
acald[m]	nadh[m]
acald[x]	acald[c]
accoa[c]	nadp[c]
accoa[c]	co2[c]
accoa[c]	coa[c]
accoa[c]	h2o[c]
accoa[c]	aacoa[c]
accoa[c]	ac[c]
accoa[c]	accoa[n]
accoa[c]	acgam6p[c]
accoa[c]	ach[c]
accoa[c]	adp[c]
accoa[c]	h[c]
accoa[c]	hdca[c]
accoa[c]	hmgcoa[c]
accoa[c]	malcoa[c]
accoa[c]	occoa[c]
accoa[c]	paf-hs[c]
accoa[c]	pi[c]
accoa[m]	2aobut[m]
accoa[m]	2maacoa[m]
accoa[m]	aacoa[m]
accoa[m]	acrn[m]
accoa[m]	adp[m]
accoa[m]	cit[m]
accoa[m]	coa[m]
accoa[m]	h[m]
accoa[m]	hmgcoa[m]
accoa[m]	malcoa[m]
accoa[m]	Nacasp[m]
accoa[m]	pi[m]
accoa[n]	accoa[c]
accoa[n]	ach[n]
accoa[n]	coa[n]
accoa[x]	acrn[x]
accoa[x]	coa[x]
acetol[c]	12ppd-DASH-S[c]
acetol[c]	h2o[c]
acetol[c]	mthgxl[c]
acetol[c]	nadp[c]
acetone[c]	acetol[c]
acetone[c]	acetone[e]
acetone[c]	acetone[m]
acetone[c]	h[e]
acetone[c]	h[m]
acetone[c]	h2o[c]
acetone[c]	nadp[c]
acetone[e]	acetone[c]
acetone[e]	h[c]
acetone[m]	acetone[c]
acetone[m]	h[c]
acgam[c]	acgam6p[c]
acgam[c]	adp[c]
acgam[c]	h[c]
acgam[l]	acgam[c]
acgam1p[c]	acgam6p[c]
acgam1p[c]	ppi[c]
acgam1p[c]	uacgam[c]
acgam6p[c]	ac[c]
acgam6p[c]	acgam1p[c]
acgam6p[c]	gam6p[c]
ach[c]	accoa[c]
ach[c]	ach[n]
ach[c]	chol[c]
ach[e]	ac[e]
ach[e]	chol[e]
ach[e]	h[e]
ach[n]	accoa[n]
ach[n]	ach[c]
ach[n]	chol[n]
acrn[c]	acrn[m]
acrn[m]	accoa[m]
acrn[m]	crn[m]
acrn[x]	accoa[x]
acrn[x]	acrn[c]
acrn[x]	crn[x]
ade[c]	ade[e]
ade[c]	adn[c]
ade[c]	dad-DASH-2[c]
ade[c]	pi[c]
ade[e]	ade[c]
adn[c]	ade[c]
adn[c]	adn[m]
adn[c]	adp[c]
adn[c]	ahcys[c]
adn[c]	amp[c]
adn[c]	h[c]
adn[c]	h2o[c]
adn[c]	ins[c]
adn[c]	nh4[c]
adn[c]	r1p[c]
adn[e]	ins[e]
adn[e]	nh4[e]
adn[m]	adn[c]
adn[m]	adp[m]
adn[m]	amp[m]
adn[m]	h[m]
adp[c]	3pg[c]
adp[c]	adp[x]
adp[c]	amp[c]
adp[c]	atp[c]
adp[c]	bilglcur[c]
adp[c]	cdp[c]
adp[c]	cmp[c]
adp[c]	creat[c]
adp[c]	dadp[c]
adp[c]	dag-hs[c]
adp[c]	dcdp[c]
adp[c]	dcmp[c]
adp[c]	dgdp[c]
adp[c]	dgmp[c]
adp[c]	didp[c]
adp[c]	dtdp[c]
adp[c]	dtmp[c]
adp[c]	dudp[c]
adp[c]	for[c]
adp[c]	gdp[c]
adp[c]	gmp[c]
adp[c]	gtp[c]
adp[c]	h2o[c]
adp[c]	idp[c]
adp[c]	pchol-hs[c]
adp[c]	pyr[c]
adp[c]	thf[c]
adp[c]	trdox[c]
adp[c]	udp[c]
adp[c]	ump[c]
adp[e]	amp[e]
adp[e]	h[e]
adp[e]	pi[e]
adp[m]	h[m]
adp[m]	3mb2coa[m]
adp[m]	amp[m]
adp[m]	atp[m]
adp[m]	cdp[m]
adp[m]	cmp[m]
adp[m]	coa[m]
adp[m]	creat[m]
adp[m]	dadp[m]
adp[m]	dcdp[m]
adp[m]	dgdp[m]
adp[m]	dtdp[m]
adp[m]	dudp[m]
adp[m]	dump[m]
adp[m]	for[m]
adp[m]	gdp[m]
adp[m]	gtp[m]
adp[m]	h2o[m]
adp[m]	hco3[m]
adp[m]	itacon[m]
adp[m]	mescon[m]
adp[m]	succ[m]
adp[m]	thf[m]
adp[n]	atp[n]
adp[n]	cdp[n]
adp[n]	cmp[n]
adp[n]	dadp[n]
adp[n]	dag-hs[n]
adp[n]	dcdp[n]
adp[n]	dcmp[n]
adp[n]	dcyt[n]
adp[n]	dgdp[n]
adp[n]	didp[n]
adp[n]	dtdp[n]
adp[n]	dudp[n]
adp[n]	gdp[n]
adp[n]	idp[n]
adp[n]	udp[n]
adp[n]	ump[n]
adp[x]	adp[c]
adprib[c]	h[c]
adprib[c]	amp[c]
adprib[c]	r5p[c]
adprib[e]	adprib[c]
adrn[c]	adrn[e]
adrn[c]	adrncoa[c]
adrn[c]	amp[c]
adrn[c]	na1[e]
adrn[c]	ppi[c]
adrn[e]	adrn[c]
adrn[e]	na1[c]
adrncoa[c]	adrn[c]
adrncoa[c]	adrncrn[c]
adrncoa[c]	atp[c]
adrncoa[c]	coa[c]
adrncoa[m]	accoa[m]
adrncoa[m]	arachdcoa[m]
adrncoa[m]	fadh2[m]
adrncoa[m]	h[m]
adrncoa[m]	nadh[m]
adrncoa[x]	h2o[x]
adrncoa[x]	accoa[x]
adrncoa[x]	arachdcoa[x]
adrncoa[x]	dcsptn1coa[x]
adrncoa[x]	h[x]
adrncoa[x]	h2o2[x]
adrncoa[x]	nad[x]
adrncoa[x]	nadh[x]
adrncrn[c]	adrncrn[m]
adrncrn[m]	adrncoa[m]
adrncrn[m]	crn[m]
adrnl[c]	adp[c]
adrnl[c]	h[c]
adrnl[c]	pi[c]
adrnl[c]	adrnl[e]
adrnl[c]	34dhmald[c]
adrnl[c]	ahcys[c]
adrnl[c]	h2o2[c]
adrnl[c]	mepi[c]
adrnl[c]	mma[c]
aflatoxin[c]	aflatoxin[e]
aflatoxin[c]	eaflatoxin[c]
aflatoxin[c]	h2o[c]
aflatoxin[c]	nadp[c]
aflatoxin[e]	aflatoxin[c]
ahcys[c]	adn[c]
ahcys[c]	ahcys[m]
ahcys[c]	ahcys[r]
ahcys[c]	amet[c]
ahcys[c]	gudac[c]
ahcys[c]	hcys-DASH-L[c]
ahcys[m]	ahcys[c]
ahcys[m]	amet[m]
ahcys[r]	ahcys[c]
ak2lgchol-hs[c]	coa[c]
ak2lgchol-hs[c]	paf-hs[c]
akg[c]	2oxoadp[c]
akg[c]	34hpp[c]
akg[c]	3mob[c]
akg[c]	3mop[c]
akg[c]	3snpyr[c]
akg[c]	3spyr[c]
akg[c]	4mop[c]
akg[c]	akg[m]
akg[c]	glu-DASH-L[c]
akg[c]	L2aadp[c]
akg[c]	mercppyr[c]
akg[c]	oaa[c]
akg[c]	pyr[c]
akg[m]	2mop[m]
akg[m]	2oxoadp[m]
akg[m]	3mob[m]
akg[m]	3mop[m]
akg[m]	3snpyr[m]
akg[m]	4mop[m]
akg[m]	akg[c]
akg[m]	co2[m]
akg[m]	glu5sa[m]
akg[m]	glu-DASH-L[m]
akg[m]	h2o[m]
akg[m]	icit[m]
akg[m]	L2aadp[m]
akg[m]	msa[m]
akg[m]	nad[m]
akg[m]	nadh[m]
akg[m]	nadp[m]
akg[m]	oaa[m]
akg[m]	saccrp-DASH-L[m]
akg[m]	succoa[m]
akg[m]	sucsal[m]
ala-DASH-B[c]	ala-DASH-B[m]
ala-DASH-B[m]	ala-DASH-B[c]
ala-DASH-B[m]	glu-DASH-L[m]
ala-DASH-B[m]	msa[m]
ala-DASH-D[c]	ala-DASH-D[e]
ala-DASH-D[c]	ala-DASH-D[x]
ala-DASH-D[c]	ala-DASH-L[c]
ala-DASH-D[c]	gln-DASH-L[c]
ala-DASH-D[c]	gly[c]
ala-DASH-D[c]	h[e]
ala-DASH-D[e]	ala-DASH-D[c]
ala-DASH-D[e]	gln-DASH-L[e]
ala-DASH-D[e]	gly[e]
ala-DASH-D[e]	h[c]
ala-DASH-D[x]	h2o2[x]
ala-DASH-D[x]	nh4[x]
ala-DASH-D[x]	pyr[x]
ala-DASH-L[c]	ala-DASH-D[c]
ala-DASH-L[c]	ala-DASH-L[e]
ala-DASH-L[c]	cgly[e]
ala-DASH-L[c]	gluala[e]
ala-DASH-L[c]	glu-DASH-L[c]
ala-DASH-L[c]	gly[c]
ala-DASH-L[c]	pyr[c]
ala-DASH-L[e]	ala-DASH-L[c]
ala-DASH-L[e]	gly[e]
ala-DASH-L[x]	gly[x]
ala-DASH-L[x]	pyr[x]
alpa-hs[c]	coa[c]
alpa-hs[c]	pa-hs[c]
alpam[m]	dhlam[m]
alpam[m]	gly[m]
alpam[m]	h[m]
alpam[m]	lpam[m]
alpam[m]	mlthf[m]
alpam[m]	nh4[m]
alpro[m]	dhlpro[m]
alpro[m]	gly[m]
alpro[m]	h[m]
alpro[m]	lpro[m]
alpro[m]	mlthf[m]
alpro[m]	nh4[m]
am6sa[c]	h[c]
am6sa[c]	amuco[c]
am6sa[c]	nadh[c]
amet[c]	1mncam[c]
amet[c]	adrnl[c]
amet[c]	ahcys[c]
amet[c]	amet[m]
amet[c]	amet[r]
amet[c]	ametam[c]
amet[c]	co2[c]
amet[c]	creat[c]
amet[c]	h[c]
amet[c]	mepi[c]
amet[c]	mhista[c]
amet[c]	sarcs[c]
amet[m]	ahcys[m]
amet[m]	h[m]
amet[m]	amet[c]
amet[m]	pchol-hs[m]
amet[r]	ahcys[r]
amet[r]	h[r]
amet[r]	amet[c]
amet[r]	pchol-hs[r]
ametam[c]	5mta[c]
ametam[c]	h[c]
ametam[c]	spmd[c]
ametam[c]	sprm[c]
amp[c]	adp[c]
amp[c]	acac[c]
amp[c]	adn[c]
amp[c]	adrn[c]
amp[c]	amp[x]
amp[c]	arach[c]
amp[c]	arachd[c]
amp[c]	atp[c]
amp[c]	clpnd[c]
amp[c]	coa[c]
amp[c]	crvnc[c]
amp[c]	dcsptn1[c]
amp[c]	dlnlcg[c]
amp[c]	eicostet[c]
amp[c]	elaid[c]
amp[c]	gdp[c]
amp[c]	hdcea[c]
amp[c]	hexc[c]
amp[c]	hpdca[c]
amp[c]	imp[c]
amp[c]	lgnc[c]
amp[c]	lneldc[c]
amp[c]	lnlc[c]
amp[c]	lnlnca[c]
amp[c]	lnlncg[c]
amp[c]	nh4[c]
amp[c]	nrvnc[c]
amp[c]	pi[c]
amp[c]	ptdca[c]
amp[c]	r5p[c]
amp[c]	strdnc[c]
amp[c]	tethex3[c]
amp[c]	tetpent3[c]
amp[c]	tetpent6[c]
amp[c]	tettet6[c]
amp[c]	tmndnc[c]
amp[c]	vacc[c]
amp[e]	adn[e]
amp[e]	pi[e]
amp[m]	adp[m]
amp[m]	gdp[m]
amp[x]	amp[c]
amuco[c]	2oxoadp[c]
amuco[c]	nadp[c]
amuco[c]	nh4[c]
antipyrene[c]	antipyrene[e]
antipyrene[c]	dmantipyrine[c]
antipyrene[c]	meoh[c]
antipyrene[c]	nadp[c]
antipyrene[e]	antipyrene[c]
aps[c]	adp[c]
aps[c]	h[c]
aps[c]	paps[c]
arach[c]	amp[c]
arach[c]	arach[e]
arach[c]	arachcoa[c]
arach[c]	na1[e]
arach[c]	ppi[c]
arach[e]	arach[c]
arach[e]	na1[c]
arachcoa[c]	arach[c]
arachcoa[c]	arachcoa[x]
arachcoa[c]	arachcrn[c]
arachcoa[c]	atp[c]
arachcoa[c]	coa[c]
arachcoa[m]	accoa[m]
arachcoa[m]	fadh2[m]
arachcoa[m]	h[m]
arachcoa[m]	nadh[m]
arachcoa[m]	stcoa[m]
arachcoa[x]	accoa[x]
arachcoa[x]	arachcoa[c]
arachcoa[x]	h[x]
arachcoa[x]	h2o2[x]
arachcoa[x]	nadh[x]
arachcoa[x]	stcoa[x]
arachcrn[c]	arachcrn[m]
arachcrn[m]	arachcoa[m]
arachcrn[m]	crn[m]
arachd[c]	amp[c]
arachd[c]	arachd[e]
arachd[c]	arachdcoa[c]
arachd[c]	h2o[c]
arachd[c]	na1[e]
arachd[c]	nadp[c]
arachd[c]	ppi[c]
arachd[c]	prostgh2[c]
arachd[e]	arachd[c]
arachd[e]	na1[c]
arachdcoa[c]	h2o[c]
arachdcoa[c]	nadp[c]
arachdcoa[c]	adrncoa[c]
arachdcoa[c]	arachd[c]
arachdcoa[c]	arachdcoa[x]
arachdcoa[c]	arachdcrn[c]
arachdcoa[c]	atp[c]
arachdcoa[c]	co2[c]
arachdcoa[c]	coa[c]
arachdcoa[m]	accoa[m]
arachdcoa[m]	fadh2[m]
arachdcoa[m]	h[m]
arachdcoa[m]	nadh[m]
arachdcoa[x]	arachdcoa[c]
arachdcrn[c]	arachdcrn[m]
arachdcrn[m]	arachdcoa[m]
arachdcrn[m]	crn[m]
arg-DASH-L[c]	arg-DASH-L[m]
arg-DASH-L[c]	argsuc[c]
arg-DASH-L[c]	gudac[c]
arg-DASH-L[c]	h[c]
arg-DASH-L[c]	h2o[c]
arg-DASH-L[c]	nadp[c]
arg-DASH-L[c]	nwharg[c]
arg-DASH-L[c]	orn[c]
arg-DASH-L[c]	urea[c]
arg-DASH-L[e]	arg-DASH-L[c]
arg-DASH-L[m]	arg-DASH-L[c]
arg-DASH-L[m]	h[m]
argsuc[c]	arg-DASH-L[c]
argsuc[c]	fum[c]
ascb-DASH-L[c]	ascb-DASH-L[e]
ascb-DASH-L[c]	dhdascb[c]
ascb-DASH-L[c]	h2o[c]
ascb-DASH-L[c]	na1[e]
ascb-DASH-L[c]	nrpphr[c]
ascb-DASH-L[e]	fe2[e]
ascb-DASH-L[e]	h[e]
ascb-DASH-L[e]	ascb-DASH-L[c]
ascb-DASH-L[e]	dhdascb[e]
ascb-DASH-L[e]	na1[c]
asn-DASH-L[c]	na1[e]
asn-DASH-L[c]	asn-DASH-L[e]
asn-DASH-L[c]	asn-DASH-L[m]
asn-DASH-L[c]	h[c]
asn-DASH-L[c]	na1[c]
asn-DASH-L[c]	thr-DASH-L[c]
asn-DASH-L[e]	na1[c]
asn-DASH-L[e]	asn-DASH-L[c]
asn-DASH-L[e]	h[e]
asn-DASH-L[m]	asp-DASH-L[m]
asn-DASH-L[m]	nh4[m]
asp-DASH-L[c]	h[c]
asp-DASH-L[c]	3sala[c]
asp-DASH-L[c]	amp[c]
asp-DASH-L[c]	argsuc[c]
asp-DASH-L[c]	asn-DASH-L[c]
asp-DASH-L[c]	asp-DASH-L[m]
asp-DASH-L[c]	cbasp[c]
asp-DASH-L[c]	dcamp[c]
asp-DASH-L[c]	gdp[c]
asp-DASH-L[c]	glu-DASH-L[c]
asp-DASH-L[c]	oaa[c]
asp-DASH-L[c]	pi[c]
asp-DASH-L[c]	ppi[c]
asp-DASH-L[e]	na1[c]
asp-DASH-L[e]	asp-DASH-L[c]
asp-DASH-L[e]	h[c]
asp-DASH-L[e]	k[e]
asp-DASH-L[m]	3sala[m]
asp-DASH-L[m]	asp-DASH-L[c]
asp-DASH-L[m]	coa[m]
asp-DASH-L[m]	glu-DASH-L[m]
asp-DASH-L[m]	h[m]
asp-DASH-L[m]	Nacasp[m]
asp-DASH-L[m]	oaa[m]
atp[c]	10fthf[c]
atp[c]	10fthf5glu[c]
atp[c]	10fthf6glu[c]
atp[c]	10fthf7glu[c]
atp[c]	13dpg[c]
atp[c]	1mncam[e]
atp[c]	adp[c]
atp[c]	h[c]
atp[c]	k[c]
atp[c]	na1[c]
atp[c]	pi[c]
atp[c]	2dr5p[c]
atp[c]	2pg[c]
atp[c]	adrnl[e]
atp[c]	mepi[e]
atp[c]	na1[e]
atp[c]	h[l]
atp[c]	4ppan[c]
atp[c]	4ppcys[c]
atp[c]	4pyrdx[e]
atp[c]	5dhf[c]
atp[c]	5thf[c]
atp[c]	6dhf[c]
atp[c]	6thf[c]
atp[c]	7dhf[c]
atp[c]	7thf[c]
atp[c]	aacoa[c]
atp[c]	accoa[c]
atp[c]	acgam6p[c]
atp[c]	adrncoa[c]
atp[c]	amet[c]
atp[c]	amp[c]
atp[c]	aps[c]
atp[c]	arachcoa[c]
atp[c]	arachdcoa[c]
atp[c]	argsuc[c]
atp[c]	asn-DASH-L[c]
atp[c]	atp[n]
atp[c]	atp[x]
atp[c]	bilglcur[e]
atp[c]	c226coa[c]
atp[c]	camp[c]
atp[c]	cbp[c]
atp[c]	cdp[c]
atp[c]	cholate[e]
atp[c]	cholp[c]
atp[c]	chsterol[e]
atp[c]	clpndcoa[c]
atp[c]	cmp[c]
atp[c]	coa[c]
atp[c]	ctp[c]
atp[c]	damp[c]
atp[c]	datp[c]
atp[c]	dcdp[c]
atp[c]	dcsptn1coa[c]
atp[c]	dctp[c]
atp[c]	dgdp[c]
atp[c]	dgtp[c]
atp[c]	ditp[c]
atp[c]	dlnlcgcoa[c]
atp[c]	dnad[c]
atp[c]	dpcoa[c]
atp[c]	dtdp[c]
atp[c]	dtmp[c]
atp[c]	dttp[c]
atp[c]	dump[c]
atp[c]	dutp[c]
atp[c]	eicostetcoa[c]
atp[c]	estroneglc[e]
atp[c]	ethamp[c]
atp[c]	f1p[c]
atp[c]	f26bp[c]
atp[c]	f6p[c]
atp[c]	fad[c]
atp[c]	fdp[c]
atp[c]	fmn[c]
atp[c]	g3p[c]
atp[c]	g6p[c]
atp[c]	gal1p[c]
atp[c]	gchola[e]
atp[c]	gdp[c]
atp[c]	gln-DASH-L[c]
atp[c]	glucys[c]
atp[c]	glu-DASH-L[c]
atp[c]	glyc3p[c]
atp[c]	gmp[c]
atp[c]	gthrd[c]
atp[c]	gtp[c]
atp[c]	hdcoa[c]
atp[c]	hexccoa[c]
atp[c]	hpdcacoa[c]
atp[c]	itp[c]
atp[c]	lgnccoa[c]
atp[c]	lneldccoa[c]
atp[c]	lnlccoa[c]
atp[c]	lnlncacoa[c]
atp[c]	lnlncgcoa[c]
atp[c]	malcoa[c]
atp[c]	man6p[c]
atp[c]	methf[c]
atp[c]	mi1345p[c]
atp[c]	nad[c]
atp[c]	nicrnt[c]
atp[c]	nmn[c]
atp[c]	nrvnccoa[c]
atp[c]	oaa[c]
atp[c]	occoa[c]
atp[c]	od2coa[c]
atp[c]	odecoa[c]
atp[c]	pa-hs[c]
atp[c]	pail345p-hs[c]
atp[c]	pail34p-hs[c]
atp[c]	pail35p-hs[c]
atp[c]	pail3p-hs[c]
atp[c]	pail45p-hs[c]
atp[c]	pail4p-hs[c]
atp[c]	paps[c]
atp[c]	pchol-hs[e]
atp[c]	pcreat[c]
atp[c]	pdx5p[c]
atp[c]	pe-hs[c]
atp[c]	phaccoa[c]
atp[c]	pmtcoa[c]
atp[c]	pnto-DASH-R[c]
atp[c]	ppcoa[c]
atp[c]	ppi[c]
atp[c]	pristcoa[c]
atp[c]	prostge1[e]
atp[c]	prpp[c]
atp[c]	ps-hs[m]
atp[c]	ptdcacoa[c]
atp[c]	pyam5p[c]
atp[c]	pydx5p[c]
atp[c]	r5p[c]
atp[c]	sphs1p[c]
atp[c]	stcoa[c]
atp[c]	strdnccoa[c]
atp[c]	tag1p-DASH-D[c]
atp[c]	tchola[e]
atp[c]	tdcoa[c]
atp[c]	tethex3coa[c]
atp[c]	tetpent3coa[c]
atp[c]	tetpent6coa[c]
atp[c]	tettet6coa[c]
atp[c]	thmpp[c]
atp[c]	thmtp[c]
atp[c]	tmndnccoa[c]
atp[c]	udp[c]
atp[c]	ump[c]
atp[c]	utp[c]
atp[c]	vacccoa[c]
atp[c]	xu1p-DASH-D[c]
atp[e]	h[e]
atp[e]	pi[e]
atp[e]	amp[e]
atp[m]	10fthf[m]
atp[m]	10fthf5glu[m]
atp[m]	10fthf6glu[m]
atp[m]	10fthf7glu[m]
atp[m]	adp[m]
atp[m]	h[m]
atp[m]	3mgcoa[m]
atp[m]	pi[m]
atp[m]	5dhf[m]
atp[m]	5thf[m]
atp[m]	6dhf[m]
atp[m]	6thf[m]
atp[m]	7dhf[m]
atp[m]	7thf[m]
atp[m]	accoa[m]
atp[m]	amp[m]
atp[m]	atp[c]
atp[m]	btcoa[m]
atp[m]	cbp[m]
atp[m]	cdp[m]
atp[m]	cmp[m]
atp[m]	ctp[m]
atp[m]	datp[m]
atp[m]	dcdp[m]
atp[m]	dctp[m]
atp[m]	dgmp[m]
atp[m]	dgtp[m]
atp[m]	dtmp[m]
atp[m]	dttp[m]
atp[m]	dudp[m]
atp[m]	dump[m]
atp[m]	dutp[m]
atp[m]	glu5p[m]
atp[m]	gtp[m]
atp[m]	itaccoa[m]
atp[m]	malcoa[m]
atp[m]	mescoa[m]
atp[m]	mmcoa-DASH-S[m]
atp[m]	oaa[m]
atp[m]	pcreat[m]
atp[m]	ppi[m]
atp[m]	succoa[m]
atp[n]	adp[n]
atp[n]	atp[c]
atp[n]	cdp[n]
atp[n]	ctp[n]
atp[n]	datp[n]
atp[n]	dcdp[n]
atp[n]	dcmp[n]
atp[n]	dctp[n]
atp[n]	dgtp[n]
atp[n]	ditp[n]
atp[n]	dnad[n]
atp[n]	dttp[n]
atp[n]	dutp[n]
atp[n]	gtp[n]
atp[n]	h[n]
atp[n]	itp[n]
atp[n]	nad[n]
atp[n]	pa-hs[n]
atp[n]	pail4p-hs[n]
atp[n]	ppi[n]
atp[n]	udp[n]
atp[n]	utp[n]
atp[x]	5dpmev[x]
atp[x]	5pmev[x]
atp[x]	adp[x]
atp[x]	amp[x]
atp[x]	atp[c]
atp[x]	cholcoar[x]
atp[x]	co2[x]
atp[x]	dhcholestancoa[x]
atp[x]	h[x]
atp[x]	ipdp[x]
atp[x]	pi[x]
atp[x]	ppi[x]
avite1[e]	avite1[c]
b2coa[m]	3hbcoa[m]
bamppald[c]	h[c]
bamppald[c]	ala-DASH-B[c]
bamppald[c]	nadh[c]
betald[m]	h[m]
betald[m]	glyb[m]
betald[m]	nadh[m]
bhb[c]	bhb[e]
bhb[c]	bhb[m]
bhb[c]	h[e]
bhb[c]	h[m]
bhb[e]	bhb[c]
bhb[e]	h[c]
bhb[m]	acac[m]
bhb[m]	bhb[c]
bhb[m]	h[c]
bhb[m]	h[m]
bhb[m]	nadh[m]
bilglcur[c]	adp[c]
bilglcur[c]	bilglcur[e]
bilglcur[c]	bilglcur[r]
bilglcur[c]	h[c]
bilglcur[c]	hco3[c]
bilglcur[c]	pi[c]
bilglcur[e]	atp[c]
bilglcur[e]	bilglcur[c]
bilglcur[e]	h2o[c]
bilglcur[e]	hco3[e]
bilglcur[r]	h[r]
bilglcur[r]	bilglcur[c]
bilglcur[r]	bilirub[r]
bilglcur[r]	udpglcur[r]
bilirub[c]	bilirub[e]
bilirub[c]	bilirub[r]
bilirub[c]	hco3[c]
bilirub[e]	bilirub[c]
bilirub[e]	hco3[e]
bilirub[r]	bilglcur[r]
bilirub[r]	bilirub[c]
bilirub[r]	udp[r]
biliverd[c]	bilirub[c]
biliverd[c]	nadp[c]
biocyt[e]	btn[e]
biocyt[e]	lys-DASH-L[e]
btcoa[m]	b2coa[m]
btcoa[m]	fadh2[m]
but[c]	but[e]
but[c]	but[m]
but[c]	h[e]
but[c]	h[m]
but[e]	but[c]
but[e]	h[c]
but[m]	amp[m]
but[m]	btcoa[m]
but[m]	but[c]
but[m]	h[c]
but[m]	ppi[m]
c226coa[c]	atp[c]
c226coa[c]	c226coa[x]
c226coa[c]	c226crn[c]
c226coa[c]	coa[c]
c226coa[c]	crvnc[c]
c226coa[m]	h[m]
c226coa[m]	nadh[m]
c226coa[m]	accoa[m]
c226coa[m]	fadh2[m]
c226coa[m]	tmndnccoa[m]
c226coa[x]	accoa[x]
c226coa[x]	c226coa[c]
c226coa[x]	h[x]
c226coa[x]	nadh[x]
c226coa[x]	tmndnccoa[x]
c226crn[c]	c226crn[m]
c226crn[m]	c226coa[m]
c226crn[m]	crn[m]
cala[c]	ala-DASH-B[c]
cala[c]	co2[c]
cala[c]	nh4[c]
camp[c]	amp[c]
camp[c]	h[c]
caro[c]	retinal[c]
caro[c]	caro[e]
caro[e]	caro[c]
carveol[c]	carveol[e]
carveol[e]	carveol[c]
cbasp[c]	asp-DASH-L[c]
cbasp[c]	cbp[c]
cbasp[c]	dhor-DASH-S[c]
cbasp[c]	h2o[c]
cbp[c]	cbasp[c]
cbp[c]	h[c]
cbp[c]	pi[c]
cbp[m]	citr-DASH-L[m]
cbp[m]	h[m]
cbp[m]	pi[m]
cdp[c]	adp[c]
cdp[c]	atp[c]
cdp[c]	cmp[c]
cdp[c]	ctp[c]
cdp[c]	datp[c]
cdp[c]	dcdp[c]
cdp[c]	dcmp[c]
cdp[c]	dctp[c]
cdp[c]	dgtp[c]
cdp[c]	gtp[c]
cdp[c]	h2o[c]
cdp[c]	trdox[c]
cdp[c]	ump[c]
cdp[c]	utp[c]
cdp[m]	adp[m]
cdp[m]	atp[m]
cdp[m]	cmp[m]
cdp[m]	ctp[m]
cdp[n]	adp[n]
cdp[n]	atp[n]
cdp[n]	cmp[n]
cdp[n]	ctp[n]
cdp[n]	datp[n]
cdp[n]	dcmp[n]
cdp[n]	dctp[n]
cdp[n]	dgtp[n]
cdp[n]	gtp[n]
cdp[n]	ump[n]
cdp[n]	utp[n]
cdpchol[c]	cmp[c]
cdpchol[c]	h[c]
cdpchol[c]	pchol-hs[c]
cdpdag-hs[c]	cdpdag-hs[m]
cdpdag-hs[c]	cmp[c]
cdpdag-hs[c]	h[c]
cdpdag-hs[c]	pail-hs[c]
cdpdag-hs[m]	cdpdag-hs[c]
cdpea[c]	cmp[c]
cdpea[c]	h[c]
cdpea[c]	pe-hs[c]
cgly[c]	cys-DASH-L[c]
cgly[c]	gly[c]
cgly[e]	h[c]
cgly[e]	cgly[c]
cgly[e]	cys-DASH-L[e]
cgly[e]	gly[e]
chlstol[r]	h2o[r]
chlstol[r]	ddsmsterol[r]
chlstol[r]	fad[r]
chlstol[r]	lthstrl[r]
chlstol[r]	nadp[r]
chol[c]	ach[c]
chol[c]	adp[c]
chol[c]	chol[e]
chol[c]	chol[m]
chol[c]	chol[n]
chol[c]	chol[r]
chol[c]	cholp[c]
chol[c]	coa[c]
chol[c]	h[c]
chol[c]	na1[e]
chol[c]	pchol-hs[c]
chol[c]	ser-DASH-L[c]
chol[e]	chol[c]
chol[e]	na1[c]
chol[m]	betald[m]
chol[m]	chol[c]
chol[m]	fadh2[m]
chol[n]	ach[n]
chol[n]	chol[c]
chol[n]	coa[n]
chol[r]	chol[c]
cholate[c]	adp[c]
cholate[c]	cholate[e]
cholate[c]	h[c]
cholate[c]	hco3[c]
cholate[c]	pi[c]
cholate[e]	na1[c]
cholate[e]	cholate[c]
cholate[e]	hco3[e]
cholcoa[x]	coa[x]
cholcoa[x]	gchola[x]
cholcoa[x]	tchola[x]
cholcoads[x]	cholcoaone[x]
cholcoads[x]	h2o[x]
cholcoads[x]	nadp[x]
cholcoaone[x]	cholcoa[x]
cholcoaone[x]	ppcoa[x]
cholcoar[x]	cholcoas[x]
cholcoas[x]	h2o[x]
cholcoas[x]	cholcoads[x]
cholcoas[x]	fad[x]
cholp[c]	cdpchol[c]
cholp[c]	chol[c]
cholp[c]	cholp[l]
cholp[c]	pi[c]
cholp[c]	ppi[c]
cholp[l]	cholp[c]
chsterol[c]	adp[c]
chsterol[c]	chsterol[e]
chsterol[c]	chsterol[m]
chsterol[c]	coa[c]
chsterol[c]	h[c]
chsterol[c]	pi[c]
chsterol[c]	xolest-hs[c]
chsterol[e]	lpchol-hs[e]
chsterol[e]	xolest2-hs[e]
chsterol[m]	chsterol[c]
chsterol[m]	chsterol[r]
chsterol[m]	h2o[m]
chsterol[m]	nadp[m]
chsterol[m]	xol27oh[m]
chsterol[r]	chsterol[m]
chsterol[r]	h2o[r]
chsterol[r]	nadp[r]
chsterol[r]	xol24oh[r]
chsterol[r]	xol25oh[r]
chsterol[r]	xol7a[r]
cit[c]	ac[c]
cit[c]	accoa[c]
cit[c]	adp[c]
cit[c]	cit[m]
cit[c]	icit[c]
cit[c]	mal-DASH-L[c]
cit[c]	oaa[c]
cit[c]	pep[c]
cit[c]	pi[c]
cit[m]	cit[c]
cit[m]	icit[m]
cit[m]	mal-DASH-L[m]
cit[m]	pep[m]
citr-DASH-L[c]	amp[c]
citr-DASH-L[c]	argsuc[c]
citr-DASH-L[c]	citr-DASH-L[m]
citr-DASH-L[c]	h[c]
citr-DASH-L[c]	h[m]
citr-DASH-L[c]	orn[c]
citr-DASH-L[c]	ppi[c]
citr-DASH-L[m]	citr-DASH-L[c]
citr-DASH-L[m]	h[c]
citr-DASH-L[m]	orn[m]
cl[c]	cl[e]
cl[c]	na1[e]
cl[c]	nh4[e]
cl[e]	cl[c]
cl[e]	na1[c]
cl[e]	nh4[c]
cl[e]	oh1[e]
cl[e]	oxa[e]
clpnd[c]	amp[c]
clpnd[c]	clpnd[e]
clpnd[c]	clpndcoa[c]
clpnd[c]	ppi[c]
clpnd[e]	clpnd[c]
clpndcoa[c]	atp[c]
clpndcoa[c]	clpnd[c]
clpndcoa[c]	clpndcoa[x]
clpndcoa[c]	coa[c]
clpndcoa[x]	h2o[x]
clpndcoa[x]	c226coa[x]
clpndcoa[x]	clpndcoa[c]
clpndcoa[x]	nad[x]
cmp[c]	cdp[c]
cmp[c]	adp[c]
cmp[c]	cdpdag-hs[c]
cmp[c]	dadp[c]
cmp[c]	dcdp[c]
cmp[c]	dgdp[c]
cmp[c]	gdp[c]
cmp[c]	inost[c]
cmp[c]	udp[c]
cmp[e]	cytd[e]
cmp[e]	pi[e]
cmp[m]	adp[m]
cmp[m]	cdp[m]
cmp[n]	cdp[n]
cmp[n]	adp[n]
cmp[n]	dadp[n]
cmp[n]	dcdp[n]
cmp[n]	dgdp[n]
cmp[n]	gdp[n]
cmp[n]	udp[n]
cmusa[c]	am6sa[c]
cmusa[c]	co2[c]
cmusa[c]	h[c]
cmusa[c]	h2o[c]
cmusa[c]	quln[c]
co[c]	co[e]
co[e]	co[c]
co2[c]	3dhguln[c]
co2[c]	co2[e]
co2[c]	co2[m]
co2[c]	co2[r]
co2[c]	co2[x]
co2[c]	h[c]
co2[c]	h2co3[c]
co2[e]	co2[c]
co2[m]	co2[c]
co2[m]	gly[m]
co2[m]	h[m]
co2[m]	h2co3[m]
co2[m]	hco3[m]
co2[m]	icit[m]
co2[m]	lpam[m]
co2[m]	lpro[m]
co2[m]	nadp[m]
co2[r]	co2[c]
co2[x]	co2[c]
coa[c]	accoa[c]
coa[c]	aacoa[c]
coa[c]	adp[c]
coa[c]	adrncoa[c]
coa[c]	amp[c]
coa[c]	arachcoa[c]
coa[c]	arachdcoa[c]
coa[c]	c226coa[c]
coa[c]	chol[c]
coa[c]	clpndcoa[c]
coa[c]	co2[c]
coa[c]	coa[n]
coa[c]	coa[x]
coa[c]	dcsptn1coa[c]
coa[c]	dlnlcgcoa[c]
coa[c]	eicostetcoa[c]
coa[c]	hdcoa[c]
coa[c]	hexccoa[c]
coa[c]	hpdcacoa[c]
coa[c]	lgnccoa[c]
coa[c]	lneldccoa[c]
coa[c]	lnlccoa[c]
coa[c]	lnlncacoa[c]
coa[c]	lnlncgcoa[c]
coa[c]	nadh[c]
coa[c]	nrvnccoa[c]
coa[c]	oaa[c]
coa[c]	occoa[c]
coa[c]	od2coa[c]
coa[c]	odecoa[c]
coa[c]	phaccoa[c]
coa[c]	pi[c]
coa[c]	pmtcoa[c]
coa[c]	ppcoa[c]
coa[c]	ppi[c]
coa[c]	pristcoa[c]
coa[c]	ptdcacoa[c]
coa[c]	Rtotal2coa[c]
coa[c]	Rtotal3coa[c]
coa[c]	Rtotalcoa[c]
coa[c]	stcoa[c]
coa[c]	strdnccoa[c]
coa[c]	tdcoa[c]
coa[c]	tethex3coa[c]
coa[c]	tetpent3coa[c]
coa[c]	tetpent6coa[c]
coa[c]	tettet6coa[c]
coa[c]	tmndnccoa[c]
coa[c]	vacccoa[c]
coa[m]	accoa[m]
coa[m]	h[m]
coa[m]	nadh[m]
coa[m]	fadh2[m]
coa[m]	h2o2[m]
coa[m]	2mbcoa[m]
coa[m]	adp[m]
coa[m]	adrncoa[m]
coa[m]	amp[m]
coa[m]	arachcoa[m]
coa[m]	arachdcoa[m]
coa[m]	btcoa[m]
coa[m]	c226coa[m]
coa[m]	co2[m]
coa[m]	crn[m]
coa[m]	dcsptn1coa[m]
coa[m]	dlnlcgcoa[m]
coa[m]	eicostetcoa[m]
coa[m]	gdp[m]
coa[m]	glutcoa[m]
coa[m]	gly[m]
coa[m]	hdcoa[m]
coa[m]	hdd2coa[m]
coa[m]	hpdcacoa[m]
coa[m]	ibcoa[m]
coa[m]	itaccoa[m]
coa[m]	ivcoa[m]
coa[m]	lneldccoa[m]
coa[m]	lnlccoa[m]
coa[m]	lnlncacoa[m]
coa[m]	lnlncgcoa[m]
coa[m]	mescoa[m]
coa[m]	mmcoa-DASH-R[m]
coa[m]	occoa[m]
coa[m]	od2coa[m]
coa[m]	odecoa[m]
coa[m]	pi[m]
coa[m]	pmtcoa[m]
coa[m]	ppcoa[m]
coa[m]	ppi[m]
coa[m]	ptdcacoa[m]
coa[m]	Rtotalcoa[m]
coa[m]	stcoa[m]
coa[m]	strdnccoa[m]
coa[m]	succoa[m]
coa[m]	tdcoa[m]
coa[m]	tmndnccoa[m]
coa[m]	vacccoa[m]
coa[n]	accoa[n]
coa[n]	chol[n]
coa[n]	coa[c]
coa[x]	accoa[x]
coa[x]	h[x]
coa[x]	h2o2[x]
coa[x]	nadh[x]
coa[x]	adrncoa[x]
coa[x]	amp[x]
coa[x]	arachcoa[x]
coa[x]	arachdcoa[x]
coa[x]	c226coa[x]
coa[x]	cholcoa[x]
coa[x]	cholcoar[x]
coa[x]	clpndcoa[x]
coa[x]	coa[c]
coa[x]	crn[x]
coa[x]	dcholcoa[x]
coa[x]	dcsptn1coa[x]
coa[x]	dgcholcoa[x]
coa[x]	dhcholestancoa[x]
coa[x]	h2o[x]
coa[x]	lgnccoa[x]
coa[x]	lnlncgcoa[x]
coa[x]	occoa[x]
coa[x]	odecoa[x]
coa[x]	pmtcoa[x]
coa[x]	ppcoa[x]
coa[x]	ppi[x]
coa[x]	stcoa[x]
coa[x]	strdnccoa[x]
coa[x]	tmndnccoa[x]
cortsn[r]	crtsl[r]
cortsn[r]	nad[r]
cortsn[r]	nadp[r]
coumarin[c]	coumarin[e]
coumarin[c]	h2o[c]
coumarin[c]	hcoumarin[c]
coumarin[c]	nadp[c]
coumarin[e]	coumarin[c]
cpppg3[c]	co2[c]
cpppg3[c]	h2o[c]
cpppg3[c]	pppg9[c]
creat[c]	na1[e]
creat[c]	adp[c]
creat[c]	amet[c]
creat[c]	creat[e]
creat[c]	creat[m]
creat[c]	gudac[c]
creat[c]	pcreat[c]
creat[e]	na1[c]
creat[e]	creat[c]
creat[m]	adp[m]
creat[m]	pcreat[m]
crm-hs[c]	crm-hs[r]
crm-hs[c]	dag-hs[c]
crm-hs[c]	sphmyln-hs[c]
crm-hs[l]	Rtotal[l]
crm-hs[l]	sphings[l]
crm-hs[r]	crm-hs[c]
crm-hs[r]	gluside-hs[r]
crm-hs[r]	h[r]
crm-hs[r]	udp[r]
crn[c]	acrn[c]
crn[c]	adrncrn[c]
crn[c]	arachcrn[c]
crn[c]	arachdcrn[c]
crn[c]	c226crn[c]
crn[c]	coa[c]
crn[c]	crn[e]
crn[c]	crn[x]
crn[c]	dcsptn1crn[c]
crn[c]	dlnlcgcrn[c]
crn[c]	eicostetcrn[c]
crn[c]	elaidcrn[c]
crn[c]	h[c]
crn[c]	hdcecrn[c]
crn[c]	hdd2crn[c]
crn[c]	hpdcacrn[c]
crn[c]	lneldccrn[c]
crn[c]	lnlccrn[c]
crn[c]	lnlncacrn[c]
crn[c]	lnlncgcrn[c]
crn[c]	odecrn[c]
crn[c]	pcrn[c]
crn[c]	pmtcrn[c]
crn[c]	ptdcacrn[c]
crn[c]	Rtotalcrn[c]
crn[c]	stcrn[c]
crn[c]	strdnccrn[c]
crn[c]	tmndnccrn[c]
crn[c]	ttdcrn[c]
crn[c]	vacccrn[c]
crn[e]	crn[c]
crn[e]	na1[c]
crn[m]	acrn[m]
crn[m]	coa[m]
crn[m]	crn[c]
crn[m]	pcrn[m]
crn[x]	acrn[x]
crn[x]	coa[x]
crn[x]	pcrn[x]
crtsl[r]	cortsn[r]
crtsl[r]	h[r]
crtsl[r]	nadh[r]
crtsl[r]	nadph[r]
crvnc[c]	amp[c]
crvnc[c]	c226coa[c]
crvnc[c]	crvnc[e]
crvnc[c]	na1[e]
crvnc[c]	ppi[c]
crvnc[e]	crvnc[c]
crvnc[e]	na1[c]
ctp[c]	cdp[c]
ctp[c]	atp[c]
ctp[c]	cdpchol[c]
ctp[c]	cdpdag-hs[c]
ctp[c]	cdpea[c]
ctp[c]	dcdp[c]
ctp[c]	ppi[c]
ctp[c]	udp[c]
ctp[m]	atp[m]
ctp[m]	cdp[m]
ctp[m]	cdpdag-hs[m]
ctp[m]	ppi[m]
ctp[n]	cdp[n]
ctp[n]	atp[n]
ctp[n]	dcdp[n]
ctp[n]	udp[n]
cyan[c]	cyan[e]
cyan[c]	cyan[m]
cyan[c]	h[c]
cyan[c]	pyr[c]
cyan[c]	tcynt[c]
cyan[e]	cyan[c]
cyan[m]	cyan[c]
cyan[m]	h[m]
cyan[m]	so3[m]
cyan[m]	tcynt[m]
cys-DASH-L[c]	gthrd[c]
cys-DASH-L[c]	h[c]
cys-DASH-L[c]	3sala[c]
cys-DASH-L[c]	4ppcys[c]
cys-DASH-L[c]	adp[c]
cys-DASH-L[c]	amp[c]
cys-DASH-L[c]	cys-DASH-L[e]
cys-DASH-L[c]	glucys[c]
cys-DASH-L[c]	glu-DASH-L[c]
cys-DASH-L[c]	gly[c]
cys-DASH-L[c]	Lcystin[c]
cys-DASH-L[c]	mercplaccys[c]
cys-DASH-L[c]	mercppyr[c]
cys-DASH-L[c]	nadh[c]
cys-DASH-L[c]	pi[c]
cys-DASH-L[c]	ppi[c]
cys-DASH-L[e]	cys-DASH-L[c]
cys-DASH-L[e]	gly[e]
cyst-DASH-L[c]	2obut[c]
cyst-DASH-L[c]	cys-DASH-L[c]
cyst-DASH-L[c]	nh4[c]
cytd[c]	adp[c]
cytd[c]	cmp[c]
cytd[c]	cytd[e]
cytd[c]	cytd[m]
cytd[c]	cytd[n]
cytd[c]	h[c]
cytd[e]	na1[c]
cytd[e]	cytd[c]
cytd[m]	adp[m]
cytd[m]	cmp[m]
cytd[m]	cytd[c]
cytd[m]	h[m]
cytd[n]	cytd[c]
cytd[n]	nh4[n]
cytd[n]	uri[n]
dad-DASH-2[c]	2dr1p[c]
dad-DASH-2[c]	ade[c]
dad-DASH-2[c]	adp[c]
dad-DASH-2[c]	dad-DASH-2[e]
dad-DASH-2[c]	damp[c]
dad-DASH-2[c]	din[c]
dad-DASH-2[c]	h[c]
dad-DASH-2[c]	nh4[c]
dad-DASH-2[e]	dad-DASH-2[c]
dad-DASH-2[e]	din[e]
dad-DASH-2[e]	nh4[e]
dadp[c]	adp[c]
dadp[c]	cmp[c]
dadp[c]	damp[c]
dadp[c]	datp[c]
dadp[c]	dcmp[c]
dadp[c]	ump[c]
dadp[m]	adp[m]
dadp[m]	dadp[c]
dadp[m]	datp[m]
dadp[m]	dgmp[m]
dadp[m]	dtdp[m]
dadp[n]	adp[n]
dadp[n]	cmp[n]
dadp[n]	datp[n]
dadp[n]	dcmp[n]
dadp[n]	ump[n]
dag-hs[c]	adp[c]
dag-hs[c]	cmp[c]
dag-hs[c]	coa[c]
dag-hs[c]	h[c]
dag-hs[c]	mag-hs[c]
dag-hs[c]	pa-hs[c]
dag-hs[c]	pchol-hs[c]
dag-hs[c]	pe-hs[c]
dag-hs[c]	Rtotal[c]
dag-hs[c]	tag-hs[c]
dag-hs[e]	h[e]
dag-hs[e]	mag-hs[e]
dag-hs[e]	Rtotal[e]
dag-hs[n]	adp[n]
dag-hs[n]	h[n]
dag-hs[n]	pa-hs[n]
damp[c]	dadp[c]
damp[c]	dad-DASH-2[c]
damp[c]	pi[c]
datp[c]	dadp[c]
datp[c]	atp[c]
datp[c]	cdp[c]
datp[c]	datp[m]
datp[c]	datp[n]
datp[c]	dcdp[c]
datp[c]	dudp[c]
datp[c]	udp[c]
datp[m]	atp[m]
datp[m]	dadp[m]
datp[m]	dgdp[m]
datp[n]	atp[n]
datp[n]	cdp[n]
datp[n]	dadp[n]
datp[n]	datp[c]
datp[n]	dcdp[n]
datp[n]	udp[n]
dcacoa[c]	nadp[c]
dcacoa[c]	co2[c]
dcacoa[c]	coa[c]
dcacoa[c]	ddcacoa[c]
dcacoa[c]	h2o[c]
dcamp[c]	amp[c]
dcamp[c]	fum[c]
dcdp[c]	adp[c]
dcdp[c]	atp[c]
dcdp[c]	cmp[c]
dcdp[c]	ctp[c]
dcdp[c]	datp[c]
dcdp[c]	dcdp[m]
dcdp[c]	dcmp[c]
dcdp[c]	dctp[c]
dcdp[c]	dgtp[c]
dcdp[c]	gtp[c]
dcdp[c]	h[c]
dcdp[c]	pi[c]
dcdp[c]	ump[c]
dcdp[c]	utp[c]
dcdp[m]	adp[m]
dcdp[m]	dcdp[c]
dcdp[m]	dctp[m]
dcdp[m]	dgtp[m]
dcdp[m]	dtdp[m]
dcdp[m]	dttp[m]
dcdp[m]	dutp[m]
dcdp[n]	adp[n]
dcdp[n]	atp[n]
dcdp[n]	cmp[n]
dcdp[n]	ctp[n]
dcdp[n]	datp[n]
dcdp[n]	dcmp[n]
dcdp[n]	dctp[n]
dcdp[n]	dgtp[n]
dcdp[n]	gtp[n]
dcdp[n]	ump[n]
dcdp[n]	utp[n]
dcholcoa[x]	coa[x]
dcholcoa[x]	gdchola[x]
dcholcoa[x]	tdchola[x]
dcmp[c]	dcdp[c]
dcmp[c]	adp[c]
dcmp[c]	cdp[c]
dcmp[c]	dadp[c]
dcmp[c]	dcyt[c]
dcmp[c]	dgdp[c]
dcmp[c]	gdp[c]
dcmp[c]	pi[c]
dcmp[c]	udp[c]
dcmp[n]	dcdp[n]
dcmp[n]	adp[n]
dcmp[n]	atp[n]
dcmp[n]	cdp[n]
dcmp[n]	dadp[n]
dcmp[n]	dcyt[n]
dcmp[n]	dgdp[n]
dcmp[n]	gdp[n]
dcmp[n]	udp[n]
dcmp[n]	utp[n]
dcsptn1[c]	amp[c]
dcsptn1[c]	dcsptn1[e]
dcsptn1[c]	dcsptn1coa[c]
dcsptn1[c]	ppi[c]
dcsptn1[e]	dcsptn1[c]
dcsptn1coa[c]	atp[c]
dcsptn1coa[c]	coa[c]
dcsptn1coa[c]	dcsptn1[c]
dcsptn1coa[c]	dcsptn1coa[x]
dcsptn1coa[c]	dcsptn1crn[c]
dcsptn1coa[m]	accoa[m]
dcsptn1coa[m]	h[m]
dcsptn1coa[m]	nadh[m]
dcsptn1coa[m]	h2o2[m]
dcsptn1coa[m]	lnlncgcoa[m]
dcsptn1coa[m]	tmndnccoa[m]
dcsptn1coa[x]	accoa[x]
dcsptn1coa[x]	h[x]
dcsptn1coa[x]	nadh[x]
dcsptn1coa[x]	dcsptn1coa[c]
dcsptn1coa[x]	h2o2[x]
dcsptn1coa[x]	lnlncgcoa[x]
dcsptn1coa[x]	tmndnccoa[x]
dcsptn1crn[c]	dcsptn1crn[m]
dcsptn1crn[m]	crn[m]
dcsptn1crn[m]	dcsptn1coa[m]
dctp[c]	dcdp[c]
dctp[c]	atp[c]
[truncated: 4,502 more rows]

## Sheet: Metabolites
Supplementary Table 1.2. The list of metabolites in the human liver metabolic network. Metabolite ID is the identifier of metabolites in the human liver metabolic network. Metabolite name is composed of a metabolite abbreviation and a compartment abbreviation.
Metabolite ID	Metabolite Name	Metabolite description
1	10fthf[c]	10-Formyltetrahydrofolate
2	10fthf[l]	10-Formyltetrahydrofolate
3	10fthf[m]	10-Formyltetrahydrofolate
4	10fthf5glu[c]	10-formyltetrahydrofolate-[Glu](5)
5	10fthf5glu[l]	10-formyltetrahydrofolate-[Glu](5)
6	10fthf5glu[m]	10-formyltetrahydrofolate-[Glu](5)
7	10fthf6glu[c]	10-formyltetrahydrofolate-[Glu](6)
8	10fthf6glu[l]	10-formyltetrahydrofolate-[Glu](6)
9	10fthf6glu[m]	10-formyltetrahydrofolate-[Glu](6)
10	10fthf7glu[c]	10-formyltetrahydrofolate-[Glu](7)
11	10fthf7glu[l]	10-formyltetrahydrofolate-[Glu](7)
12	10fthf7glu[m]	10-formyltetrahydrofolate-[Glu](7)
13	12ppd-DASH-R[c]	(R)-Propane-1,2-diol
14	12ppd-DASH-S[c]	(S)-Propane-1,2-diol
15	13dampp[c]	1,3-Diaminopropane
16	13-DASH-cis-DASH-retn[c]	13-cis-retinoate
17	13-DASH-cis-DASH-retn[r]	13-cis-retinoate
18	13-DASH-cis-DASH-retnglc[c]	13-cis-retinoyl glucuronide
19	13-DASH-cis-DASH-retnglc[e]	13-cis-retinoyl glucuronide
20	13-DASH-cis-DASH-retnglc[r]	13-cis-retinoyl glucuronide
21	13dpg[c]	3-Phospho-D-glyceroyl phosphate
22	1glyc-hs[e]	1 acyl phosphoglycerol
23	1mncam[c]	1-Methylnicotinamide
24	1mncam[e]	1-Methylnicotinamide
25	1p3h5c[m]	L-1-Pyrroline-3-hydroxy-5-carboxylate
26	1pipdn2c[x]	delta1-Piperideine-2-carboxylate
27	1pyr5c[c]	1-Pyrroline-5-carboxylate
28	1pyr5c[m]	1-Pyrroline-5-carboxylate
29	23dpg[c]	2,3-Disphospho-D-glycerate
30	24nph[c]	2,4 dihydroxy nitrophenol
31	24nph[e]	2,4 dihydroxy nitrophenol
32	2amac[c]	2-Aminoacrylate
33	2aobut[m]	L-2-Amino-3-oxobutanoate
34	2c23dh56dhoxin[c]	2-Carboxy-2,3-dihydro-5,6-dihydroxyindole
35	2dr1p[c]	2-Deoxy-D-ribose 1-phosphate
36	2dr5p[c]	2-Deoxy-D-ribose 5-phosphate
37	2kmb[c]	2-keto-4-methylthiobutyrate
38	2maacoa[m]	2-Methyl-3-acetoacetyl-CoA
39	2mb2coa[m]	trans-2-Methylbut-2-enoyl-CoA
40	2mbcoa[m]	2-Methylbutanoyl-CoA
41	2mcit[c]	2-Methylcitrate
42	2mcit[e]	2-Methylcitrate
43	2mop[m]	2-Methyl-3-oxopropanoate
44	2mp2coa[m]	2-Methylprop-2-enoyl-CoA
45	2obut[c]	2-Oxobutanoate
46	2oxoadp[c]	2-Oxoadipate
47	2oxoadp[m]	2-Oxoadipate
48	2pg[c]	D-Glycerate 2-phosphate
49	34dhmald[c]	3,4-Dihydroxymandelaldehyde
50	34dhoxmand[c]	3,4-Dihydroxymandelate
51	34dhoxpeg[c]	3,4-Dihydroxyphenylethyleneglycol
52	34dhoxpeg[e]	3,4-Dihydroxyphenylethyleneglycol
53	34dhpac[c]	3,4-Dihydroxyphenylacetaldehyde
54	34dhpha[c]	3,4-Dihydroxyphenylacetate
55	34dhphe[c]	3,4-Dihydroxy-L-phenylalanine
56	34hpp[c]	3-(4-Hydroxyphenyl)pyruvate
57	35cgmp[c]	3',5'-Cyclic GMP
58	35cgmp[n]	3',5'-Cyclic GMP
59	35diotyr[c]	3,5-Diiodo-L-tyrosine
60	3aib[c]	L-3-Amino-isobutanoate
61	3aib[e]	L-3-Amino-isobutanoate
62	3aib[m]	L-3-Amino-isobutanoate
63	3dhguln[c]	3-Dehydro-L-gulonate
64	3dsphgn[c]	3-Dehydrosphinganine
65	3hanthrn[c]	3-Hydroxyanthranilate
66	3hbcoa[m]	(S)-3-Hydroxybutanoyl-CoA
67	3hibutcoa[m]	(S)-3-Hydroxyisobutyryl-CoA
68	3hmbcoa[m]	(S)-3-Hydroxy-2-methylbutyryl-CoA
69	3hmp[m]	3-Hydroxy-2-methylpropanoate
70	3ityr-DASH-L[c]	3-Iodo-L-tyrosine
71	3m4hpga[c]	3-Methoxy-4-hydroxyphenylglycolaldehyde
72	3mb2coa[m]	3-Methylbut-2-enoyl-CoA
73	3mgcoa[m]	3-Methylglutaconyl-CoA
74	3mlda[c]	3-Methylimidazoleacetic acid
75	3mlda[e]	3-Methylimidazoleacetic acid
76	3mldz[c]	3-Methylimidazole acetaldehyde
77	3mob[c]	3-Methyl-2-oxobutanoate
78	3mob[m]	3-Methyl-2-oxobutanoate
79	3mop[c]	(S)-3-Methyl-2-oxopentanoate
80	3mop[m]	(S)-3-Methyl-2-oxopentanoate
81	3mox4hoxm[c]	3-Methoxy-4-hydroxymandelate
82	3pg[c]	3-Phospho-D-glycerate
83	3php[c]	3-Phosphohydroxypyruvate
84	3sala[c]	3-Sulfino-L-alanine
85	3sala[m]	3-Sulfino-L-alanine
86	3snpyr[c]	3-Sulfinopyruvate
87	3snpyr[m]	3-Sulfinopyruvate
88	3spyr[c]	3-Sulfopyruvate
89	44mctr[r]	4,4-dimethylcholesta-8,14,24-trienol
90	44mzym[r]	4,4-dimethylzymosterol
91	4abut[c]	4-Aminobutanoate
92	4abut[m]	4-Aminobutanoate
93	4abutn[c]	4-Aminobutanal
94	4fumacac[c]	4-Fumarylacetoacetate
95	4hdebrisoquine[c]	4 hydroxy debrisoquine
96	4hdebrisoquine[e]	4 hydroxy debrisoquine
97	4hglusa[m]	L-4-Hydroxyglutamate semialdehyde
98	4hoxpacd[c]	4-Hydroxyphenylacetaldehyde
99	4hphac[c]	4-Hydroxyphenylacetate
100	4hphac[e]	4-Hydroxyphenylacetate
101	4izp[c]	4-Imidazolone-5-propanoate
102	4mlacac[c]	4-Maleylacetoacetate
103	4mop[c]	4-Methyl-2-oxopentanoate
104	4mop[m]	4-Methyl-2-oxopentanoate
105	4mtolbutamide[c]	4 hydroxy tolbutamide
106	4mtolbutamide[e]	4 hydroxy tolbutamide
107	4mzym-int1[r]	4-Methylzymosterol intermediate 1
108	4mzym-int2[r]	4-Methylzymosterol intermediate 2
109	4nph[c]	4-Nitrophenol
110	4nph[e]	4-Nitrophenol
111	4nphsf[c]	4-Nitrophenyl sulfate
112	4nphsf[e]	4-Nitrophenyl sulfate
113	4ppan[c]	D-4'-Phosphopantothenate
114	4ppcys[c]	N-((R)-4-Phosphopantothenoyl)-L-cysteine
115	4pyrdx[c]	4-Pyridoxate
116	4pyrdx[e]	4-Pyridoxate
117	56dihindlcrbxlt[c]	5,6-Dihydroxyindole-2-carboxylate
118	56dura[c]	5,6-dihydrouracil
119	5aop[c]	5-Amino-4-oxopentanoate
120	5aop[m]	5-Amino-4-oxopentanoate
121	5dhf[c]	pentaglutamyl folate (DHF)
122	5dhf[e]	pentaglutamyl folate (DHF)
123	5dhf[l]	pentaglutamyl folate (DHF)
124	5dhf[m]	pentaglutamyl folate (DHF)
125	5dpmev[x]	(R)-5-Diphosphomevalonate
126	5forthf[c]	5-Formiminotetrahydrofolate
127	5fthf[c]	5-Formyltetrahydrofolate
128	5fthf[e]	5-Formyltetrahydrofolate
129	5homeprazole[c]	5 hydroxy omeprazole
130	5homeprazole[e]	5 hydroxy omeprazole
131	5htrp[c]	5-Hydroxy-L-tryptophan
132	5mdr1p[c]	5-Methylthio-5-deoxy-D-ribose 1-phosphate
133	5mdru1p[c]	5-Methylthio-5-deoxy-D-ribulose 1-phosphate
134	5mta[c]	5-Methylthioadenosine
135	5mthf[c]	5-Methyltetrahydrofolate
136	5mthf[e]	5-Methyltetrahydrofolate
137	5oxpro[c]	5-Oxoproline
138	5pmev[x]	(R)-5-Phosphomevalonate
139	5thf[c]	pentaglutamyl folate (THF)
140	5thf[e]	pentaglutamyl folate (THF)
141	5thf[l]	pentaglutamyl folate (THF)
142	5thf[m]	pentaglutamyl folate (THF)
143	6a2ohxnt[x]	6-Amino-2-oxohexanoate
144	6dhf[c]	haxglutamyl folate (DHF)
145	6dhf[l]	haxglutamyl folate (DHF)
146	6dhf[m]	haxglutamyl folate (DHF)
147	6pgc[c]	6-Phospho-D-gluconate
148	6pgl[c]	6-phospho-D-glucono-1,5-lactone
149	6pgl[r]	6-phospho-D-glucono-1,5-lactone
150	6thf[c]	hexaglutamyl folate (THF)
151	6thf[l]	hexaglutamyl folate (THF)
152	6thf[m]	hexaglutamyl folate (THF)
153	7dhchsterol[c]	7-Dehydrocholesterol
154	7dhchsterol[r]	7-Dehydrocholesterol
155	7dhf[c]	heptaglutamyl folate (DHF)
156	7dhf[l]	heptaglutamyl folate (DHF)
157	7dhf[m]	heptaglutamyl folate (DHF)
158	7thf[c]	heptaglutamyl folate (THF)
159	7thf[l]	heptaglutamyl folate (THF)
160	7thf[m]	heptaglutamyl folate (THF)
161	aacoa[c]	Acetoacetyl-CoA
162	aacoa[m]	Acetoacetyl-CoA
163	aact[c]	Aminoacetone
164	aact[m]	Aminoacetone
165	abt[c]	L-Arabinitol
166	abt[e]	L-Arabinitol
167	ac[c]	Acetate
168	ac[e]	Acetate
169	ac[m]	Acetate
170	acac[c]	Acetoacetate
171	acac[e]	Acetoacetate
172	acac[m]	Acetoacetate
173	acac[x]	Acetoacetate
174	acald[c]	Acetaldehyde
175	acald[e]	Acetaldehyde
176	acald[m]	Acetaldehyde
177	acald[x]	Acetaldehyde
178	accoa[c]	Acetyl-CoA
179	accoa[m]	Acetyl-CoA
180	accoa[n]	Acetyl-CoA
181	accoa[x]	Acetyl-CoA
182	acetol[c]	Acetol
183	acetone[c]	Acetone
184	acetone[e]	Acetone
185	acetone[m]	Acetone
186	acgam[c]	N-Acetyl-D-glucosamine
187	acgam[l]	N-Acetyl-D-glucosamine
188	acgam1p[c]	N-Acetyl-D-glucosamine 1-phosphate
189	acgam6p[c]	N-Acetyl-D-glucosamine 6-phosphate
190	ach[c]	Acetylcholine
191	ach[e]	Acetylcholine
192	ach[n]	Acetylcholine
193	acrn[c]	O-Acetylcarnitine
194	acrn[m]	O-Acetylcarnitine
195	acrn[x]	O-Acetylcarnitine
196	ade[c]	Adenine
197	ade[e]	Adenine
198	adn[c]	Adenosine
199	adn[e]	Adenosine
200	adn[m]	Adenosine
201	adp[c]	ADP
202	adp[e]	ADP
203	adp[m]	ADP
204	adp[n]	ADP
205	adp[x]	ADP
206	adprbp[e]	ADPribose 2'-phosphate
207	adprib[c]	ADPribose
208	adprib[e]	ADPribose
209	adrn[c]	adrenic acid
210	adrn[e]	adrenic acid
211	adrncoa[c]	adrenyl coenzyme A
212	adrncoa[m]	adrenyl coenzyme A
213	adrncoa[x]	adrenyl coenzyme A
214	adrncrn[c]	Adrenyl carnitine
215	adrncrn[m]	Adrenyl carnitine
216	adrnl[c]	Adrenaline
217	adrnl[e]	Adrenaline
218	aflatoxin[c]	aflatoxin B1
219	aflatoxin[e]	aflatoxin B1
220	ahcys[c]	S-Adenosyl-L-homocysteine
221	ahcys[m]	S-Adenosyl-L-homocysteine
222	ahcys[r]	S-Adenosyl-L-homocysteine
223	ak2lgchol-hs[c]	1-alkyl 2-lysoglycerol 3-phosphocholine
224	ak2lgchol-hs[e]	1-alkyl 2-lysoglycerol 3-phosphocholine
225	akg[c]	2-Oxoglutarate
226	akg[m]	2-Oxoglutarate
227	ala-DASH-B[c]	beta-Alanine
228	ala-DASH-B[m]	beta-Alanine
229	ala-DASH-D[c]	D-Alanine
230	ala-DASH-D[e]	D-Alanine
231	ala-DASH-D[x]	D-Alanine
232	ala-DASH-L[c]	L-Alanine
233	ala-DASH-L[e]	L-Alanine
234	ala-DASH-L[x]	L-Alanine
235	alpa-hs[c]	lysophosphatidic acid (homo sapiens)
236	alpam[m]	S-aminomethyldihydrolipoamide
237	alpro[m]	S-Aminomethyldihydrolipoylprotein
238	am6sa[c]	2-Aminomuconate 6-semialdehyde
239	amet[c]	S-Adenosyl-L-methionine
240	amet[m]	S-Adenosyl-L-methionine
241	amet[r]	S-Adenosyl-L-methionine
242	ametam[c]	S-Adenosylmethioninamine
243	amp[c]	AMP
244	amp[e]	AMP
245	amp[m]	AMP
246	amp[x]	AMP
247	amuco[c]	2-Aminomuconate
248	antipyrene[c]	antipyrene
249	antipyrene[e]	antipyrene
250	aps[c]	Adenosine 5'-phosphosulfate
251	arach[c]	Arachidic acid
252	arach[e]	Arachidic acid
253	arachcoa[c]	arachidyl coenzyme A
254	arachcoa[m]	arachidyl coenzyme A
255	arachcoa[x]	arachidyl coenzyme A
256	arachcrn[c]	arachidyl carnitine
257	arachcrn[m]	arachidyl carnitine
258	arachd[c]	arachidonic acid
259	arachd[e]	arachidonic acid
260	arachdcoa[c]	C20:4-CoA
261	arachdcoa[m]	C20:4-CoA
262	arachdcoa[x]	C20:4-CoA
263	arachdcrn[c]	C20:4 carnitine
264	arachdcrn[m]	C20:4 carnitine
265	arg-DASH-L[c]	L-Arginine
266	arg-DASH-L[e]	L-Arginine
267	arg-DASH-L[m]	L-Arginine
268	argsuc[c]	N(omega)-(L-Arginino)succinate
269	ascb-DASH-L[c]	L-Ascorbate
270	ascb-DASH-L[e]	L-Ascorbate
271	asn-DASH-L[c]	L-Asparagine
272	asn-DASH-L[e]	L-Asparagine
273	asn-DASH-L[m]	L-Asparagine
274	asp-DASH-L[c]	L-Aspartate
275	asp-DASH-L[e]	L-Aspartate
276	asp-DASH-L[m]	L-Aspartate
277	atp[c]	ATP
278	atp[e]	ATP
279	atp[m]	ATP
280	atp[n]	ATP
281	atp[x]	ATP
282	avite1[c]	alpha-Tocopherol
283	avite1[e]	alpha-Tocopherol
284	b2coa[m]	Crotonoyl-CoA
285	bamppald[c]	beta-Aminopropion aldehyde
286	betald[m]	Betaine aldehyde
287	bhb[c]	(R)-3-Hydroxybutanoate
288	bhb[e]	(R)-3-Hydroxybutanoate
289	bhb[m]	(R)-3-Hydroxybutanoate
290	bilglcur[c]	Bilirubin monoglucuronide
291	bilglcur[e]	Bilirubin monoglucuronide
292	bilglcur[r]	Bilirubin monoglucuronide
293	bilirub[c]	Bilirubin
294	bilirub[e]	Bilirubin
295	bilirub[r]	Bilirubin
296	biliverd[c]	Biliverdin
297	biocyt[e]	Biocytin
298	btcoa[m]	Butanoyl-CoA
299	btn[e]	Biotin
300	but[c]	Butyrate (n-C4:0)
301	but[e]	Butyrate (n-C4:0)
302	but[m]	Butyrate (n-C4:0)
303	c226coa[c]	cervonyl coenzyme A
304	c226coa[m]	cervonyl coenzyme A
305	c226coa[x]	cervonyl coenzyme A
306	c226crn[c]	cervonyl carnitine
307	c226crn[m]	cervonyl carnitine
308	cala[c]	N-Carbamoyl-beta-alanine
309	camp[c]	cAMP
310	caro[c]	beta-Carotene
311	caro[e]	beta-Carotene
312	carveol[c]	(E)-carveol
313	carveol[e]	(E)-carveol
314	cbasp[c]	N-Carbamoyl-L-aspartate
315	cbp[c]	Carbamoyl phosphate
316	cbp[m]	Carbamoyl phosphate
317	cdp[c]	CDP
318	cdp[m]	CDP
319	cdp[n]	CDP
320	cdpchol[c]	CDPcholine
321	cdpdag-hs[c]	CDP diacylglycerol (homo sapiens)
322	cdpdag-hs[m]	CDP diacylglycerol (homo sapiens)
323	cdpea[c]	CDPethanolamine
324	cgly[c]	Cys-Gly
325	cgly[e]	Cys-Gly
326	chlstol[r]	Cholesta-7,24-dien-3beta-ol
327	chol[c]	Choline
328	chol[e]	Choline
329	chol[m]	Choline
330	chol[n]	Choline
331	chol[r]	Choline
332	cholate[c]	Cholate
333	cholate[e]	Cholate
334	cholcoa[x]	Choloyl-CoA
335	cholcoads[x]	3alpha,7alpha,12alpha-Trihydroxy-5beta-cholest-24-enoyl-CoA
336	cholcoaone[x]	3alpha,7alpha,12alpha-Trihydroxy-5beta-24-oxocholestanoyl-CoA
337	cholcoar[x]	3alpha,7alpha,12alpha-Trihydroxy-5beta-cholestanoyl-CoA
338	cholcoas[x]	3alpha,7alpha,12alpha-Trihydroxy-5beta-cholestanoyl-CoA(S)
339	cholp[c]	Choline phosphate
340	cholp[l]	Choline phosphate
341	chsterol[c]	Cholesterol
342	chsterol[e]	Cholesterol
343	chsterol[m]	Cholesterol
344	chsterol[r]	Cholesterol
345	cit[c]	Citrate
346	cit[m]	Citrate
347	citr-DASH-L[c]	L-Citrulline
348	citr-DASH-L[m]	L-Citrulline
349	cl[c]	Chloride
350	cl[e]	Chloride
351	clpnd[c]	clupanodonic acid
352	clpnd[e]	clupanodonic acid
353	clpndcoa[c]	clupanodonyl CoA
354	clpndcoa[x]	clupanodonyl CoA
355	cmp[c]	CMP
356	cmp[e]	CMP
357	cmp[m]	CMP
358	cmp[n]	CMP
359	cmusa[c]	2-Amino-3-carboxymuconate semialdehyde
360	co[c]	Carbon monoxide
361	co[e]	Carbon monoxide
362	co2[c]	CO2
363	co2[e]	CO2
364	co2[m]	CO2
365	co2[r]	CO2
366	co2[x]	CO2
367	coa[c]	Coenzyme A
368	coa[m]	Coenzyme A
369	coa[n]	Coenzyme A
370	coa[x]	Coenzyme A
371	cortsn[r]	Cortisone
372	coumarin[c]	coumarin
373	coumarin[e]	coumarin
374	cpppg3[c]	Coproporphyrinogen III
375	creat[c]	Creatine
376	creat[e]	Creatine
377	creat[m]	Creatine
378	crm-hs[c]	ceramide (homo sapiens)
379	crm-hs[l]	ceramide (homo sapiens)
380	crm-hs[r]	ceramide (homo sapiens)
381	crn[c]	L-Carnitine
382	crn[e]	L-Carnitine
383	crn[m]	L-Carnitine
384	crn[x]	L-Carnitine
385	crtsl[r]	Cortisol
386	crvnc[c]	cervonic acid, C22:6 n-3
387	crvnc[e]	cervonic acid, C22:6 n-3
388	ctp[c]	CTP
389	ctp[m]	CTP
390	ctp[n]	CTP
391	cyan[c]	Hydrogen cyanide
392	cyan[e]	Hydrogen cyanide
393	cyan[m]	Hydrogen cyanide
394	cys-DASH-L[c]	L-Cysteine
395	cys-DASH-L[e]	L-Cysteine
396	cyst-DASH-L[c]	L-Cystathionine
397	cytd[c]	Cytidine
398	cytd[e]	Cytidine
399	cytd[m]	Cytidine
400	cytd[n]	Cytidine
401	dad-DASH-2[c]	Deoxyadenosine
402	dad-DASH-2[e]	Deoxyadenosine
403	dadp[c]	dADP
404	dadp[m]	dADP
405	dadp[n]	dADP
406	dag-hs[c]	diacylglycerol (homo sapiens)
407	dag-hs[e]	diacylglycerol (homo sapiens)
408	dag-hs[n]	diacylglycerol (homo sapiens)
409	damp[c]	dAMP
410	datp[c]	dATP
411	datp[m]	dATP
412	datp[n]	dATP
413	dcacoa[c]	Decanoyl-CoA (n-C10:0CoA)
414	dcamp[c]	N6-(1,2-Dicarboxyethyl)-AMP
415	dcdp[c]	dCDP
416	dcdp[m]	dCDP
417	dcdp[n]	dCDP
418	dcholcoa[x]	chenodeoxycholoyl coenzyme a
419	dcmp[c]	dCMP
420	dcmp[n]	dCMP
421	dcsptn1[c]	docosa-4,7,10,13,16-pentaenoic acid (n-6)
422	dcsptn1[e]	docosa-4,7,10,13,16-pentaenoic acid (n-6)
423	dcsptn1coa[c]	docosa-4,7,10,13,16-pentaenoyl coenzyme A
424	dcsptn1coa[m]	docosa-4,7,10,13,16-pentaenoyl coenzyme A
425	dcsptn1coa[x]	docosa-4,7,10,13,16-pentaenoyl coenzyme A
426	dcsptn1crn[c]	docosa-4,7,10,13,16-pentaenoyl carnitine
427	dcsptn1crn[m]	docosa-4,7,10,13,16-pentaenoyl carnitine
428	dctp[c]	dCTP
429	dctp[m]	dCTP
430	dctp[n]	dCTP
431	dcyt[c]	Deoxycytidine
432	dcyt[e]	Deoxycytidine
433	dcyt[n]	Deoxycytidine
434	ddcacoa[c]	Dodecanoyl-CoA (n-C12:0CoA)
435	ddsmsterol[r]	7-Dehydrodesmosterol
436	debrisoquine[c]	debrisoquine
437	debrisoquine[e]	debrisoquine
438	dgchol[c]	Chenodeoxyglycocholate
439	dgchol[e]	Chenodeoxyglycocholate
440	dgchol[x]	Chenodeoxyglycocholate
441	dgcholcoa[x]	Chenodeoxyglycocholoyl-CoA
442	dgdp[c]	dGDP
443	dgdp[m]	dGDP
444	dgdp[n]	dGDP
445	dgmp[c]	dGMP
446	dgmp[m]	dGMP
447	dgsn[c]	Deoxyguanosine
448	dgsn[m]	Deoxyguanosine
449	dgtp[c]	dGTP
450	dgtp[m]	dGTP
451	dgtp[n]	dGTP
452	dhap[c]	Dihydroxyacetone phosphate
453	dhbpt[c]	6,7-Dihydrobiopterin
454	dhcholestanate[m]	3alpha,7alpha-Dihydroxy-5beta-cholestanate
455	dhcholestanate[x]	3alpha,7alpha-Dihydroxy-5beta-cholestanate
456	dhcholestancoa[x]	3alpha,7alpha-Dihydroxy-5beta-cholestanoyl-CoA
457	dhcholoylcoa[x]	3alpha,7alpha-Dihydroxy-5beta-cholest-24-enoyl-CoA
458	dhcrm-hs[c]	dihydroceramide (homo sapiens)
459	dhdascb[c]	Dehydroascorbate
460	dhdascb[e]	Dehydroascorbate
461	dhea[c]	Dehydroepiandrosterone
462	dheas[c]	Dehydroepiandrosterone sulfate
463	dhf[c]	7,8-Dihydrofolate
464	dhf[e]	7,8-Dihydrofolate
465	dhf[l]	7,8-Dihydrofolate
466	dhf[m]	7,8-Dihydrofolate
467	dhlam[m]	Dihydrolipoamide
468	dhlpro[m]	Dihydrolipolprotein
469	dhocholoylcoa[x]	3alpha,7alpha,12alpha,26-Tetrahydroxy-5beta-cholestane
470	dhor-DASH-S[c]	(S)-Dihydroorotate
471	didp[c]	dIDP
472	didp[n]	dIDP
473	din[c]	Deoxyinosine
474	din[e]	Deoxyinosine
475	ditp[c]	dITP
476	ditp[n]	dITP
477	dkmpp[c]	2,3-diketo-5-methylthio-1-phosphopentane
478	dlnlcg[c]	dihomo-gamma-linolenic acid (n-6)
479	dlnlcg[e]	dihomo-gamma-linolenic acid (n-6)
480	dlnlcgcoa[c]	dihomo-gamma-linolenyl coenzyme A
481	dlnlcgcoa[m]	dihomo-gamma-linolenyl coenzyme A
482	dlnlcgcrn[c]	dihomo-gamma-linolenyl carnitine
483	dlnlcgcrn[m]	dihomo-gamma-linolenyl carnitine
484	dmantipyrine[c]	demethylated antipyrine
485	dmantipyrine[e]	demethylated antipyrine
486	dmgly[c]	N,N-Dimethylglycine
487	dmgly[m]	N,N-Dimethylglycine
488	dmpp[x]	Dimethylallyl diphosphate
489	dnad[c]	Deamino-NAD+
490	dnad[n]	Deamino-NAD+
491	dopa[c]	Dopamine
492	dopaqn[c]	Dopaquinone
493	dopasf[c]	Dopamine 3-O-sulfate
494	dopasf[e]	Dopamine 3-O-sulfate
495	dpcoa[c]	Dephospho-CoA
496	drib[c]	Deoxyribose
497	drib[e]	Deoxyribose
498	dsmsterol[r]	Desmosterol
499	dtdp[c]	dTDP
500	dtdp[m]	dTDP
501	dtdp[n]	dTDP
502	dtmp[c]	dTMP
503	dtmp[m]	dTMP
504	dttp[c]	dTTP
505	dttp[m]	dTTP
506	dttp[n]	dTTP
507	dudp[c]	dUDP
508	dudp[m]	dUDP
509	dudp[n]	dUDP
510	dump[c]	dUMP
511	dump[m]	dUMP
512	dump[n]	dUMP
513	duri[c]	Deoxyuridine
514	duri[m]	Deoxyuridine
515	duri[n]	Deoxyuridine
516	dutp[c]	dUTP
517	dutp[m]	dUTP
518	dutp[n]	dUTP
519	dxtrn[c]	phosphorylase-limit dextrin (glycogenin-1,6{4[1,4-Glc], 4[1,4-Glc]})
520	e4hglu[m]	L-erythro-4-Hydroxyglutamate
521	e4p[c]	D-Erythrose 4-phosphate
522	eaflatoxin[c]	8,9 epxoy aflatoxin B1
523	eaflatoxin[e]	8,9 epxoy aflatoxin B1
524	ebastine[c]	ebastine
525	ebastine[e]	ebastine
526	ebastine[r]	ebastine
527	ebastineoh[c]	hydroxylated ebastine
528	ebastineoh[e]	hydroxylated ebastine
529	ebastineoh[r]	hydroxylated ebastine
530	eicostet[c]	eicosatetranoic acid
531	eicostet[e]	eicosatetranoic acid
532	eicostetcoa[c]	eicosatetranoyl coenzyme A
533	eicostetcoa[m]	eicosatetranoyl coenzyme A
534	eicostetcrn[c]	Eicosatetranoyl carnitine
535	eicostetcrn[m]	Eicosatetranoyl carnitine
536	elaid[c]	elaidic acid
537	elaid[e]	elaidic acid
538	elaidcrn[c]	Elaidic carnitine
539	elaidcrn[m]	Elaidic carnitine
540	estradiol[c]	Estradiol
541	estradiol[r]	Estradiol
542	estrone[c]	Estrone
543	estrone[r]	Estrone
544	estroneglc[c]	estrone glucuronide
545	estroneglc[e]	estrone glucuronide
546	estroneglc[r]	estrone glucuronide
547	estrones[c]	Estrone 3-sulfate
548	estrones[e]	Estrone 3-sulfate
549	etfox[m]	Electron transfer flavoprotein oxidized
550	etfrd[m]	Electron transfer flavoprotein reduced
551	etha[c]	Ethanolamine
552	ethamp[c]	Ethanolamine phosphate
553	etoh[c]	Ethanol
554	etoh[e]	Ethanol
555	etoh[x]	Ethanol
556	f1p[c]	D-Fructose 1-phosphate
557	f26bp[c]	D-Fructose 2,6-bisphosphate
558	f6p[c]	D-Fructose 6-phosphate
559	fad[c]	Flavin adenine dinucleotide oxidized
560	fad[m]	Flavin adenine dinucleotide oxidized
561	fad[r]	Flavin adenine dinucleotide oxidized
562	fad[x]	Flavin adenine dinucleotide oxidized
563	fadh2[c]	Flavin adenine dinucleotide reduced
564	fadh2[m]	Flavin adenine dinucleotide reduced
565	fadh2[r]	Flavin adenine dinucleotide reduced
566	fadh2[x]	Flavin adenine dinucleotide reduced
567	fald[c]	Formaldehyde
568	fald[l]	Formaldehyde
569	fald[m]	Formaldehyde
570	fdp[c]	D-Fructose 1,6-bisphosphate
571	fe2[c]	Fe2+
572	fe2[e]	Fe2+
573	fe2[m]	Fe2+
574	fe3[e]	Fe3+
575	ficytC[m]	Ferricytochrome c
576	fmn[c]	FMN
577	focytC[m]	Ferrocytochrome C
578	fol[c]	Folate
579	fol[e]	Folate
580	for[c]	Formate
581	for[m]	Formate
582	for[r]	Formate
583	forglu[c]	N-Formimidoyl-L-glutamate
584	frdp[r]	Farnesyl diphosphate
585	frdp[x]	Farnesyl diphosphate
586	fru[c]	D-Fructose
587	fru[e]	D-Fructose
588	fuc-DASH-L[e]	L-Fucose
589	fum[c]	Fumarate
590	fum[m]	Fumarate
591	g1p[c]	D-Glucose 1-phosphate
592	g3p[c]	Glyceraldehyde 3-phosphate
593	g3pc[c]	sn-Glycero-3-phosphocholine
594	g6p[c]	D-Glucose 6-phosphate
595	g6p[r]	D-Glucose 6-phosphate
596	gal[c]	D-Galactose
597	gal[e]	D-Galactose
598	gal1p[c]	alpha-D-Galactose 1-phosphate
599	gam6p[c]	D-Glucosamine 6-phosphate
600	gcald[c]	Glycolaldehyde
601	gchola[c]	glycocholate
602	gchola[e]	glycocholate
603	gchola[x]	glycocholate
604	gdchola[c]	glycochenodeoxycholate
605	gdchola[e]	glycochenodeoxycholate
606	gdchola[x]	glycochenodeoxycholate
607	gdp[c]	GDP
608	gdp[e]	GDP
609	gdp[m]	GDP
610	gdp[n]	GDP
611	ggn[c]	primed glycogenin (glycogenin-8[1,4-Glc])
612	glac[c]	D-glucurono-6,3-lactone
613	glac[r]	D-glucurono-6,3-lactone
614	glc-DASH-D[c]	D-Glucose
615	glc-DASH-D[e]	D-Glucose
616	glc-DASH-D[r]	D-Glucose
617	glcur[c]	D-Glucuronate
618	glcur[l]	D-Glucuronate
619	glcur[r]	D-Glucuronate
620	glcur1p[c]	D-Glucuronate 1-phosphate
621	gln-DASH-L[c]	L-Glutamine
622	gln-DASH-L[e]	L-Glutamine
623	gln-DASH-L[m]	L-Glutamine
624	glu5p[m]	L-Glutamate 5-phosphate
625	glu5sa[m]	L-Glutamate 5-semialdehyde
626	gluala[e]	5-L-Glutamyl-L-alanine
627	glucys[c]	gamma-L-Glutamyl-L-cysteine
628	glu-DASH-L[c]	L-Glutamate
629	glu-DASH-L[e]	L-Glutamate
630	glu-DASH-L[l]	L-Glutamate
631	glu-DASH-L[m]	L-Glutamate
632	gluside-hs[c]	glucocerebroside (homo sapiens)
633	gluside-hs[r]	glucocerebroside (homo sapiens)
634	glutcoa[m]	Glutaryl-CoA
635	glx[c]	Glyoxylate
636	glx[x]	Glyoxylate
637	gly[c]	Glycine
638	gly[e]	Glycine
639	gly[m]	Glycine
640	gly[x]	Glycine
641	glyald[c]	D-Glyceraldehyde
642	glyb[c]	Glycine betaine
643	glyb[e]	Glycine betaine
644	glyb[m]	Glycine betaine
645	glyc[c]	Glycerol
646	glyc[e]	Glycerol
647	glyc3p[c]	Glycerol 3-phosphate
648	glyc-DASH-R[c]	(R)-Glycerate
649	glyclt[c]	Glycolate
650	glyclt[x]	Glycolate
651	glygn1[c]	glycogen, structure 1 (glycogenin-11[1,4-Glc])
652	glygn2[c]	glycogen, structure 2 (glycogenin-1,6-{7[1,4-Glc], 4[1,4-Glc]})
653	glygn2[e]	glycogen, structure 2 (glycogenin-1,6-{7[1,4-Glc], 4[1,4-Glc]})
654	glygn3[c]	glycogen, structure 3 (glycogenin-7[1,4-Glc])
655	glygn4[e]	glycogen, structure 4 (glycogenin-1,6-{2[1,4-Glc], [1,4-Glc]})
656	gmp[c]	GMP
657	gmp[e]	GMP
658	gmp[n]	GMP
659	grdp[x]	Geranyl diphosphate
660	gsn[c]	Guanosine
661	gsn[e]	Guanosine
662	gthox[c]	Oxidized glutathione
663	gthox[e]	Oxidized glutathione
664	gthox[m]	Oxidized glutathione
665	gthrd[c]	Reduced glutathione
666	gthrd[e]	Reduced glutathione
667	gthrd[m]	Reduced glutathione
668	gtp[c]	GTP
669	gtp[e]	GTP
670	gtp[m]	GTP
671	gtp[n]	GTP
672	gua[c]	Guanine
673	gudac[c]	Guanidinoacetate
674	gullac[c]	L-Gulono-1,4-lactone
675	gullac[r]	L-Gulono-1,4-lactone
676	guln[c]	L-Gulonate
677	guln[r]	L-Gulonate
678	h[c]	H+
679	h[e]	H+
680	h[l]	H+
681	h[m]	H+
682	h[n]	H+
683	h[r]	H+
684	h[x]	H+
685	h2co3[c]	carbonic acid
686	h2co3[m]	carbonic acid
687	h2o[c]	H2O
688	h2o[e]	H2O
689	h2o[l]	H2O
690	h2o[m]	H2O
691	h2o[n]	H2O
692	h2o[r]	H2O
693	h2o[x]	H2O
694	h2o2[c]	Hydrogen peroxide
695	h2o2[e]	Hydrogen peroxide
696	h2o2[l]	Hydrogen peroxide
697	h2o2[m]	Hydrogen peroxide
698	h2o2[x]	Hydrogen peroxide
699	ha[e]	hyaluronan
700	ha[l]	hyaluronan
701	ha-deg1[l]	hyaluronan degradation product 1
702	ha-pre1[e]	hyaluronan biosynthesis, precursor 1
703	ha-pre1[l]	hyaluronan biosynthesis, precursor 1
704	hco3[c]	Bicarbonate
705	hco3[e]	Bicarbonate
706	hco3[m]	Bicarbonate
707	hcoumarin[c]	hydroxy coumarin
708	hcoumarin[e]	hydroxy coumarin
709	hcys-DASH-L[c]	L-Homocysteine
710	hdca[c]	Hexadecanoate (n-C16:0)
711	hdcea[c]	Hexadecenoate (n-C16:1)
712	hdcea[e]	Hexadecenoate (n-C16:1)
713	hdcecrn[c]	Hexadecenoyl carnitine
714	hdcecrn[m]	Hexadecenoyl carnitine
715	hdcoa[c]	Hexadecenoyl-CoA (n-C16:1CoA)
716	hdcoa[m]	Hexadecenoyl-CoA (n-C16:1CoA)
717	hdd2coa[c]	trans-Hexadec-2-enoyl-CoA
718	hdd2coa[m]	trans-Hexadec-2-enoyl-CoA
719	hdd2coa[x]	trans-Hexadec-2-enoyl-CoA
720	hdd2crn[c]	trans-Hexadec-2-enoyl carnitine
721	hdd2crn[m]	trans-Hexadec-2-enoyl carnitine
722	hestratriol[c]	4,17 dihydroxy estradiol
723	hestratriol[e]	4,17 dihydroxy estradiol
724	hestratriol[r]	4,17 dihydroxy estradiol
725	hexc[c]	hexacosanoate (n-C26:0)
726	hexc[e]	hexacosanoate (n-C26:0)
727	hexccoa[c]	Hexacosanoyl-CoA (n-C26:0CoA)
728	hexccoa[x]	Hexacosanoyl-CoA (n-C26:0CoA)
729	hgentis[c]	Homogentisate
730	his-DASH-L[c]	L-Histidine
731	his-DASH-L[e]	L-Histidine
732	hista[c]	Histamine
733	hLkynr[c]	3-Hydroxy-L-kynurenine
734	hmbil[c]	Hydroxymethylbilane
735	hmgcoa[c]	Hydroxymethylglutaryl-CoA
736	hmgcoa[m]	Hydroxymethylglutaryl-CoA
737	hmgcoa[x]	Hydroxymethylglutaryl-CoA
738	hpdca[c]	heptadecanoate
739	hpdca[e]	heptadecanoate
740	hpdcacoa[c]	heptadecanoyl coa
741	hpdcacoa[m]	heptadecanoyl coa
742	hpdcacrn[c]	heptadecanoyl carnitine
743	hpdcacrn[m]	heptadecanoyl carnitine
744	hpyr[c]	Hydroxypyruvate
745	hpyr[x]	Hydroxypyruvate
746	htaxol[c]	hydroxylated taxol
747	htaxol[e]	hydroxylated taxol
748	hxan[c]	Hypoxanthine
749	hyptaur[c]	Hypotaurine
750	i[c]	Iodide
751	i[e]	Iodide
752	ibcoa[m]	Isobutyryl-CoA
753	icit[c]	Isocitrate
754	icit[m]	Isocitrate
755	idp[c]	IDP
756	idp[e]	IDP
757	idp[n]	IDP
758	ile-DASH-L[c]	L-Isoleucine
759	ile-DASH-L[e]	L-Isoleucine
760	ile-DASH-L[m]	L-Isoleucine
761	imp[c]	IMP
762	imp[e]	IMP
763	inost[c]	myo-Inositol
764	inost[e]	myo-Inositol
765	ins[c]	Inosine
766	ins[e]	Inosine
767	iodine[c]	Iodine
768	ipdp[x]	Isopentenyl diphosphate
769	itaccoa[m]	Itaconyl-CoA
770	itacon[m]	Itaconate
771	itp[c]	ITP
772	itp[n]	ITP
773	ivcoa[m]	Isovaleryl-CoA
774	k[c]	potassium
775	k[e]	potassium
776	kdn[c]	2-keto-3-deoxy-D-glycero-D-galactononic acid
777	kdnp[c]	2-keto-3-deoxy-D-glycero-D-galactononic acid 9-phosphate
778	ksi[e]	keratan sulfate I
779	ksi-deg1[e]	keratan sulfate I, degradation product 1
780	L2aadp[c]	L-2-Aminoadipate
781	L2aadp[m]	L-2-Aminoadipate
782	L2aadp6sa[c]	L-2-Aminoadipate 6-semialdehyde
783	L2aadp6sa[m]	L-2-Aminoadipate 6-semialdehyde
784	lac-DASH-D[c]	D-Lactate
785	lac-DASH-D[e]	D-Lactate
786	lac-DASH-L[c]	L-Lactate
787	lac-DASH-L[e]	L-Lactate
788	lac-DASH-L[m]	L-Lactate
789	lald-DASH-D[c]	D-Lactaldehyde
790	lald-DASH-L[c]	L-Lactaldehyde
791	lanost[r]	Lanosterol
792	lcts[e]	Lactose
793	Lcyst[c]	L-Cysteate
794	Lcystin[c]	L-Cystine
795	Lcystin[e]	L-Cystine
796	L-DASH-dpchrm[c]	L-Dopachrome
797	leu-DASH-L[c]	L-Leucine
798	leu-DASH-L[e]	L-Leucine
799	leu-DASH-L[m]	L-Leucine
800	Lfmkynr[c]	L-Formylkynurenine
801	lgnc[c]	lignoceric acid
802	lgnc[e]	lignoceric acid
803	lgnccoa[c]	lignocericyl coenzyme A
804	lgnccoa[x]	lignocericyl coenzyme A
805	lgt-DASH-S[c]	(R)-S-Lactoylglutathione
806	limnen[c]	Limonene
807	limnen[e]	Limonene
808	Lkynr[c]	L-Kynurenine
809	lneldc[c]	linoelaidic acid (all trans C18:2)
810	lneldc[e]	linoelaidic acid (all trans C18:2)
811	lneldccoa[c]	linoelaidyl coenzyme A
812	lneldccoa[m]	linoelaidyl coenzyme A
813	lneldccrn[c]	Linoelaidyl carnitine
814	lneldccrn[m]	Linoelaidyl carnitine
815	lnlc[c]	linoleic acid (all cis C18:2) n-6
816	lnlc[e]	linoleic acid (all cis C18:2) n-6
817	lnlccoa[c]	linoleic coenzyme A
818	lnlccoa[m]	linoleic coenzyme A
819	lnlccrn[c]	Linoleyl carnitine
820	lnlccrn[m]	Linoleyl carnitine
821	lnlnca[c]	alpha-Linolenic acid, C18:3, n-3
822	lnlnca[e]	alpha-Linolenic acid, C18:3, n-3
823	lnlncacoa[c]	alpha-Linolenoyl-CoA
824	lnlncacoa[m]	alpha-Linolenoyl-CoA
825	lnlncacrn[c]	alpha-linolenyl carnitine
826	lnlncacrn[m]	alpha-linolenyl carnitine
827	lnlncg[c]	gamma-linolenic acid
828	lnlncg[e]	gamma-linolenic acid
829	lnlncgcoa[c]	gamma-linolenoyl-CoA
830	lnlncgcoa[m]	gamma-linolenoyl-CoA
831	lnlncgcoa[x]	gamma-linolenoyl-CoA
832	lnlncgcrn[c]	gamma-linolenyl carnitine
833	lnlncgcrn[m]	gamma-linolenyl carnitine
834	lpam[m]	Lipoamide
835	lpchol-hs[c]	lysophosphatidylcholine (homo sapiens)
836	lpchol-hs[e]	lysophosphatidylcholine (homo sapiens)
837	Lpipecol[x]	L-Pipecolate
838	lpro[m]	Lipoylprotein
839	lthstrl[r]	5alpha-Cholest-7-en-3beta-ol
840	lys-DASH-L[c]	L-Lysine
841	lys-DASH-L[e]	L-Lysine
842	lys-DASH-L[m]	L-Lysine
843	lys-DASH-L[x]	L-Lysine
844	mag-hs[c]	monoacylglycerol 2 (homo sapiens)
845	mag-hs[e]	monoacylglycerol 2 (homo sapiens)
846	malcoa[c]	Malonyl-CoA
847	malcoa[m]	Malonyl-CoA
848	mal-DASH-L[c]	L-Malate
849	mal-DASH-L[m]	L-Malate
850	man[c]	D-Mannose
851	man[e]	D-Mannose
852	man6p[c]	D-Mannose 6-phosphate
853	melanin[c]	Melanin
854	meoh[c]	Methanol
855	meoh[e]	Methanol
856	meoh[l]	Methanol
857	mepi[c]	Metanephrine
858	mepi[e]	Metanephrine
859	mercplac[c]	3-Mercaptolactate
860	mercplaccys[c]	3-mercaptolactate-cysteine disulfide
861	mercplaccys[e]	3-mercaptolactate-cysteine disulfide
862	mercppyr[c]	Mercaptopyruvate
863	mescoa[m]	Mesaconyl-CoA
864	mescon[m]	Mesaconate
865	met-DASH-L[c]	L-Methionine
866	met-DASH-L[e]	L-Methionine
867	methf[c]	5,10-Methenyltetrahydrofolate
868	methf[m]	5,10-Methenyltetrahydrofolate
869	mev-DASH-R[x]	(R)-Mevalonate
870	mhista[c]	N-Methylhistamine
871	mi1345p[c]	1D-myo-Inositol 1,3,4,5-tetrakisphosphate
872	mi134p[c]	1D-myo-Inositol 1,3,4-trisphosphate
873	mi145p[c]	1D-myo-Inositol 1,4,5-trisphosphate
874	mi14p[c]	1D-myo-Inositol 1,4-bisphosphate
875	mi14p[n]	1D-myo-Inositol 1,4-bisphosphate
876	mi1p-DASH-D[c]	1D-myo-Inositol 1-phosphate
877	mi34p[c]	1D-myo-Inositol 3,4-bisphosphate
878	mi3p-DASH-D[c]	1D-myo-Inositol 3-phosphate
879	mi4p-DASH-D[c]	1D-myo-Inositol 4-phosphate
880	mlthf[c]	5,10-Methylenetetrahydrofolate
881	mlthf[m]	5,10-Methylenetetrahydrofolate
882	mma[c]	Methylamine
883	mmcoa-DASH-R[m]	(R)-Methylmalonyl-CoA
884	mmcoa-DASH-S[m]	(S)-Methylmalonyl-CoA
885	msa[m]	Malonate semialdehyde
886	mthgxl[c]	Methylglyoxal
887	mthgxl[e]	Methylglyoxal
888	na1[c]	Sodium
889	na1[e]	Sodium
890	na1[x]	Sodium
891	nac[c]	Nicotinate
892	nac[e]	Nicotinate
893	Nacasp[c]	N-Acetyl-L-aspartate
894	Nacasp[m]	N-Acetyl-L-aspartate
895	nad[c]	Nicotinamide adenine dinucleotide
896	nad[e]	Nicotinamide adenine dinucleotide
897	nad[m]	Nicotinamide adenine dinucleotide
898	nad[n]	Nicotinamide adenine dinucleotide
899	nad[r]	Nicotinamide adenine dinucleotide
900	nad[x]	Nicotinamide adenine dinucleotide
901	nadh[c]	Nicotinamide adenine dinucleotide - reduced
902	nadh[m]	Nicotinamide adenine dinucleotide - reduced
903	nadh[r]	Nicotinamide adenine dinucleotide - reduced
904	nadh[x]	Nicotinamide adenine dinucleotide - reduced
905	nadp[c]	Nicotinamide adenine dinucleotide phosphate
906	nadp[e]	Nicotinamide adenine dinucleotide phosphate
907	nadp[m]	Nicotinamide adenine dinucleotide phosphate
908	nadp[r]	Nicotinamide adenine dinucleotide phosphate
909	nadp[x]	Nicotinamide adenine dinucleotide phosphate
910	nadph[c]	Nicotinamide adenine dinucleotide phosphate - reduced
911	nadph[m]	Nicotinamide adenine dinucleotide phosphate - reduced
912	nadph[r]	Nicotinamide adenine dinucleotide phosphate - reduced
913	nadph[x]	Nicotinamide adenine dinucleotide phosphate - reduced
914	ncam[c]	Nicotinamide
915	ncam[e]	Nicotinamide
916	nh4[c]	Ammonium
917	nh4[e]	Ammonium
918	nh4[m]	Ammonium
919	nh4[n]	Ammonium
920	nh4[x]	Ammonium
921	nicrns[c]	Nicotinate D-ribonucleoside
922	nicrnt[c]	Nicotinate D-ribonucleotide
923	nicrnt[n]	Nicotinate D-ribonucleotide
924	nmn[c]	NMN
925	nmn[n]	NMN
926	no[c]	Nitric oxide
927	no[e]	Nitric oxide
928	npthl[c]	Naphthalene
929	npthl[e]	Naphthalene
930	nrpphr[c]	Norepinephrine
931	nrpphrsf[c]	Sulfate derivative of norepinephrine
932	nrpphrsf[e]	Sulfate derivative of norepinephrine
933	nrvnc[c]	nervonic acid
934	nrvnc[e]	nervonic acid
935	nrvnccoa[c]	nervonyl coenzyme A
936	nrvnccoa[x]	nervonyl coenzyme A
937	nwharg[c]	N-(omega)-Hydroxyarginine
938	o2[c]	O2
939	o2[m]	O2
940	o2[r]	O2
941	o2[x]	O2
942	o2s[c]	Superoxide anion
943	o2s[e]	Superoxide anion
944	o2s[m]	Superoxide anion
945	o2s[x]	Superoxide anion
946	oaa[c]	Oxaloacetate
947	oaa[m]	Oxaloacetate
948	occoa[c]	Octanoyl-CoA (n-C8:0CoA)
949	occoa[m]	Octanoyl-CoA (n-C8:0CoA)
950	occoa[x]	Octanoyl-CoA (n-C8:0CoA)
951	ocdca[c]	octadecanoate (n-C18:0)
952	ocdca[e]	octadecanoate (n-C18:0)
953	ocdcea[c]	octadecenoate (n-C18:1)
954	ocdcea[e]	octadecenoate (n-C18:1)
955	octa[c]	octanoate (n-C8:0)
956	octa[e]	octanoate (n-C8:0)
957	od2coa[c]	trans-Octadec-2-enoyl-CoA
958	od2coa[m]	trans-Octadec-2-enoyl-CoA
959	odecoa[c]	Octadecenoyl-CoA (n-C18:1CoA)
960	odecoa[m]	Octadecenoyl-CoA (n-C18:1CoA)
961	odecoa[x]	Octadecenoyl-CoA (n-C18:1CoA)
962	odecrn[c]	octadecenoyl carnitine
963	odecrn[m]	octadecenoyl carnitine
964	oh1[c]	hydroxide ion
965	oh1[e]	hydroxide ion
966	omeprazole[c]	omeprazole
967	omeprazole[e]	omeprazole
968	onpthl[c]	naphthalene epoxide
969	onpthl[e]	naphthalene epoxide
970	orn[c]	Ornithine
971	orn[e]	Ornithine
972	orn[m]	Ornithine
973	orot[c]	Orotate
974	orot5p[c]	Orotidine 5'-phosphate
975	oxa[c]	Oxalate
976	oxa[e]	Oxalate
977	oxa[x]	Oxalate
978	pac[c]	Phenylacetic acid
979	pacald[c]	Phenylacetaldehyde
980	paf-hs[c]	1-alkyl 2-acteylglycerol 3-phosphocholine (homo sapiens)
981	paf-hs[e]	1-alkyl 2-acteylglycerol 3-phosphocholine (homo sapiens)
982	pa-hs[c]	phosphatidic acid (homo sapiens)
983	pa-hs[m]	phosphatidic acid (homo sapiens)
984	pa-hs[n]	phosphatidic acid (homo sapiens)
985	pa-hs[r]	phosphatidic acid (homo sapiens)
986	pail345p-hs[c]	phosphatidylinositol-3,4,5-trisphosphate (Homo sapiens)
987	pail34p-hs[c]	phosphatidylinositol-3,4-bisphosphate (Homo sapiens)
988	pail35p-hs[c]	phosphatidylinositol-3,5-bisphosphate (Homo sapiens)
989	pail3p-hs[c]	1-Phosphatidyl-1D-myo-inositol 3-phosphate (Homo sapiens)
990	pail45p-hs[c]	phosphatidylinositol 4,5-bisphosphate (Homo sapiens)
991	pail4p-hs[c]	1-Phosphatidyl-1D-myo-inositol 4-phosphate (Homo sapiens)
992	pail4p-hs[n]	1-Phosphatidyl-1D-myo-inositol 4-phosphate (Homo sapiens)
993	pail5p-hs[c]	1-Phosphatidyl-1D-myo-inositol 5-phosphate (Homo sapiens)
994	pail-hs[c]	phosphatidylinositol (homo sapiens)
995	pail-hs[n]	phosphatidylinositol (homo sapiens)
996	pan4p[c]	Pantetheine 4'-phosphate
997	pap[c]	Adenosine 3',5'-bisphosphate
998	paps[c]	3'-Phosphoadenylyl sulfate
999	pchol-hs[c]	Phosphatidylcholine (homo sapiens)
1000	pchol-hs[e]	Phosphatidylcholine (homo sapiens)
1001	pchol-hs[m]	Phosphatidylcholine (homo sapiens)
1002	pchol-hs[r]	Phosphatidylcholine (homo sapiens)
1003	pcreat[c]	Phosphocreatine
1004	pcreat[m]	Phosphocreatine
1005	pcrn[c]	propionyl-carnitine
1006	pcrn[m]	propionyl-carnitine
1007	pcrn[x]	propionyl-carnitine
1008	pd3[c]	Previtamin D3
1009	pdx5p[c]	Pyridoxine 5'-phosphate
1010	peamn[c]	Phenethylamine
1011	pe-hs[c]	phosphatidylethanolamine (homo sapiens)
1012	pe-hs[e]	phosphatidylethanolamine (homo sapiens)
1013	pe-hs[m]	phosphatidylethanolamine (homo sapiens)
1014	pe-hs[r]	phosphatidylethanolamine (homo sapiens)
1015	pep[c]	Phosphoenolpyruvate
1016	pep[m]	Phosphoenolpyruvate
1017	perillyl[c]	Perillyl alcohol
1018	perillyl[e]	Perillyl alcohol
1019	pglyc-hs[e]	phosphatidylglycerol (homo sapiens)
1020	phaccoa[c]	Phenylacetyl-CoA
1021	pheacgln[c]	alpha-N-Phenylacetyl-L-glutamine
1022	pheacgln[e]	alpha-N-Phenylacetyl-L-glutamine
1023	phe-DASH-L[c]	L-Phenylalanine
1024	phe-DASH-L[e]	L-Phenylalanine
1025	pheme[c]	Protoheme
1026	pheme[m]	Protoheme
1027	pi[c]	Phosphate
1028	pi[e]	Phosphate
1029	pi[m]	Phosphate
1030	pi[n]	Phosphate
1031	pi[r]	Phosphate
1032	pi[x]	Phosphate
1033	pmtcoa[c]	Palmitoyl-CoA (n-C16:0CoA)
1034	pmtcoa[m]	Palmitoyl-CoA (n-C16:0CoA)
1035	pmtcoa[x]	Palmitoyl-CoA (n-C16:0CoA)
1036	pmtcrn[c]	L-Palmitoylcarnitine
1037	pmtcrn[m]	L-Palmitoylcarnitine
1038	pnto-DASH-R[c]	(R)-Pantothenate
1039	pnto-DASH-R[e]	(R)-Pantothenate
1040	ppa[c]	Propionate (n-C3:0)
1041	ppa[e]	Propionate (n-C3:0)
1042	ppbng[c]	Porphobilinogen
1043	ppcoa[c]	Propanoyl-CoA
1044	ppcoa[m]	Propanoyl-CoA
1045	ppcoa[x]	Propanoyl-CoA
1046	ppi[c]	Diphosphate
1047	ppi[m]	Diphosphate
1048	ppi[n]	Diphosphate
1049	ppi[r]	Diphosphate
1050	ppi[x]	Diphosphate
1051	ppp9[m]	Protoporphyrin
1052	pppg9[c]	Protoporphyrinogen IX
1053	pppg9[m]	Protoporphyrinogen IX
1054	prist[c]	pristanic acid
1055	prist[x]	pristanic acid
1056	pristcoa[c]	pristanoyl coa
1057	pristcoa[x]	pristanoyl coa
1058	pro-DASH-L[c]	L-Proline
1059	pro-DASH-L[e]	L-Proline
1060	pro-DASH-L[m]	L-Proline
1061	prostgd2[c]	Prostaglandin D2
1062	prostgd2[e]	Prostaglandin D2
1063	prostge1[c]	Prostaglandin E1
1064	prostge1[e]	Prostaglandin E1
1065	prostgh2[c]	Prostaglandin H2
1066	prpp[c]	5-Phospho-alpha-D-ribose 1-diphosphate
1067	pser-DASH-L[c]	O-Phospho-L-serine
1068	ps-hs[c]	phosphatidylserine (homo sapiens)
1069	ps-hs[m]	phosphatidylserine (homo sapiens)
1070	ptdca[c]	pentadecanoate
1071	ptdca[e]	pentadecanoate
1072	ptdcacoa[c]	pentadecanoyl Coenzyme A
1073	ptdcacoa[m]	pentadecanoyl Coenzyme A
1074	ptdcacrn[c]	pendtadenoyl carnitine
1075	ptdcacrn[m]	pendtadenoyl carnitine
1076	ptrc[c]	Putrescine
1077	pyam5p[c]	Pyridoxamine 5'-phosphate
1078	pydam[c]	Pyridoxamine
1079	pydam[e]	Pyridoxamine
1080	pydx[c]	Pyridoxal
1081	pydx[e]	Pyridoxal
1082	pydx5p[c]	Pyridoxal 5'-phosphate
1083	pydxn[c]	Pyridoxine
1084	pydxn[e]	Pyridoxine
1085	pyr[c]	Pyruvate
1086	pyr[e]	Pyruvate
1087	pyr[m]	Pyruvate
1088	pyr[x]	Pyruvate
1089	q10[m]	Ubiquinone-10
1090	q10h2[m]	Ubiquinol-10
1091	quln[c]	Quinolinate
1092	R1coa-hs[c]	R group 1 Coenzyme A homo sapiens
1093	r1p[c]	alpha-D-Ribose 1-phosphate
1094	R2coa-hs[c]	R group 2 Coenzyme A homo sapiens
1095	r5p[c]	alpha-D-Ribose 5-phosphate
1096	retfa[c]	fatty acid retinol
1097	retfa[e]	fatty acid retinol
1098	retinal[c]	Retinal
1099	retinol[c]	Retinol
1100	retinol[e]	Retinol
1101	retn[c]	Retinoate
1102	retn[e]	Retinoate
1103	retn[r]	Retinoate
1104	retnglc[c]	retinoyl glucuronide
1105	retnglc[e]	retinoyl glucuronide
1106	retnglc[r]	retinoyl glucuronide
1107	rib-DASH-D[c]	D-Ribose
1108	rib-DASH-D[e]	D-Ribose
1109	ribflv[c]	Riboflavin
1110	rnam[c]	N-Ribosylnicotinamide
1111	Rtotal[c]	R total
1112	Rtotal[e]	R total
1113	Rtotal[l]	R total
1114	Rtotal2[c]	R total 2 position
1115	Rtotal2[e]	R total 2 position
1116	Rtotal2coa[c]	R total 2 coenzyme A
1117	Rtotal3[c]	R total 3 position
1118	Rtotal3[e]	R total 3 position
1119	Rtotal3coa[c]	R total 3 Coenzyme A
1120	Rtotalcoa[c]	R total Coenzyme A
1121	Rtotalcoa[m]	R total Coenzyme A
1122	Rtotalcrn[c]	R total carnitine
1123	Rtotalcrn[m]	R total carnitine
1124	ru5p-DASH-D[c]	D-Ribulose 5-phosphate
1125	s2l2fn2m2masn[e]	PA6
1126	s2l2n2m2masn[e]	de-Fuc form of PA6
1127	s7p[c]	Sedoheptulose 7-phosphate
1128	saccrp-DASH-L[m]	L-Saccharopine
1129	sarcs[c]	Sarcosine
1130	sarcs[m]	Sarcosine
1131	sbt-DASH-D[c]	D-Sorbitol
1132	ser-DASH-L[c]	L-Serine
1133	ser-DASH-L[e]	L-Serine
1134	ser-DASH-L[x]	L-Serine
1135	Sfglutth[c]	S-Formylglutathione
1136	sl-DASH-L[c]	L-sulfolactate
1137	sl-DASH-L[e]	L-sulfolactate
1138	so3[c]	Sulfite
1139	so3[m]	Sulfite
1140	so4[c]	Sulfate
1141	so4[e]	Sulfate
1142	spc-hs[c]	sphingosylphosphorylcholine (homo sapiens)
1143	spc-hs[e]	sphingosylphosphorylcholine (homo sapiens)
1144	sphgn[c]	Sphinganine
1145	sphings[c]	Sphingosine
1146	sphings[l]	Sphingosine
1147	sphings[r]	Sphingosine
1148	sphmyln-hs[c]	sphingomyelin (homo sapiens)
1149	sphmyln-hs[l]	sphingomyelin (homo sapiens)
1150	sphs1p[c]	Sphingosine 1-phosphate
1151	sphs1p[e]	Sphingosine 1-phosphate
1152	sphs1p[r]	Sphingosine 1-phosphate
1153	spmd[c]	Spermidine
1154	sprm[c]	Spermine
1155	sql[r]	Squalene
1156	srtn[c]	Serotonin
1157	srtn[e]	Serotonin
1158	Ssq23epx[r]	(S)-Squalene-2,3-epoxide
1159	stcoa[c]	Stearoyl-CoA (n-C18:0CoA)
1160	stcoa[m]	Stearoyl-CoA (n-C18:0CoA)
1161	stcoa[x]	Stearoyl-CoA (n-C18:0CoA)
1162	stcrn[c]	stearoylcarnitine
1163	stcrn[m]	stearoylcarnitine
1164	strch1[e]	starch, structure 1 (1,6-{7[1,4-Glc], 4[1,4-Glc]})
1165	strch2[e]	starch, structure 2 (1,6-{2[1,4-Glc], [1,4-Glc]})
1166	strdnc[c]	stearidonic acid C18:4, n-3
1167	strdnc[e]	stearidonic acid C18:4, n-3
1168	strdnccoa[c]	stearidonyl coenzyme A
1169	strdnccoa[m]	stearidonyl coenzyme A
1170	strdnccoa[x]	stearidonyl coenzyme A
1171	strdnccrn[c]	stearidonyl carnitine
1172	strdnccrn[m]	stearidonyl carnitine
1173	succ[c]	Succinate
1174	succ[e]	Succinate
1175	succ[m]	Succinate
1176	succoa[m]	Succinyl-CoA
1177	sucr[e]	Sucrose
1178	sucsal[m]	Succinic semialdehyde
1179	tag1p-DASH-D[c]	D-Tagatose 1-phosphate
1180	tagat-DASH-D[c]	D-Tagatose
1181	tagat-DASH-D[e]	D-Tagatose
1182	tag-hs[c]	triacylglycerol (homo sapiens)
1183	tag-hs[e]	triacylglycerol (homo sapiens)
1184	taur[c]	Taurine
1185	taur[e]	Taurine
1186	taur[x]	Taurine
1187	taxol[c]	paclitaxel
1188	taxol[e]	paclitaxel
1189	tchola[c]	taurocholic acid
1190	tchola[e]	taurocholic acid
1191	tchola[x]	taurocholic acid
1192	tcynt[c]	Thiocyanate
1193	tcynt[e]	Thiocyanate
1194	tcynt[m]	Thiocyanate
1195	tdchola[c]	taurochenodeoxycholate
1196	tdchola[e]	taurochenodeoxycholate
1197	tdchola[x]	taurochenodeoxycholate
1198	tdcoa[c]	Tetradecanoyl-CoA (n-C14:0CoA)
1199	tdcoa[m]	Tetradecanoyl-CoA (n-C14:0CoA)
1200	tethex3[c]	tetracosahexaenoic acid, n-3
1201	tethex3[e]	tetracosahexaenoic acid, n-3
1202	tethex3coa[c]	tetracosahexaenoyl coenzyme A
1203	tethex3coa[x]	tetracosahexaenoyl coenzyme A
1204	tetpent3[c]	tetracosapentaenoic acid, n-3
1205	tetpent3[e]	tetracosapentaenoic acid, n-3
1206	tetpent3coa[c]	tetracosapentaenoyl coenzyme A, n-3
1207	tetpent3coa[x]	tetracosapentaenoyl coenzyme A, n-3
1208	tetpent6[c]	tetracosapentaenoic acid, n-6
1209	tetpent6[e]	tetracosapentaenoic acid, n-6
1210	tetpent6coa[c]	tetracosapentaenoyl coenzyme A, n-6
1211	tetpent6coa[x]	tetracosapentaenoyl coenzyme A, n-6
1212	tettet6[c]	tetracosatetraenoic acid n-6
1213	tettet6[e]	tetracosatetraenoic acid n-6
1214	tettet6coa[c]	tetracosatetraenoyl coenzyme A
1215	tettet6coa[x]	tetracosatetraenoyl coenzyme A
1216	thbpt[c]	Tetrahydrobiopterin
1217	thbpt4acam[c]	Tetrahydrobiopterin-4a-carbinolamine
1218	thcholoylcoa[x]	3alpha,7alpha,24-Trihydroxy-5beta-cholestanoyl-CoA
1219	thcholst[m]	3alpha,7alpha,12alpha-Trihydroxy-5beta-cholestan-26-al
1220	thcholstoic[m]	3alpha,7alpha,12alpha-Trihydroxy-5beta-cholestanoate
1221	thcholstoic[x]	3alpha,7alpha,12alpha-Trihydroxy-5beta-cholestanoate
1222	thf[c]	5,6,7,8-Tetrahydrofolate
1223	thf[e]	5,6,7,8-Tetrahydrofolate
1224	thf[l]	5,6,7,8-Tetrahydrofolate
1225	thf[m]	5,6,7,8-Tetrahydrofolate
1226	thm[c]	Thiamin
1227	thm[e]	Thiamin
1228	thmmp[c]	Thiamin monophosphate
1229	thmmp[e]	Thiamin monophosphate
1230	thmpp[c]	Thiamine diphosphate
1231	thmtp[c]	Thiamin triphosphate
1232	thmtp[e]	Thiamin triphosphate
1233	thp2c[c]	2,3,4,5-Tetrahydropyridine-2-carboxylate
1234	thp2c[x]	2,3,4,5-Tetrahydropyridine-2-carboxylate
1235	thr-DASH-L[c]	L-Threonine
1236	thr-DASH-L[e]	L-Threonine
1237	thym[c]	Thymine
1238	thym[e]	Thymine
1239	thymd[c]	Thymidine
1240	thymd[m]	Thymidine
1241	thyox-DASH-L[c]	L-Thyroxine
1242	thyox-DASH-L[e]	L-Thyroxine
1243	tmndnc[c]	timnodonic acid C20:5, n-3
1244	tmndnc[e]	timnodonic acid C20:5, n-3
1245	tmndnccoa[c]	timnodonyl coenzyme A
1246	tmndnccoa[m]	timnodonyl coenzyme A
1247	tmndnccoa[x]	timnodonyl coenzyme A
1248	tmndnccrn[c]	Timnodonyl carnitine
1249	tmndnccrn[m]	Timnodonyl carnitine
1250	tolbutamide[c]	tolbutamide
1251	tolbutamide[e]	tolbutamide
1252	trdox[c]	Oxidized thioredoxin
1253	trdrd[c]	Reduced thioredoxin
1254	triodthy[c]	Triiodothyronine
1255	triodthysuf[c]	Triiodothyronine sulfate
1256	triodthysuf[e]	Triiodothyronine sulfate
1257	trp-DASH-L[c]	L-Tryptophan
1258	trp-DASH-L[e]	L-Tryptophan
1259	tsul[c]	Thiosulfate
1260	tsul[e]	Thiosulfate
1261	tsul[m]	Thiosulfate
1262	ttdca[c]	tetradecanoate (n-C14:0)
1263	ttdca[e]	tetradecanoate (n-C14:0)
1264	ttdcrn[c]	tetradecanoyl carnitine
1265	ttdcrn[m]	tetradecanoyl carnitine
1266	tym[c]	Tyramine
1267	tymsf[c]	Tyramine O-sulfate
1268	tymsf[e]	Tyramine O-sulfate
1269	Tyr-DASH-ggn[c]	Tyr-194 of apo-glycogenin protein (primer for glycogen synthesis)
1270	tyr-DASH-L[c]	L-Tyrosine
1271	tyr-DASH-L[e]	L-Tyrosine
1272	uacgam[c]	UDP-N-acetyl-D-glucosamine
1273	udp[c]	UDP
1274	udp[e]	UDP
1275	udp[n]	UDP
1276	udp[r]	UDP
1277	udpg[c]	UDPglucose
1278	udpg[r]	UDPglucose
1279	udpgal[c]	UDPgalactose
1280	udpglcur[c]	UDP-D-glucuronate
1281	udpglcur[r]	UDP-D-glucuronate
1282	ump[c]	UMP
1283	ump[e]	UMP
1284	ump[n]	UMP
1285	ump[r]	UMP
1286	uppg3[c]	Uroporphyrinogen III
1287	ura[c]	Uracil
1288	ura[e]	Uracil
1289	urate[c]	Urate
1290	urate[e]	Urate
1291	urate[x]	Urate
1292	urcan[c]	Urocanate
1293	urea[c]	Urea
1294	urea[e]	Urea
1295	urea[m]	Urea
1296	uri[c]	Uridine
1297	uri[e]	Uridine
1298	uri[n]	Uridine
1299	utp[c]	UTP
1300	utp[e]	UTP
1301	utp[n]	UTP
1302	vacc[c]	vaccenic acid
1303	vacc[e]	vaccenic acid
1304	vacccoa[c]	vaccenyl coenzyme A
1305	vacccoa[m]	vaccenyl coenzyme A
1306	vacccrn[c]	Vaccenyl carnitine
1307	vacccrn[m]	Vaccenyl carnitine
1308	val-DASH-L[c]	L-Valine
1309	val-DASH-L[e]	L-Valine
1310	val-DASH-L[m]	L-Valine
1311	vitd3[c]	Vitamin D3
1312	vitd3[e]	Vitamin D3
1313	whhdca[c]	omega hydroxy hexadecanoate (n-C16:0)
1314	whhdca[e]	omega hydroxy hexadecanoate (n-C16:0)
1315	whttdca[c]	omega hydroxy tetradecanoate (n-C14:0)
1316	whttdca[e]	omega hydroxy tetradecanoate (n-C14:0)
1317	xan[c]	Xanthine
1318	xan[x]	Xanthine
1319	xmp[c]	Xanthosine 5'-phosphate
1320	xol24oh[r]	24-Hydroxycholesterol
1321	xol25oh[r]	25-Hydroxycholesterol
1322	xol27oh[m]	27-Hydroxycholesterol
1323	xol27oh[r]	27-Hydroxycholesterol
1324	xol7a[r]	7 alpha-Hydroxycholesterol
1325	xol7ah[c]	7alpha-Hydroxy-5beta-cholestan-3-one
1326	xol7ah2[c]	3alpha,7alpha-Dihydroxy-5beta-cholestane
1327	xol7ah2[m]	3alpha,7alpha-Dihydroxy-5beta-cholestane
1328	xol7ah2al[m]	3alpha,7alpha-Dihydroxy-5beta-cholestan-26-al
1329	xol7ah3[m]	3alpha,7alpha,26-Trihydroxy-5beta-cholestane
1330	xol7aone[c]	7alpha-Hydroxycholest-4-en-3-one
1331	xol7aone[r]	7alpha-Hydroxycholest-4-en-3-one
1332	xoldiolone[c]	7alpha,12alpha-Dihydroxycholest-4-en-3-one
1333	xoldiolone[r]	7alpha,12alpha-Dihydroxycholest-4-en-3-one
1334	xoldioloneh[c]	7alpha,12alpha-Dihydroxy-5beta-cholestan-3-one
1335	xolest2-hs[e]	cholesterol ester (from FULLR2)
1336	xolest-hs[c]	cholesterol ester
1337	xolest-hs[e]	cholesterol ester
1338	xoltetrol[m]	3alpha,7alpha,12alpha,26-Tetrahydroxy-5beta-cholestane
1339	xoltri24[c]	7-alpha,24(S)-Dihydroxycholesterol
1340	xoltri24[e]	7-alpha,24(S)-Dihydroxycholesterol
1341	xoltri24[r]	7-alpha,24(S)-Dihydroxycholesterol
1342	xoltri25[c]	7-alpha,25-Dihydroxycholesterol
1343	xoltri25[e]	7-alpha,25-Dihydroxycholesterol
1344	xoltri25[r]	7-alpha,25-Dihydroxycholesterol
1345	xoltri27[c]	7-alpha,27-Dihydroxycholesterol
1346	xoltri27[e]	7-alpha,27-Dihydroxycholesterol
1347	xoltri27[r]	7-alpha,27-Dihydroxycholesterol
1348	xoltriol[c]	3alpha,7alpha,12alpha-Trihydroxy-5beta-cholestane
1349	xoltriol[m]	3alpha,7alpha,12alpha-Trihydroxy-5beta-cholestane
1350	xtsn[c]	Xanthosine
1351	xu1p-DASH-D[c]	D-Xylulose 1-phosphate
1352	xu5p-DASH-D[c]	D-Xylulose 5-phosphate
1353	xylt[c]	Xylitol
1354	xylu-DASH-D[c]	D-Xylulose
1355	xylu-DASH-L[c]	L-Xylulose
1356	yvite[c]	gamma-Tocopherol
1357	yvite[e]	gamma-Tocopherol
1358	zym-int2[r]	zymosterol intermediate 2
1359	zymst[r]	zymosterol
1360	zymstnl[r]	Zymostenol
