# Supplementary material for: Detection of driver metabolites in the human liver metabolic network using structural controllability analysis
Source: BMC Syst Biol. 2014 May 3;8:51. doi: 10.1186/1752-0509-8-51 (PMC4024020; doi:10.1186/1752-0509-8-51)
Supplement: Additional file 2 — Table S2. 5000 maximum matchings and their corresponding minimum sets of driver metabolites. [file 1752-0509-8-51-S2.zip]

Archive with 1 entries (1 files):
- Table S2.xlsx
