# Supplementary material for: Detection of driver metabolites in the human liver metabolic network using structural controllability analysis
Source: BMC Syst Biol. 2014 May 3;8:51. doi: 10.1186/1752-0509-8-51 (PMC4024020; doi:10.1186/1752-0509-8-51)
Supplement: Additional file 2 — Table S2. 5000 maximum matchings and their corresponding minimum sets of driver metabolites. [file 1752-0509-8-51-S2.zip › Table S2.xlsx]

## Sheet: Sheet1
Supplementary Table 2. 5000 maximum matchings and their corresponding minimum set of driver metabolites. Each "MatchingX i" with "MatchingY" in the column GJI form a maximum matching. "-1" in each "MatchingX i" means that the metabolite in the same row in "MatchingY" is a driver metabolite. Metabolites are represented by their metabolite ID (see Table S1).
MatchingX 1	MatchingX 2	MatchingX 3	MatchingX 4	MatchingX 5	MatchingX 6	MatchingX 7	MatchingX 8	MatchingX 9	MatchingX 10	MatchingX 11	MatchingX 12	MatchingX 13	MatchingX 14	MatchingX 15	MatchingX 16	MatchingX 17	MatchingX 18	MatchingX 19	MatchingX 20	MatchingX 21	MatchingX 22	MatchingX 23	MatchingX 24	MatchingX 25	MatchingX 26	MatchingX 27	MatchingX 28	MatchingX 29	MatchingX 30	MatchingX 31	MatchingX 32	MatchingX 33	MatchingX 34	MatchingX 35	MatchingX 36	MatchingX 37	MatchingX 38	MatchingX 39	MatchingX 40	MatchingX 41	MatchingX 42	MatchingX 43	MatchingX 44	MatchingX 45	MatchingX 46	MatchingX 47	MatchingX 48	MatchingX 49	MatchingX 50
2	2	2	2	2	2	2	2	2	2	2	2	2	2	2	2	2	2	2	2	2	2	2	2	2	2	2	2	2	2	2	2	2	2	2	2	2	2	2	2	2	2	2	2	2	2	2	2	2	2
5	1	5	5	5	1	1	1	-1	1	5	1	5	-1	1	1	-1	1	5	689	1	1	-1	1	5	-1	5	5	-1	1	1	5	1	5	5	5	5	689	5	5	1	-1	5	1	5	5	5	-1	1	5
581	581	581	581	581	581	581	581	581	581	581	581	581	581	581	581	581	581	581	581	581	581	581	581	581	581	581	581	581	581	581	581	581	581	581	581	581	581	581	581	581	581	581	581	581	581	581	581	581	581
1	628	1	1	1	-1	277	-1	1	-1	1	628	1	1	-1	-1	1	628	1	1	277	-1	1	-1	1	1	1	1	1	-1	628	1	628	1	1	1	1	1	1	1	-1	1	1	-1	1	1	1	1	-1	1
-1	8	8	689	689	8	8	8	8	8	8	8	8	8	8	8	8	8	-1	8	8	8	8	8	-1	8	8	8	8	8	8	-1	8	8	8	-1	-1	8	-1	8	8	8	8	8	689	8	8	8	8	8
631	3	3	3	3	3	3	3	3	3	3	3	3	3	279	279	3	279	3	279	-1	631	3	631	3	279	3	3	3	3	279	3	3	631	279	279	3	631	3	3	-1	3	279	3	279	631	3	3	3	279
4	4	4	4	4	4	4	4	4	4	4	4	4	4	4	4	4	4	4	4	4	4	4	4	4	4	4	4	4	4	4	4	4	4	4	4	4	4	4	4	4	4	4	4	4	4	4	4	4	4
11	11	11	11	11	11	11	11	11	11	-1	11	689	11	11	11	11	11	11	11	11	11	11	11	11	11	-1	-1	11	11	11	11	11	-1	689	11	11	11	11	-1	11	11	689	11	11	11	11	11	11	689
6	6	6	6	6	6	6	6	6	6	6	6	6	6	6	6	6	6	6	6	6	6	6	6	6	6	6	6	6	6	6	6	6	6	6	6	6	6	6	6	6	6	6	6	6	6	6	6	6	6
12	7	7	12	12	12	12	7	12	12	12	7	7	7	7	12	12	7	12	12	7	12	12	12	7	7	12	7	7	12	12	12	12	12	12	12	12	12	7	12	12	7	12	12	12	12	7	12	7	12
10	10	10	10	10	10	10	10	10	10	10	10	10	10	10	10	10	10	10	10	10	10	10	10	10	10	10	10	10	10	10	10	10	10	10	10	10	10	10	10	10	10	10	10	10	10	10	10	10	10
9	9	9	9	9	9	9	9	9	9	9	9	9	9	9	9	9	9	9	9	9	9	9	9	9	9	9	9	9	9	9	9	9	9	9	9	9	9	9	9	9	9	9	9	9	9	9	9	9	9
789	789	789	-1	-1	789	901	-1	789	-1	-1	-1	789	-1	789	789	789	-1	789	789	789	789	789	789	910	910	789	789	789	-1	-1	789	789	901	789	789	789	901	910	-1	-1	789	789	789	789	789	789	901	789	-1
182	182	182	182	182	182	182	182	182	182	182	182	182	182	182	182	182	182	182	182	182	182	182	182	182	182	182	182	182	182	182	182	182	182	182	182	182	182	182	182	182	182	182	182	182	182	182	182	182	182
-1	-1	-1	-1	1153	1153	1153	1153	-1	1153	1153	1153	-1	1153	-1	-1	1153	1153	1153	-1	-1	938	-1	1153	-1	1153	-1	1153	1153	1153	-1	-1	-1	1153	1153	1153	938	938	1153	1153	-1	1153	-1	-1	-1	1153	-1	-1	-1	1153
1101	-1	-1	-1	-1	-1	1101	1101	-1	1101	1101	-1	-1	-1	1101	-1	-1	-1	1101	-1	-1	-1	1101	-1	-1	-1	-1	1101	-1	-1	-1	-1	1101	-1	1101	1101	-1	-1	-1	1101	-1	1101	-1	-1	-1	1101	-1	-1	-1	-1
16	16	16	16	16	16	16	16	16	16	16	16	16	16	16	16	16	16	16	16	16	16	16	16	16	16	16	16	16	16	16	16	16	16	16	16	16	16	16	16	16	16	16	16	16	16	16	16	16	16
20	20	20	20	20	20	20	20	20	20	20	20	20	20	20	20	20	20	20	20	20	20	20	20	20	20	20	20	20	20	20	20	20	20	20	20	20	20	20	20	20	20	20	20	20	20	20	20	20	20
18	18	18	18	18	18	18	18	18	18	18	18	18	18	18	18	18	18	18	18	18	18	18	18	18	18	18	18	18	18	18	18	18	18	18	18	18	18	18	18	18	18	18	18	18	18	18	18	18	18
17	1281	17	17	1281	17	17	17	17	17	17	17	17	17	17	17	17	17	17	17	1281	17	17	17	17	1281	17	17	17	17	17	17	17	17	17	17	17	17	17	17	17	17	17	17	17	17	17	17	17	17
29	29	29	29	29	29	29	29	29	29	29	29	29	29	29	29	29	29	29	29	29	29	29	29	29	29	29	29	29	29	29	29	29	29	29	29	29	29	29	29	29	29	29	29	29	29	29	29	29	29
1019	1019	1019	1019	1019	1019	1019	1019	1019	1019	1019	1019	1019	1019	1019	1019	1019	1019	1019	1019	1019	1019	1019	1019	1019	1019	1019	1019	1019	1019	1019	1019	1019	1019	1019	1019	1019	1019	1019	1019	1019	1019	1019	1019	1019	1019	1019	1019	1019	1019
914	914	914	914	914	914	914	914	914	914	914	914	914	914	914	914	914	914	914	914	914	914	914	914	914	914	914	914	914	914	914	914	914	914	914	914	914	914	914	914	914	914	914	914	914	914	914	914	914	914
23	23	23	23	23	23	23	23	23	23	23	23	23	23	23	23	23	23	23	23	23	23	23	23	23	23	23	23	23	23	23	23	23	23	23	23	23	23	23	23	23	23	23	23	23	23	23	23	23	23
97	97	97	97	97	97	97	97	97	97	97	97	97	97	97	97	97	97	97	97	97	97	97	97	97	97	97	97	97	97	97	97	97	97	97	97	97	97	97	97	97	97	97	97	97	97	97	97	97	97
143	143	143	143	143	143	143	143	143	143	143	143	143	143	143	143	143	143	143	143	143	143	143	143	143	143	143	143	143	143	143	143	143	143	143	143	143	143	143	143	143	143	143	143	143	143	143	143	143	143
895	-1	-1	559	559	559	895	559	-1	559	1058	895	895	559	-1	559	559	559	559	559	559	559	559	559	559	1058	559	895	559	1058	1058	1058	895	559	559	-1	895	895	559	895	559	559	559	559	-1	1058	895	895	559	1058
625	1060	1060	625	625	625	1060	1060	625	625	1060	625	1060	625	1060	1060	1060	1060	625	1060	1060	1060	625	625	625	625	1060	625	625	625	625	1060	625	625	625	1060	625	625	1060	625	625	625	625	625	1060	1060	1060	1060	1060	625
21	21	21	21	21	21	21	21	21	21	21	21	21	21	21	21	21	21	21	21	21	21	21	21	21	21	21	21	21	21	21	21	21	21	21	21	21	21	21	21	21	21	21	21	21	21	21	21	21	21
31	31	31	31	31	31	31	31	31	31	31	31	31	31	31	31	31	31	31	31	31	31	31	31	31	31	31	31	31	31	31	31	31	31	31	31	31	31	31	31	31	31	31	31	31	31	31	31	31	31
30	30	30	30	30	30	30	30	30	30	30	30	30	30	30	30	30	30	30	30	30	30	30	30	30	30	30	30	30	30	30	30	30	30	30	30	30	30	30	30	30	30	30	30	30	30	30	30	30	30
694	70	70	70	59	59	59	59	59	59	70	59	59	59	70	59	59	59	70	70	70	-1	59	-1	59	59	59	1132	1132	70	59	59	59	59	-1	59	694	1132	59	-1	59	59	694	-1	59	694	70	-1	59	1132
639	639	639	639	639	639	639	639	639	639	639	639	639	639	639	639	639	639	639	639	639	639	639	639	639	639	639	639	639	639	639	639	639	639	639	639	639	639	639	639	639	639	639	639	639	639	639	639	639	639
492	492	492	492	492	492	492	492	492	492	492	492	492	492	492	492	492	492	492	492	492	492	492	492	492	492	492	492	492	492	492	492	492	492	492	492	492	492	492	492	492	492	492	492	492	492	492	492	492	492
1239	1239	1239	1239	1239	1239	1239	1239	1239	1239	1239	1239	1239	1239	1239	1239	1239	1239	1239	1239	1239	1239	1239	1239	1239	1239	1239	1239	1239	1239	1239	1239	1239	1239	1239	1239	1239	1239	1239	1239	1239	1239	1239	1239	1239	1239	1239	1239	1239	1239
-1	496	496	496	496	-1	-1	496	-1	496	-1	-1	-1	496	496	496	496	496	496	496	-1	496	-1	-1	-1	496	-1	277	496	-1	-1	277	-1	496	-1	496	-1	-1	496	277	-1	-1	-1	-1	496	-1	496	496	-1	496
477	477	477	477	477	477	477	477	477	477	477	477	477	477	477	477	477	477	477	477	477	477	477	477	477	477	477	477	477	477	477	477	477	477	477	477	477	477	477	477	477	477	477	477	477	477	477	477	477	477
68	68	1044	68	1044	68	68	1044	68	1044	68	68	1044	68	1044	68	68	1044	68	68	68	1044	68	68	1044	68	1044	68	68	1044	68	68	68	1044	68	68	68	1044	1044	68	1044	68	68	1044	68	1044	1044	1044	1044	1044
40	40	40	40	40	40	40	40	40	68	40	40	40	40	40	40	40	40	40	40	40	68	40	40	40	40	68	40	40	68	40	40	40	68	40	40	40	40	40	40	68	40	40	68	40	40	68	68	68	68
-1	80	368	897	897	368	80	897	80	897	368	897	897	80	897	897	80	368	368	897	368	897	368	368	80	368	80	897	368	368	368	897	80	80	368	-1	368	80	897	368	80	368	368	368	368	368	368	897	80	368
42	42	42	42	42	42	42	42	42	42	42	42	42	42	42	42	42	42	42	42	42	42	42	42	42	42	42	42	42	42	42	42	42	42	42	42	42	42	42	42	42	42	42	42	42	42	42	42	42	42
41	41	41	41	41	41	41	41	41	41	41	41	41	41	41	41	41	41	41	41	41	41	41	41	41	41	41	41	41	41	41	41	41	41	41	41	41	41	41	41	41	41	41	41	41	41	41	41	41	41
69	69	69	69	69	69	69	69	69	69	69	69	69	69	69	69	69	69	69	69	69	69	69	69	69	69	69	69	69	69	69	69	69	69	69	69	69	69	69	69	69	69	69	69	69	69	69	69	69	69
752	752	752	752	752	752	752	752	752	752	752	752	752	752	752	752	752	752	752	752	752	752	752	752	752	752	752	752	752	752	752	752	752	752	752	752	752	752	752	752	752	752	752	752	752	752	752	752	752	752
396	396	396	396	396	396	396	396	396	396	396	396	396	396	396	396	396	396	396	396	396	396	396	396	396	396	396	396	396	396	396	396	396	396	396	396	396	396	396	396	396	396	396	396	396	396	396	396	396	396
247	247	247	780	780	247	247	247	247	247	247	247	780	247	247	247	780	247	247	247	247	247	247	247	247	247	247	247	247	247	247	247	247	247	247	247	247	247	247	247	247	247	247	247	780	247	247	247	247	247
46	46	46	46	46	46	46	46	46	46	46	46	46	46	46	46	46	46	46	46	46	46	46	46	46	46	46	46	46	46	46	46	46	46	46	46	46	46	46	46	46	46	46	46	46	46	46	46	46	46
648	648	648	648	648	648	648	648	648	648	648	648	648	648	648	648	648	648	648	648	648	648	648	648	648	648	648	648	648	648	648	648	648	648	648	648	648	648	648	648	648	648	648	648	648	648	648	648	648	648
50	50	50	50	50	50	50	50	50	50	50	50	50	50	50	50	50	50	50	50	50	50	50	50	50	50	50	50	50	50	50	50	50	50	50	50	50	50	50	50	50	50	50	50	50	50	50	50	50	50
49	49	49	49	49	49	49	49	49	49	49	49	49	49	49	49	49	49	49	49	49	49	49	49	49	49	49	49	49	49	49	49	49	49	49	49	49	49	49	49	49	49	49	49	49	49	49	49	49	49
52	52	52	52	52	52	52	52	52	52	52	52	52	52	52	52	52	52	52	52	52	52	52	52	52	52	52	52	52	52	52	52	52	52	52	52	52	52	52	52	52	52	52	52	52	52	52	52	52	52
51	51	51	51	51	51	51	51	51	51	51	51	51	51	51	51	51	51	51	51	51	51	51	51	51	51	51	51	51	51	51	51	51	51	51	51	51	51	51	51	51	51	51	51	51	51	51	51	51	51
54	54	54	54	54	54	54	54	54	54	54	54	54	54	54	54	54	54	54	54	54	54	54	54	54	54	54	54	54	54	54	54	54	54	54	54	54	54	54	54	54	54	54	54	54	54	54	54	54	54
53	53	53	53	53	53	53	53	53	53	53	53	53	53	53	53	53	53	53	53	53	53	53	53	53	53	53	53	53	53	53	53	53	53	53	53	53	53	53	53	53	53	53	53	53	53	53	53	53	53
-1	-1	-1	-1	-1	1216	1270	-1	1216	1216	-1	-1	1216	1270	-1	1270	-1	1270	1270	-1	1270	1216	1216	1270	-1	-1	1216	-1	-1	-1	1216	1216	-1	1216	1270	1270	-1	1216	1216	1216	-1	-1	-1	1270	-1	1270	1270	-1	1216	-1
1270	-1	225	1270	-1	1270	-1	1270	1270	1270	-1	-1	1270	-1	-1	-1	-1	-1	-1	225	-1	1270	-1	-1	-1	1270	-1	225	-1	-1	-1	1270	-1	-1	-1	-1	1270	-1	-1	-1	-1	1270	-1	225	-1	225	225	225	-1	1270
668	668	58	668	58	58	668	58	668	58	58	58	58	668	58	58	58	58	58	58	58	58	58	668	668	668	58	58	668	668	58	58	58	58	58	58	58	58	668	58	668	58	58	58	668	58	58	668	58	668
57	57	57	57	57	57	57	57	57	57	57	57	57	57	57	57	57	57	57	57	57	57	57	57	57	57	57	57	57	57	57	57	57	57	57	57	57	57	57	57	57	57	57	57	57	57	57	57	57	57
70	767	-1	-1	70	70	767	767	70	70	-1	767	70	-1	767	767	70	70	-1	767	-1	70	70	70	767	70	767	70	70	-1	70	70	70	70	70	-1	70	70	767	70	70	70	70	70	-1	70	767	70	70	70
62	62	62	62	62	62	62	62	62	62	62	62	62	62	62	62	62	62	62	62	62	62	62	62	62	62	62	62	62	62	62	62	62	62	62	62	62	62	62	62	62	62	62	62	62	62	62	62	62	62
60	60	60	60	60	60	60	60	60	60	60	60	60	60	60	60	60	60	60	60	60	60	60	60	60	60	60	60	60	60	60	60	60	60	60	60	60	60	60	60	60	60	60	60	60	60	60	60	60	60
43	43	43	43	43	43	43	43	43	43	43	43	43	43	43	43	43	43	43	43	43	43	43	43	43	43	43	43	43	43	43	43	43	43	43	43	43	43	43	43	43	43	43	43	43	43	43	43	43	43
676	676	676	676	676	676	676	676	676	676	676	676	676	676	676	676	676	676	676	676	676	676	676	676	676	676	676	676	676	676	676	676	676	676	676	676	676	676	676	676	676	676	676	676	676	676	676	676	676	676
1132	1132	-1	1132	1033	-1	1132	-1	-1	-1	-1	1132	-1	-1	-1	-1	1132	1033	-1	-1	-1	-1	-1	-1	1132	-1	-1	-1	-1	1132	1033	1132	-1	1033	1033	1033	1033	-1	-1	1033	1033	1033	-1	1033	1033	1132	-1	-1	1033	1033
733	733	733	733	733	733	733	733	733	733	733	733	733	733	733	733	733	733	733	733	733	733	733	733	733	733	733	733	733	733	733	733	733	733	733	733	733	733	733	733	733	733	733	733	733	733	733	733	733	733
284	284	284	284	284	284	284	284	284	284	284	284	284	284	284	284	284	284	284	284	284	284	284	284	284	284	284	284	284	284	284	284	284	284	284	284	284	284	284	284	284	284	284	284	284	284	284	284	284	284
44	44	44	44	44	44	44	44	44	44	44	44	44	44	44	44	44	44	44	44	44	44	44	44	44	44	44	44	44	44	44	44	44	44	44	44	44	44	44	44	44	44	44	44	44	44	44	44	44	44
39	39	39	39	39	39	39	39	39	39	39	39	39	39	39	39	39	38	39	39	39	39	39	39	39	39	39	39	39	39	38	39	39	39	39	39	39	39	39	39	39	39	39	39	39	39	39	39	39	39
67	67	67	67	67	67	67	67	67	67	67	67	67	67	67	67	67	67	67	67	67	67	67	67	67	67	67	67	67	67	67	67	67	67	67	67	67	67	67	67	67	67	67	67	67	67	67	67	67	67
767	1270	767	767	767	767	-1	-1	767	767	767	1270	767	767	1270	-1	767	767	767	-1	767	767	767	767	-1	767	1270	767	767	767	767	767	767	767	767	767	767	767	1270	767	767	767	767	767	767	767	-1	767	767	767
81	81	81	81	81	81	81	81	81	81	81	81	81	81	81	81	81	81	81	81	81	81	81	81	81	81	81	81	81	81	81	81	81	81	81	81	81	81	81	81	81	81	81	81	81	81	81	81	81	81
773	773	773	73	73	773	773	773	73	773	773	773	773	773	773	73	773	773	773	773	773	773	773	73	773	773	773	773	73	773	773	773	773	773	773	773	773	773	773	773	73	773	773	773	773	773	773	773	773	773
736	72	72	72	736	72	736	736	72	72	72	72	72	736	72	72	72	736	72	736	736	736	736	72	72	72	736	72	72	72	736	736	736	72	72	72	736	736	72	736	736	736	736	72	72	72	72	736	736	736
75	75	75	75	75	75	75	75	75	75	75	75	75	75	75	75	75	75	75	75	75	75	75	75	75	75	75	75	75	75	75	75	75	75	75	75	75	75	75	75	75	75	75	75	75	75	75	75	75	75
74	74	74	74	74	74	74	74	74	74	74	74	74	74	74	74	74	74	74	74	74	74	74	74	74	74	74	74	74	74	74	74	74	74	74	74	74	74	74	74	74	74	74	74	74	74	74	74	74	74
870	870	870	870	870	870	870	870	870	870	870	870	870	870	870	870	870	870	870	870	870	870	870	870	870	870	870	870	870	870	870	870	870	870	870	870	870	870	870	870	870	870	870	870	870	870	870	870	870	870
-1	225	1308	225	225	-1	-1	225	225	1308	-1	-1	-1	225	-1	-1	-1	1308	1308	1308	-1	-1	1308	1308	1308	-1	1308	1308	225	1308	1308	1308	-1	225	1308	1308	1308	-1	1308	225	-1	225	-1	1308	1308	1308	-1	-1	-1	-1
77	77	77	1310	77	77	77	77	1310	1310	77	77	77	1310	77	77	1310	77	1310	1310	1310	77	77	1310	77	1310	1310	77	1310	1310	1310	1310	77	77	77	1310	1310	77	1310	1310	1310	1310	77	1310	1310	1310	1310	1310	1310	77
758	-1	758	758	758	-1	758	758	-1	225	225	-1	225	-1	-1	-1	758	-1	225	758	758	-1	225	758	758	225	225	-1	-1	-1	225	758	-1	758	225	225	758	758	-1	-1	-1	-1	-1	758	758	758	758	-1	225	225
79	760	79	79	79	760	760	79	79	79	760	79	760	760	760	79	760	760	760	760	79	79	79	760	760	760	760	760	79	79	79	760	760	760	79	760	79	79	760	760	760	760	760	760	760	760	760	760	760	760
71	71	71	71	71	71	71	71	71	71	71	71	71	71	71	71	71	71	71	71	71	71	71	71	71	71	71	71	71	71	71	71	71	71	71	71	71	71	71	71	71	71	71	71	71	71	71	71	71	71
48	48	48	48	48	48	48	48	48	48	48	48	48	48	48	48	48	48	48	48	48	48	48	48	48	48	48	48	48	48	48	48	48	48	48	48	48	48	48	48	48	48	48	48	48	48	48	48	48	48
82	82	82	82	82	82	82	82	82	82	82	82	82	82	82	82	82	82	82	82	82	82	82	82	82	82	82	82	82	82	82	82	82	82	82	82	82	82	82	82	82	82	82	82	82	82	82	82	82	82
85	85	274	85	274	85	85	274	85	274	274	274	274	85	274	274	274	274	274	274	85	274	85	85	274	85	274	274	274	85	274	274	85	85	274	274	85	274	-1	274	85	274	274	274	85	274	274	85	274	85
276	276	276	276	276	276	276	276	276	276	276	276	276	276	276	276	276	276	276	276	276	276	276	276	276	-1	276	276	276	276	276	276	276	276	276	276	276	276	276	276	276	276	276	276	276	276	276	276	276	276
678	84	-1	-1	84	84	-1	84	84	-1	678	225	-1	84	225	-1	84	225	84	-1	225	84	-1	84	-1	84	84	84	-1	225	-1	225	84	84	-1	-1	-1	84	225	84	-1	84	84	-1	84	-1	-1	-1	84	-1
226	226	85	226	85	226	226	85	226	85	85	85	85	226	85	85	85	85	85	85	226	85	226	-1	85	226	85	85	85	226	85	85	226	226	85	85	226	85	85	85	226	85	85	85	226	85	85	226	85	226
793	793	793	793	793	793	793	793	793	793	793	793	793	793	793	793	793	793	793	793	793	793	793	793	793	793	793	793	793	793	793	793	793	793	793	793	793	793	793	793	793	793	793	793	793	793	793	793	793	793
791	791	791	791	791	791	791	-1	-1	791	791	791	791	791	-1	791	791	791	791	791	791	791	791	791	791	791	683	791	791	791	791	683	791	683	791	791	791	791	791	791	791	791	-1	-1	791	791	791	791	791	791
89	89	89	89	89	89	89	89	89	89	89	89	89	89	89	89	89	89	89	89	89	89	89	89	89	89	89	89	89	89	89	89	89	89	89	89	89	89	89	89	89	89	89	89	-1	89	89	89	89	-1
93	93	93	93	93	93	93	93	93	93	93	93	93	93	93	93	93	93	93	93	93	93	93	93	93	93	93	93	93	93	93	93	93	93	93	93	93	93	93	93	93	93	93	93	93	93	93	93	93	93
91	91	91	91	91	91	91	91	91	91	91	91	91	91	91	91	91	91	91	91	91	91	91	91	91	91	91	91	91	91	91	91	91	91	91	91	91	91	91	91	91	91	91	91	91	91	91	91	91	91
1076	-1	1153	1153	-1	1076	-1	1076	1076	938	-1	-1	687	1076	1076	-1	-1	687	938	1076	1153	1153	1076	-1	1076	687	1076	1076	938	-1	1153	687	938	-1	1076	-1	1076	1076	1076	-1	-1	687	1153	1153	687	-1	1153	938	1076	-1
102	102	102	102	102	102	102	102	102	102	102	102	102	102	102	102	102	102	102	102	102	102	102	102	102	102	102	102	102	102	102	102	102	102	102	102	102	102	102	102	102	102	102	102	102	102	102	102	102	102
96	96	96	96	96	96	96	96	96	96	96	96	96	96	96	96	96	96	96	96	96	96	96	96	96	96	96	96	96	96	96	96	96	96	96	96	96	96	96	96	96	96	96	96	96	96	96	96	96	96
95	95	95	95	95	95	95	95	95	95	95	95	95	95	95	95	95	95	95	95	95	95	95	95	95	95	95	95	95	95	95	95	95	95	95	95	95	95	95	95	95	95	95	95	95	95	95	95	95	95
520	520	520	520	520	520	520	520	520	520	520	520	520	520	520	520	520	520	520	520	520	520	520	520	520	520	520	520	520	520	520	520	520	520	520	520	520	520	520	520	520	520	520	520	520	520	520	520	520	520
99	99	99	99	1266	1266	99	99	99	687	1266	99	-1	99	99	99	99	99	1266	1266	1266	1266	-1	99	99	-1	678	99	910	1266	687	910	910	910	1266	1266	1266	910	-1	910	99	910	1266	99	99	-1	1266	1266	-1	1266
100	100	100	100	100	100	98	100	100	100	100	100	100	98	100	98	100	100	100	100	100	100	100	100	100	100	100	100	100	100	100	100	100	98	100	100	100	100	100	100	100	100	100	100	100	100	100	100	100	100
-1	-1	-1	-1	99	99	-1	-1	-1	99	99	-1	99	-1	-1	-1	-1	-1	99	99	99	99	99	-1	-1	99	99	-1	99	99	99	99	99	99	99	99	99	99	99	99	-1	99	99	-1	-1	99	99	99	99	99
1292	1292	1292	1292	1292	1292	1292	1292	1292	1292	1292	1292	1292	1292	1292	1292	1292	1292	1292	1292	1292	1292	1292	1292	1292	1292	1292	1292	1292	1292	1292	1292	1292	1292	1292	1292	1292	1292	1292	1292	1292	1292	1292	1292	1292	1292	1292	1292	1292	1292
729	729	729	729	729	729	729	729	729	729	729	729	729	729	729	729	729	729	729	729	729	729	729	729	729	729	729	729	729	729	729	729	729	729	729	729	729	729	729	729	729	729	729	729	729	729	729	729	729	729
225	-1	-1	-1	-1	225	797	797	-1	-1	797	797	797	797	-1	-1	-1	797	797	797	797	225	-1	225	225	797	797	-1	797	-1	-1	797	225	797	-1	-1	225	-1	-1	-1	225	-1	-1	797	225	797	797	-1	-1	797
799	103	799	799	103	799	799	103	799	103	103	799	103	103	103	103	799	799	103	799	799	103	103	103	103	103	103	799	103	103	103	103	103	103	799	103	103	103	799	799	799	799	103	103	103	103	103	799	799	799
106	106	106	106	106	106	106	106	106	106	106	106	106	106	106	106	106	106	106	106	106	106	106	106	106	106	106	106	106	106	106	106	106	106	106	106	106	106	106	106	106	106	106	106	106	106	106	106	106	106
105	105	105	105	105	105	105	105	105	105	105	105	105	105	105	105	105	105	105	105	105	105	105	105	105	105	105	105	105	105	105	105	105	105	105	105	105	105	105	105	105	105	105	105	105	105	105	105	105	105
90	-1	90	90	90	90	90	90	683	90	940	90	90	683	-1	90	90	-1	90	940	90	90	90	90	90	90	90	90	90	90	90	912	-1	90	90	-1	90	90	912	-1	90	90	90	-1	-1	912	90	90	683	90
107	107	107	908	107	-1	908	107	107	107	107	908	899	107	107	908	899	107	-1	908	-1	107	107	908	-1	107	908	107	107	107	107	107	107	908	107	908	107	899	107	899	899	899	107	908	-1	899	107	107	-1	107
110	110	110	110	110	110	110	110	110	110	110	110	110	110	110	110	110	110	110	110	110	110	110	110	110	110	110	110	110	110	110	110	110	110	110	110	110	110	110	110	110	110	110	110	110	110	110	110	110	110
109	109	109	109	109	109	109	-1	109	109	109	109	109	109	109	109	-1	-1	109	109	109	109	-1	109	109	109	109	109	109	109	109	109	109	109	109	109	109	109	109	109	109	109	109	109	109	109	109	109	109	-1
112	112	112	112	112	112	112	112	112	112	112	112	112	112	112	112	112	112	112	112	112	112	112	112	112	112	112	112	112	112	112	112	112	112	112	112	112	112	112	112	112	112	112	112	112	112	112	112	112	112
111	111	111	111	111	111	111	111	111	111	111	111	111	111	111	111	111	111	111	111	111	111	111	111	111	111	111	111	111	111	111	111	111	111	111	111	111	111	111	111	111	111	111	111	111	111	111	111	111	111
1038	1038	1038	1038	1038	1038	1038	1038	1038	1038	1038	1038	1038	1038	1038	1038	1038	1038	1038	1038	1038	1038	1038	1038	1038	1038	1038	1038	1038	1038	1038	1038	1038	1038	1038	1038	1038	1038	1038	1038	1038	1038	1038	1038	1038	1038	1038	1038	1038	1038
113	113	113	113	113	113	113	113	113	113	113	113	113	113	113	113	113	113	113	113	113	113	113	113	113	113	113	113	113	113	113	113	113	113	113	113	113	113	113	113	113	113	113	113	113	113	113	113	113	113
1080	-1	-1	687	1080	1080	-1	1080	-1	-1	-1	1080	1080	687	1080	1080	1080	-1	1080	-1	1080	687	938	1080	-1	1080	1080	-1	1080	1080	1080	938	1080	-1	1080	-1	-1	-1	687	1080	1080	-1	-1	1080	-1	-1	-1	-1	1080	-1
115	115	115	115	115	115	115	115	115	115	115	115	115	115	115	115	115	115	115	115	115	115	115	115	115	115	115	115	115	115	115	115	115	115	115	115	115	115	115	115	115	115	115	115	115	115	115	115	115	115
796	796	796	796	796	796	796	796	796	796	796	796	796	796	796	796	796	796	796	796	796	796	796	796	796	796	796	796	796	796	796	796	796	796	796	796	796	796	796	796	796	796	796	796	796	796	796	796	796	796
1287	-1	1287	1287	-1	-1	-1	1287	-1	678	1287	1287	-1	-1	1287	-1	1287	-1	-1	-1	1287	1287	1287	-1	-1	-1	-1	-1	1287	-1	-1	678	-1	-1	-1	-1	1287	1287	-1	-1	-1	-1	-1	910	1287	1287	1287	-1	1287	1287
120	120	120	120	120	120	120	120	120	120	120	120	120	120	120	120	120	120	120	120	120	120	120	120	120	120	120	120	120	120	120	120	120	120	120	120	120	120	120	120	120	120	120	120	120	120	120	120	120	120
1176	1176	1176	1176	1176	1176	1176	1176	1176	1176	1176	1176	1176	1176	1176	1176	1176	1176	1176	1176	1176	1176	1176	1176	1176	1176	1176	1176	1176	1176	1176	1176	1176	1176	1176	1176	1176	1176	1176	1176	1176	1176	1176	1176	1176	1176	1176	1176	1176	1176
628	463	-1	463	628	463	463	463	463	628	-1	-1	463	463	277	-1	463	-1	628	463	463	277	-1	-1	-1	-1	-1	628	-1	-1	-1	463	-1	463	-1	628	628	628	463	463	628	-1	628	463	628	463	-1	463	463	463
-1	-1	-1	-1	-1	-1	-1	-1	-1	-1	-1	-1	-1	-1	-1	-1	-1	-1	-1	-1	-1	-1	-1	-1	-1	-1	-1	-1	-1	-1	-1	-1	-1	-1	-1	-1	-1	-1	-1	-1	-1	-1	-1	-1	-1	-1	-1	-1	-1	-1
145	145	145	145	145	145	145	145	145	145	145	145	145	145	145	145	145	145	145	145	145	145	145	145	145	145	145	145	145	145	145	145	145	145	145	145	145	145	145	145	145	145	145	145	145	689	145	145	145	145
466	466	466	466	466	466	466	466	466	466	466	466	466	466	466	466	466	466	466	466	466	466	466	466	466	466	466	466	466	466	466	466	466	466	466	466	466	466	466	466	466	466	466	466	466	466	466	466	466	466
138	138	138	138	138	138	138	138	138	138	138	138	138	138	138	138	-1	138	138	138	138	138	138	138	138	138	138	281	138	138	138	138	138	138	138	138	-1	138	138	138	138	138	138	138	138	138	138	138	138	138
583	583	583	583	583	583	583	583	583	583	583	583	583	583	583	583	583	583	583	583	583	583	583	583	583	583	583	583	583	583	583	583	583	583	583	583	583	583	583	583	583	583	583	583	583	583	583	583	583	583
128	128	128	128	128	128	128	128	128	128	128	964	128	128	128	128	128	128	128	128	128	128	964	128	128	128	128	128	964	964	128	128	964	128	128	128	128	128	964	128	128	128	128	964	128	128	964	128	964	964
127	-1	127	127	965	-1	965	127	127	127	127	965	127	127	127	965	965	127	127	127	127	127	127	127	127	127	127	965	127	965	965	127	127	127	127	127	965	127	127	127	127	127	965	127	127	127	127	127	127	127
130	130	130	130	130	130	130	130	130	130	130	130	130	130	130	130	130	130	130	130	130	130	130	130	130	130	130	130	130	130	130	130	130	130	130	130	130	130	130	130	130	130	130	130	130	130	130	130	130	130
129	129	129	129	129	129	129	129	129	129	129	129	129	129	129	129	129	129	129	129	129	129	129	129	129	129	129	129	129	129	129	129	129	129	129	129	129	129	129	129	129	129	129	129	129	129	129	129	129	129
1257	1216	-1	938	-1	-1	938	1216	-1	-1	1216	-1	1257	1257	1216	-1	-1	1216	1216	1216	1216	-1	-1	1257	1216	1216	-1	1216	-1	1216	938	-1	1216	-1	1216	1216	1216	-1	-1	-1	-1	938	-1	1216	1216	-1	1257	1216	-1	1216
134	134	134	134	134	134	134	134	134	134	134	134	134	134	134	134	134	134	134	134	134	134	134	134	134	134	134	134	134	134	134	134	134	134	134	134	134	134	134	134	134	134	134	134	134	134	134	134	134	134
132	132	132	132	132	132	132	132	132	132	132	132	132	132	132	132	132	132	132	132	132	132	132	132	132	132	132	132	132	132	132	132	132	132	132	132	132	132	132	132	132	132	132	132	132	132	132	132	132	132
242	242	-1	1076	-1	242	-1	242	-1	242	1076	1076	242	-1	-1	242	1076	-1	1076	1153	1076	1076	-1	-1	242	-1	1153	-1	-1	1076	1076	1153	1153	242	242	-1	242	1153	242	1076	242	1076	-1	-1	1076	-1	1076	1076	242	242
136	136	136	136	136	136	136	136	136	136	136	136	136	136	136	964	136	136	964	964	136	964	136	964	136	136	136	136	136	136	964	136	136	136	136	136	136	136	136	964	136	136	136	136	136	136	136	136	136	136
965	135	135	965	135	135	135	135	135	135	135	135	135	135	135	135	135	965	965	135	135	135	965	135	-1	135	135	135	135	135	135	135	135	965	135	135	135	135	135	135	135	965	135	135	135	135	135	135	135	965
626	626	626	626	626	626	626	626	626	626	626	626	626	626	626	626	626	626	626	626	626	626	626	626	626	626	626	626	626	626	626	626	626	626	626	626	626	626	626	626	626	626	626	626	626	626	626	626	626	626
869	869	869	281	869	-1	281	869	869	869	869	869	869	869	869	869	869	869	869	869	869	869	869	869	869	869	869	869	869	869	869	869	281	869	869	869	869	281	869	869	869	869	869	869	869	869	869	-1	869	-1
-1	1222	1222	1222	1222	628	1222	1222	-1	-1	1222	1222	-1	1222	-1	628	1222	-1	1222	1222	1222	-1	1222	1222	1222	1222	628	-1	1222	1222	1222	1222	-1	1222	628	1222	-1	-1	277	1222	-1	1222	1222	628	1222	628	-1	1222	1222	1222
-1	-1	-1	-1	-1	-1	-1	-1	-1	-1	-1	-1	-1	-1	-1	-1	-1	-1	-1	-1	-1	-1	-1	-1	-1	-1	-1	-1	-1	-1	-1	-1	-1	-1	-1	-1	-1	-1	-1	-1	-1	-1	-1	-1	-1	-1	-1	-1	-1	-1
151	151	151	151	151	151	151	151	151	151	151	151	151	151	151	151	151	151	151	151	151	151	151	151	151	151	151	151	151	151	151	151	151	151	151	151	151	151	151	151	151	151	151	151	151	151	151	151	151	151
1225	1225	1225	1225	1225	1225	1225	1225	1225	1225	1225	1225	1225	1225	1225	1225	1225	1225	1225	1225	1225	1225	1225	1225	1225	1225	1225	1225	1225	1225	1225	1225	1225	1225	1225	1225	1225	1225	1225	1225	1225	1225	1225	1225	1225	1225	1225	1225	1225	1225
843	843	-1	843	843	843	843	843	843	843	843	843	843	843	843	843	843	843	843	843	843	843	843	843	843	843	843	843	843	843	843	843	843	843	843	843	843	843	843	941	843	843	843	843	-1	843	843	843	843	693
121	121	121	121	121	121	121	121	121	121	121	121	121	121	121	121	121	121	121	121	121	121	121	121	121	121	121	121	121	121	121	121	121	121	121	121	121	121	121	121	121	121	121	121	121	121	121	121	121	121
156	156	156	156	156	156	156	156	156	156	156	156	156	156	156	156	156	156	156	156	156	156	156	156	156	156	156	156	156	156	156	156	156	156	156	156	156	156	156	156	156	156	156	156	156	156	156	156	156	156
124	124	124	124	124	124	124	124	124	124	124	124	124	124	124	124	124	124	124	124	124	124	124	124	124	124	124	124	124	124	124	124	124	124	124	124	124	124	124	124	124	124	124	124	124	124	124	124	124	124
148	148	148	148	148	148	148	148	148	148	148	148	148	148	148	148	148	148	148	148	148	148	148	148	148	148	148	148	148	148	148	148	148	148	148	148	148	148	148	148	148	148	148	148	148	148	148	148	148	148
905	905	905	905	-1	-1	905	594	905	594	905	594	-1	905	905	905	905	905	905	905	905	905	905	905	594	905	-1	905	905	-1	905	905	905	905	-1	594	-1	905	905	905	905	905	905	594	594	-1	905	-1	905	-1
899	908	908	899	595	899	595	595	-1	908	595	899	595	595	908	595	908	595	595	595	595	899	899	595	595	899	595	899	595	595	595	595	908	899	-1	595	-1	-1	908	-1	-1	595	595	899	908	908	908	899	908	595
139	139	139	139	139	139	139	139	139	139	139	139	139	139	139	139	139	139	139	139	139	139	139	139	139	139	139	139	139	139	139	139	139	139	139	139	139	139	139	139	139	139	139	139	139	139	139	139	139	139
159	159	159	159	159	159	159	159	159	159	159	159	159	159	159	159	159	159	159	159	159	159	159	159	159	159	159	159	159	159	159	159	159	159	159	159	159	159	159	159	159	159	159	159	159	159	159	159	159	159
142	142	142	142	142	142	142	142	142	142	142	142	142	142	142	142	142	142	142	142	142	142	142	142	142	142	142	142	142	142	142	142	142	142	142	142	142	142	142	142	142	142	142	142	142	142	142	142	142	142
1008	1008	1008	1008	1008	1008	1008	1008	1008	1008	1008	1008	1008	1008	1008	1008	1008	1008	1008	1008	1008	1008	1008	1008	1008	1008	1008	1008	1008	1008	1008	1008	1008	1008	1008	1008	1008	1008	1008	1008	1008	1008	1008	1008	1008	1008	1008	1008	1008	1008
839	839	839	839	839	153	912	153	839	683	839	839	839	839	839	839	839	839	153	839	839	839	153	839	839	839	839	839	839	839	153	839	839	839	839	839	839	839	839	839	839	839	839	839	839	839	839	839	839	839
144	144	144	144	144	144	144	144	144	144	144	144	144	144	144	144	144	144	144	144	144	144	144	144	144	144	144	144	144	144	144	144	144	144	144	144	144	144	144	144	144	144	144	144	144	144	144	144	144	144
155	155	155	155	155	155	155	155	155	155	155	155	155	155	155	155	155	155	155	155	155	155	155	155	155	155	155	155	155	155	155	155	155	155	155	155	155	155	155	155	155	155	155	155	155	155	155	155	155	155
146	146	146	146	146	146	146	146	146	146	146	146	146	146	146	146	146	146	146	146	146	146	146	146	146	146	146	146	146	146	146	146	146	146	146	146	146	146	146	146	146	146	146	146	146	146	146	146	146	146
150	150	150	150	150	150	150	150	150	150	150	150	150	150	150	150	150	150	150	150	150	150	150	150	150	150	150	160	150	150	150	150	150	150	150	150	150	150	150	150	150	150	150	150	150	150	150	150	150	150
158	158	158	158	158	158	158	158	158	158	158	158	158	158	158	158	158	158	158	158	158	158	158	158	158	158	158	158	158	158	158	158	158	158	158	158	158	158	158	158	158	158	158	158	158	158	158	158	158	158
152	152	152	152	152	152	152	152	152	152	152	152	152	152	152	152	152	152	152	152	152	152	152	152	152	152	152	152	152	152	152	152	152	152	152	152	152	152	152	152	152	152	152	152	152	152	152	152	152	152
-1	-1	178	178	277	178	-1	-1	178	-1	-1	-1	367	178	-1	170	178	-1	-1	178	170	170	-1	170	-1	178	170	178	178	178	-1	178	-1	170	170	170	178	178	178	-1	178	178	170	-1	-1	178	-1	178	178	178
66	66	66	66	66	66	66	66	66	66	66	66	66	66	66	66	66	66	66	66	66	66	66	66	66	66	66	66	66	66	66	66	66	66	66	66	66	66	66	66	66	66	66	66	66	66	66	66	66	66
164	164	164	164	164	164	164	164	164	164	164	164	164	164	164	164	164	164	164	164	164	164	164	164	164	164	164	164	164	164	164	164	164	164	164	164	164	164	164	164	164	164	164	164	164	164	164	164	164	164
33	33	33	33	33	33	33	33	33	33	33	33	33	33	33	33	33	33	33	33	33	33	33	33	33	33	33	33	33	33	33	33	33	33	33	33	33	33	33	33	33	33	33	33	33	33	33	33	33	33
1355	1355	1355	1355	1355	1355	1355	1355	1355	1355	1355	1355	1355	1355	1355	1355	1355	1355	1355	1355	1355	1355	1355	1355	1355	1355	1355	1355	1355	1355	1355	1355	1355	1355	1355	1355	1355	1355	1355	1355	1355	1355	1355	1355	1355	1355	1355	1355	1355	1355
-1	165	165	165	165	165	165	165	-1	165	165	165	165	165	165	165	165	165	165	165	165	165	165	165	165	165	165	-1	165	165	165	165	165	165	165	165	165	165	165	165	-1	165	165	165	165	165	165	165	165	165
168	168	168	168	168	168	168	168	168	168	168	168	168	168	168	168	168	168	168	168	168	168	168	168	168	168	168	168	168	168	168	168	168	168	168	168	168	168	168	168	168	168	168	168	168	168	168	168	168	168
167	167	167	167	167	167	167	167	167	167	167	167	167	167	167	167	167	167	167	167	167	167	167	167	167	167	167	167	167	167	167	167	167	167	167	167	167	167	167	167	167	167	167	167	167	167	167	167	167	167
176	176	176	176	176	176	176	176	176	176	176	176	176	176	176	176	176	176	176	176	176	176	176	176	176	176	176	176	176	176	176	176	176	176	176	176	176	176	176	176	176	176	176	176	176	176	176	176	176	176
94	171	171	171	94	171	94	171	171	94	94	171	94	171	94	94	94	171	94	171	171	171	94	171	171	94	171	94	171	171	171	94	171	171	94	171	94	171	94	171	171	94	94	171	171	171	171	171	94	171
170	170	170	-1	678	170	170	170	170	170	170	170	170	-1	-1	-1	170	170	-1	170	-1	-1	-1	-1	-1	170	-1	170	170	-1	170	170	170	-1	-1	-1	-1	170	-1	170	170	170	-1	170	-1	170	170	170	170	170
289	289	289	736	289	289	289	289	289	289	736	289	289	289	289	289	289	289	289	289	289	289	289	289	289	289	162	289	289	289	289	289	289	289	289	289	289	289	289	289	289	289	289	289	289	289	289	289	289	289
737	737	737	170	170	737	737	737	737	737	737	737	737	170	170	737	737	-1	170	737	737	737	170	737	170	737	737	737	737	170	737	737	737	737	737	737	170	737	170	737	737	737	737	-1	170	737	737	737	737	737
36	175	175	36	175	175	175	36	36	175	175	175	36	175	175	175	36	36	175	175	36	36	36	175	36	175	36	36	175	36	36	36	36	175	36	36	175	175	36	36	36	36	36	175	36	36	36	36	36	36
-1	-1	174	174	174	174	-1	174	174	-1	-1	174	174	174	174	174	174	-1	-1	-1	174	-1	174	174	174	-1	-1	174	174	174	-1	-1	-1	174	-1	-1	-1	174	-1	-1	-1	174	-1	174	-1	-1	174	-1	174	-1
174	174	-1	-1	-1	-1	174	-1	-1	174	174	-1	-1	-1	-1	-1	-1	174	174	174	-1	174	-1	-1	-1	174	174	-1	-1	-1	174	174	174	-1	174	174	174	-1	174	174	174	-1	174	-1	174	174	-1	174	-1	174
698	698	555	698	555	555	555	555	555	698	698	555	555	555	555	555	555	555	555	555	555	698	698	555	698	555	555	555	555	555	555	555	555	555	698	698	555	555	698	555	555	555	555	555	698	555	555	555	555	555
180	180	190	190	190	190	190	190	180	190	190	190	190	190	190	190	190	190	190	190	190	190	190	190	190	190	190	180	190	190	190	190	190	190	190	190	190	180	180	190	180	180	190	180	190	190	190	180	190	180
812	212	194	481	718	261	194	481	481	716	718	718	254	481	481	261	194	718	261	718	162	194	194	194	736	716	212	718	741	212	194	481	718	38	481	194	254	261	194	481	194	481	481	194	812	261	194	718	261	212
192	192	192	369	192	192	369	369	192	192	192	369	192	369	369	192	369	369	369	369	192	192	369	192	369	192	178	369	192	369	369	369	369	369	192	369	369	369	192	369	369	369	178	369	192	369	369	192	192	192
1203	1170	1170	255	737	1170	1170	1211	1247	1170	804	1211	1203	1207	737	195	195	1161	1035	1170	1170	1170	1170	370	1170	255	831	195	1203	728	936	213	1035	425	1207	213	1170	831	370	1211	804	728	195	1161	737	1170	728	1203	831	728
183	886	183	886	-1	886	678	886	183	183	183	938	-1	-1	-1	183	183	886	-1	183	-1	-1	-1	183	-1	183	183	-1	183	183	-1	183	183	183	183	910	-1	886	183	886	183	183	-1	183	183	886	183	886	886	-1
184	184	184	184	184	184	184	184	184	184	184	184	184	184	184	184	184	184	184	184	184	184	184	184	184	184	184	184	184	184	184	184	184	184	184	184	184	184	184	184	184	184	184	184	184	184	184	184	184	184
-1	183	-1	183	183	183	183	183	-1	-1	-1	183	183	183	183	-1	-1	183	183	678	183	183	183	-1	183	-1	-1	183	-1	-1	183	-1	-1	-1	-1	183	183	183	-1	183	-1	-1	183	-1	-1	183	-1	183	183	183
172	172	172	172	172	172	172	172	172	172	172	172	172	172	172	172	172	172	172	172	172	172	172	172	172	172	172	172	172	172	172	172	172	172	172	172	172	172	172	172	172	172	172	172	172	172	172	172	172	172
187	187	187	187	187	187	187	187	187	187	187	187	187	187	187	187	187	187	187	187	187	187	187	187	187	187	187	187	187	187	187	187	187	187	187	187	187	187	187	187	187	187	187	187	187	187	187	187	187	187
703	703	703	703	701	703	703	703	703	703	701	703	703	703	701	703	703	701	703	703	703	703	703	703	703	689	703	689	689	689	701	703	701	703	703	701	701	703	703	703	689	703	703	-1	701	703	703	703	703	703
-1	189	189	-1	189	189	-1	189	189	189	189	189	-1	-1	189	-1	189	189	189	189	189	189	-1	189	-1	189	189	189	189	-1	-1	-1	189	189	189	-1	-1	189	189	189	-1	-1	189	189	-1	189	189	189	189	189
186	186	186	186	186	186	186	186	186	186	186	186	186	186	186	186	186	186	186	186	186	186	186	186	186	186	186	186	186	186	186	186	186	186	186	186	186	186	186	186	186	186	186	186	186	186	186	186	186	186
178	327	-1	192	327	327	178	327	327	327	-1	192	327	327	327	327	192	327	192	192	327	327	192	327	327	327	192	327	327	192	327	-1	192	327	327	327	192	327	327	327	-1	327	192	327	327	327	327	327	327	327
-1	-1	-1	-1	-1	-1	-1	-1	-1	-1	-1	-1	-1	-1	-1	-1	-1	-1	-1	-1	-1	-1	-1	-1	-1	-1	-1	-1	-1	-1	-1	-1	-1	-1	-1	-1	-1	-1	-1	-1	-1	-1	-1	-1	-1	-1	-1	-1	-1	-1
190	190	330	180	180	330	330	180	190	180	180	180	180	180	330	330	180	180	180	330	180	180	180	180	330	330	330	190	180	330	180	330	180	180	180	330	330	190	190	180	190	190	330	190	330	330	330	190	180	190
195	195	-1	195	195	195	-1	195	195	-1	-1	195	195	-1	195	-1	-1	195	195	195	195	195	195	195	-1	-1	195	-1	-1	195	-1	195	195	195	195	195	-1	195	195	-1	-1	-1	-1	195	-1	195	195	-1	-1	-1
193	193	193	193	193	193	193	193	193	193	193	193	193	193	193	193	193	193	193	193	193	193	193	193	193	193	193	193	193	193	193	193	193	193	193	193	193	193	193	193	193	193	193	193	193	193	193	193	193	193
384	181	181	384	384	181	181	384	181	384	384	181	384	384	181	384	384	384	181	181	181	181	181	181	181	181	181	181	181	181	384	384	181	181	181	384	181	181	181	181	384	384	181	181	181	181	384	181	181	181
197	197	197	197	197	197	197	197	197	197	197	197	197	197	197	197	197	197	197	197	197	197	197	197	197	197	197	197	197	197	197	197	197	197	197	197	197	197	197	197	197	197	197	197	197	197	197	197	197	197
196	196	196	196	196	196	196	196	196	196	196	196	196	196	196	196	196	196	196	196	196	196	196	196	196	196	196	196	196	196	196	196	196	196	196	196	196	196	196	196	196	196	196	196	196	196	196	196	196	196
200	200	200	200	200	200	200	200	200	200	200	200	200	200	200	200	200	200	200	200	200	200	200	200	200	200	200	200	200	200	200	200	200	200	200	200	200	200	200	200	200	200	200	200	200	200	200	200	200	200
244	244	244	244	244	244	244	244	244	244	244	244	244	244	244	244	244	244	244	244	244	244	244	244	244	244	244	244	244	244	244	244	244	244	244	244	244	244	244	244	244	244	244	244	244	244	244	244	244	244
198	198	198	198	198	198	198	198	198	198	198	198	198	198	198	198	198	198	198	198	198	198	198	198	198	198	198	198	198	198	198	198	198	198	198	198	198	198	198	198	198	198	198	198	198	198	198	198	198	198
205	205	205	205	137	7	137	205	205	137	7	137	205	205	205	137	137	205	205	7	137	7	137	7	205	205	205	205	205	7	7	7	205	205	205	205	205	7	205	7	7	205	205	137	7	7	137	137	137	7
-1	-1	-1	-1	-1	-1	-1	-1	-1	-1	-1	-1	-1	-1	-1	-1	-1	-1	-1	-1	-1	-1	-1	-1	-1	-1	-1	-1	-1	-1	-1	-1	-1	-1	-1	-1	-1	-1	-1	-1	-1	-1	-1	-1	-1	-1	-1	-1	-1	-1
1044	1175	1175	864	72	1175	72	72	357	1175	770	1175	1175	72	864	1175	864	72	770	72	72	864	72	770	1175	1175	72	1044	1044	1175	1175	770	72	1175	1175	770	1175	72	864	72	72	864	72	864	1175	864	770	864	72	72
433	995	420	433	358	408	417	444	319	405	433	501	358	358	472	501	408	405	358	358	417	405	405	280	433	610	433	433	408	358	501	1284	501	420	433	358	433	405	433	433	433	408	405	433	433	405	433	405	501	358
201	201	201	869	201	201	869	-1	201	201	201	125	201	201	201	201	138	201	201	201	201	-1	201	201	201	201	201	138	201	201	201	201	201	-1	201	201	138	869	201	125	201	-1	201	201	201	201	281	869	201	201
906	906	906	906	906	-1	906	906	906	906	906	-1	906	-1	-1	906	906	906	-1	906	906	906	906	906	906	906	906	906	906	906	906	906	906	906	906	906	906	-1	688	906	906	906	906	-1	906	906	906	906	-1	688
208	208	208	208	208	208	208	208	208	208	208	208	208	208	208	208	208	208	208	208	208	208	208	208	208	208	208	208	208	208	208	208	208	208	208	208	208	208	208	208	208	208	208	208	208	208	208	208	208	208
-1	688	896	-1	-1	896	-1	-1	896	-1	-1	896	-1	896	896	688	-1	-1	896	896	688	688	-1	896	896	-1	896	896	-1	896	896	896	896	-1	896	688	-1	896	896	688	-1	896	896	896	896	896	896	688	896	896
210	210	210	210	210	210	210	210	210	210	210	210	210	210	210	210	210	210	210	210	210	210	210	210	210	210	210	210	210	210	210	210	210	210	210	210	210	210	210	210	210	210	210	210	210	210	210	210	210	210
-1	209	209	209	-1	-1	-1	209	209	209	209	209	209	-1	-1	-1	209	-1	-1	-1	209	209	-1	209	-1	-1	209	209	209	209	-1	209	209	209	209	-1	209	-1	209	209	209	209	-1	209	-1	209	-1	209	209	-1
209	-1	910	-1	209	209	209	-1	678	-1	846	846	260	209	209	209	-1	209	209	209	260	260	209	846	209	209	-1	846	260	-1	209	-1	-1	-1	260	209	-1	209	-1	260	260	846	209	260	209	938	209	846	938	209
215	215	215	215	215	215	215	215	215	215	215	215	215	215	215	215	215	215	215	215	215	215	215	215	215	215	215	215	215	215	215	215	215	215	215	215	215	215	215	215	215	215	215	215	215	215	215	215	215	215
370	1215	693	1215	1215	-1	1215	1215	-1	1215	693	900	900	1215	941	1215	693	370	900	1215	900	900	-1	1215	900	1215	1215	1215	693	1215	693	-1	1215	1215	900	1215	693	-1	1215	-1	941	941	941	1215	900	900	693	1215	1215	1215
211	211	211	211	211	211	211	211	211	211	211	211	211	211	211	211	211	211	211	211	211	211	211	211	211	211	211	211	211	211	211	211	211	211	211	211	211	211	211	211	211	211	211	211	211	211	211	211	211	211
214	214	214	214	214	214	214	214	214	214	214	214	214	214	214	214	214	214	214	214	214	214	214	214	214	214	214	214	214	214	214	214	214	214	214	214	214	214	214	214	214	214	214	214	214	214	214	214	214	214
930	930	930	930	-1	930	930	930	-1	930	-1	-1	-1	-1	930	-1	-1	930	-1	239	930	-1	930	930	239	239	930	-1	-1	-1	-1	-1	930	930	930	-1	-1	239	-1	930	930	930	930	239	-1	930	930	-1	930	-1
-1	216	-1	216	-1	-1	216	-1	216	216	-1	-1	-1	216	216	-1	-1	-1	687	216	-1	216	216	-1	-1	216	216	-1	-1	216	-1	-1	-1	216	687	-1	216	-1	-1	-1	-1	216	-1	-1	-1	-1	-1	216	216	-1
219	219	219	219	219	219	219	219	219	219	219	219	219	219	219	219	219	219	219	219	219	219	219	219	219	219	219	219	219	219	219	219	219	219	219	219	219	219	219	219	219	219	219	219	219	219	219	219	219	219
218	218	218	218	218	218	218	218	218	218	218	218	218	218	218	218	218	218	218	218	218	218	218	218	218	218	218	218	218	218	218	218	218	218	218	218	218	218	218	218	218	218	218	218	218	218	218	218	218	218
222	222	222	222	222	222	222	222	222	222	222	222	222	222	222	222	222	222	222	222	222	222	222	222	222	222	222	222	222	222	222	222	222	222	222	222	222	222	222	222	222	222	222	222	222	222	222	222	222	222
1013	1013	1013	240	240	1013	1013	240	1013	1013	1013	240	1013	1013	240	1013	1013	240	1013	240	240	240	1013	240	240	240	240	240	240	1013	240	1013	1013	1013	1013	240	240	240	240	240	240	240	240	1013	1013	1013	1013	1013	1013	1013
1014	1014	1014	1014	241	1014	1014	1014	241	241	241	1014	241	1014	1014	241	1014	241	241	1014	241	241	1014	1014	1014	241	1014	241	241	241	1014	1014	241	1014	241	241	1014	241	241	1014	1014	241	1014	1014	241	1014	241	241	1014	1014
980	980	980	980	980	980	980	980	980	980	980	980	980	980	980	980	980	980	980	980	980	980	980	980	980	980	980	980	980	980	980	980	980	980	980	980	980	980	980	980	980	980	980	980	980	980	980	980	980	980
981	981	981	981	981	981	981	981	981	981	981	981	981	981	981	981	981	981	981	981	981	981	981	981	981	981	981	981	981	981	981	981	981	981	981	981	981	981	981	981	981	981	981	981	981	981	981	981	981	981
780	37	37	37	37	37	37	753	780	37	37	37	37	79	37	37	37	79	37	77	37	780	37	77	37	77	37	79	77	37	753	37	37	79	780	79	37	37	37	37	780	79	780	37	37	79	77	77	79	79
885	885	885	885	885	885	885	885	885	885	885	885	885	885	885	885	885	625	885	885	885	885	885	781	885	885	885	885	885	885	885	885	781	781	885	885	885	885	885	885	885	885	885	781	885	885	625	885	885	885
285	285	285	285	285	285	285	285	285	285	285	285	285	285	285	285	285	285	285	285	285	285	285	285	285	285	285	285	285	285	285	285	285	285	285	285	285	285	285	285	285	285	285	285	285	285	285	285	285	285
227	227	227	227	227	227	227	227	227	227	227	227	227	227	227	227	227	227	227	227	227	227	227	227	227	227	227	227	227	227	227	227	227	227	227	227	227	227	227	227	227	227	227	227	227	227	227	227	227	227
230	230	232	621	621	679	-1	232	232	679	637	230	232	637	637	230	679	637	637	230	637	637	637	232	-1	637	637	230	230	637	232	232	232	621	-1	679	679	230	230	679	232	-1	232	230	637	621	232	232	637	230
622	622	622	638	229	622	638	622	622	638	622	622	638	622	638	-1	622	229	229	622	622	622	622	638	638	229	622	622	622	622	622	622	229	622	622	-1	622	638	622	622	-1	622	622	-1	229	229	622	622	622	622
-1	229	229	229	-1	229	229	229	229	229	-1	-1	229	229	229	229	229	-1	-1	229	229	-1	229	229	229	-1	229	-1	229	229	229	229	-1	229	229	229	229	229	229	229	229	-1	229	229	-1	-1	-1	-1	229	229
233	233	233	233	233	233	233	233	233	233	233	233	233	233	233	233	233	233	233	233	233	233	233	233	233	233	233	233	233	233	233	233	233	233	233	233	233	233	233	233	233	233	233	233	233	233	233	233	233	233
-1	638	638	-1	232	232	232	638	638	232	638	232	-1	232	-1	638	638	638	638	638	232	638	638	-1	232	638	638	638	638	638	638	638	638	638	-1	638	232	-1	638	638	638	232	638	638	-1	-1	-1	-1	232	-1
1088	1088	1088	1088	1088	1088	1134	1134	1134	1088	1088	1134	1088	1134	1088	1088	1134	1088	1088	1088	1088	1134	1134	1088	1134	1088	1088	1088	1088	1134	1088	1088	1134	1134	1134	1088	1134	1134	1088	1088	1134	1088	1134	1134	1088	1088	1088	1134	1088	1088
647	647	647	647	647	647	647	647	647	647	647	647	647	647	647	647	647	647	647	647	647	647	647	647	647	647	647	647	647	647	647	647	647	647	647	647	647	647	647	647	647	647	647	647	647	647	647	647	647	647
834	834	834	834	834	834	834	834	834	834	834	834	834	834	834	834	834	834	834	834	834	834	834	834	834	834	834	834	834	834	834	834	834	834	834	834	834	834	834	834	834	834	834	834	834	834	834	834	834	834
838	838	838	838	838	838	838	838	838	838	838	838	838	838	838	838	838	838	838	838	838	838	838	838	838	838	838	838	838	838	838	838	838	838	838	838	838	838	838	838	838	838	838	838	838	838	838	838	838	838
359	359	359	-1	-1	-1	359	359	-1	359	359	359	-1	-1	678	-1	-1	359	-1	359	359	-1	-1	-1	-1	359	359	-1	-1	-1	-1	-1	359	-1	-1	359	359	359	359	359	-1	359	-1	-1	359	-1	-1	-1	359	-1
865	865	865	865	865	865	865	865	865	865	865	865	865	865	865	865	865	865	865	865	865	865	865	865	865	865	865	865	865	865	865	865	865	865	865	865	865	865	865	865	865	865	865	865	865	865	865	865	865	865
221	221	221	221	221	221	221	221	221	221	221	221	221	221	221	221	221	221	221	221	221	221	221	221	221	221	221	221	221	221	221	221	221	221	221	221	221	221	221	221	221	221	221	221	221	221	221	221	221	221
-1	-1	-1	239	-1	-1	239	-1	239	-1	-1	-1	-1	-1	-1	239	-1	-1	239	-1	-1	239	-1	239	-1	-1	239	239	-1	-1	239	239	-1	239	-1	239	-1	-1	-1	239	-1	-1	-1	-1	-1	-1	239	-1	-1	239
-1	239	239	-1	-1	-1	-1	239	-1	239	239	-1	239	-1	-1	-1	239	-1	-1	-1	-1	678	239	-1	-1	-1	-1	-1	239	-1	-1	-1	239	-1	239	-1	-1	-1	239	-1	-1	239	239	-1	239	239	-1	-1	-1	678
246	246	246	207	246	207	246	246	246	246	246	246	246	246	246	246	246	246	246	207	246	246	246	246	207	246	246	246	246	246	246	246	246	246	246	246	246	246	246	246	246	246	246	246	246	246	246	246	246	246
278	202	278	278	278	202	202	202	278	278	202	202	278	278	202	278	278	278	278	202	278	278	202	202	278	278	202	202	278	202	278	202	278	202	278	278	278	278	278	278	278	202	202	202	278	278	278	278	202	278
169	169	169	169	169	169	169	169	169	169	169	169	169	169	169	169	169	169	169	169	169	169	169	169	169	169	169	169	169	169	169	169	169	169	169	169	169	169	169	169	169	169	169	169	169	169	169	169	169	169
243	243	243	243	243	243	243	243	243	243	243	243	243	243	243	243	243	243	243	243	243	243	243	243	243	243	243	243	243	243	243	243	243	243	243	243	243	243	243	243	243	243	243	243	243	243	243	243	243	243
238	238	238	238	238	238	238	238	238	238	238	238	238	238	238	238	238	238	238	238	238	238	238	238	238	238	238	238	238	238	238	238	238	238	238	238	238	238	238	238	238	238	238	238	238	238	238	238	238	238
249	249	249	249	249	249	249	249	249	249	249	249	249	249	249	249	249	249	249	249	249	249	249	249	249	249	249	249	249	249	249	249	249	249	249	249	249	249	249	249	249	249	249	249	249	249	249	249	249	249
248	248	248	248	248	248	248	248	248	248	248	248	248	248	248	248	248	248	248	248	248	248	248	248	248	248	248	248	248	248	248	248	248	248	248	248	248	248	248	248	248	248	248	248	248	248	248	248	248	248
1140	-1	998	-1	1140	998	1140	-1	998	1140	1140	998	-1	-1	1140	1140	-1	998	-1	1140	-1	1140	998	-1	998	1140	1140	998	-1	-1	-1	-1	-1	998	1140	-1	1140	998	-1	998	-1	-1	-1	1140	1140	998	-1	687	687	-1
252	252	252	252	252	252	252	252	252	252	252	252	252	252	252	252	252	252	252	252	252	252	252	252	252	252	252	252	252	252	252	252	252	252	252	252	252	252	252	252	252	252	252	252	252	252	252	252	252	252
-1	251	888	-1	-1	251	251	251	251	-1	251	251	251	251	251	251	251	251	251	251	-1	251	251	251	251	251	251	251	-1	251	-1	-1	251	251	-1	251	-1	251	251	251	-1	251	251	251	251	251	251	251	-1	251
251	255	251	251	251	255	255	255	255	251	255	-1	255	-1	-1	-1	255	255	-1	255	251	-1	255	255	255	-1	-1	-1	251	-1	251	251	-1	255	251	255	251	255	367	255	251	255	255	255	-1	-1	-1	255	251	255
257	257	257	257	257	257	257	257	257	257	257	257	257	257	257	257	257	257	257	257	257	257	257	257	257	257	257	257	257	257	257	257	257	257	257	257	257	257	257	257	257	257	257	257	257	257	257	257	257	257
253	253	804	253	253	804	693	804	253	941	900	804	253	253	-1	804	-1	253	804	804	253	804	804	253	253	804	693	804	253	253	-1	804	804	804	804	693	804	253	804	804	253	804	804	253	-1	253	804	804	804	253
-1	-1	253	-1	-1	253	253	253	-1	253	253	253	-1	-1	253	253	253	-1	253	253	-1	253	253	-1	-1	253	253	253	-1	-1	253	253	253	253	253	253	253	-1	253	253	-1	253	253	-1	253	381	253	253	253	-1
256	256	256	256	256	256	256	256	256	256	256	256	256	256	256	256	256	256	256	256	256	256	256	256	256	256	256	256	256	256	256	256	256	256	256	256	256	256	256	256	256	256	256	256	256	256	256	256	256	256
259	259	259	259	259	259	259	259	259	259	259	259	259	259	259	259	259	259	259	259	259	259	259	259	259	259	259	259	259	259	259	259	259	259	259	259	259	259	259	259	259	259	259	259	259	259	259	259	259	259
258	258	258	258	258	258	258	258	-1	258	258	258	258	258	258	258	258	258	258	-1	258	-1	-1	258	258	-1	258	258	-1	258	258	258	258	258	258	258	258	258	258	258	258	258	-1	258	258	258	258	-1	888	258
262	262	262	262	262	262	262	262	262	262	262	262	262	262	262	262	262	262	262	262	262	262	262	262	262	262	262	262	262	262	262	262	262	262	262	262	262	262	262	262	262	262	262	262	262	262	262	262	262	262
212	264	264	264	212	212	212	212	264	212	212	212	212	264	212	264	264	212	212	212	212	212	212	212	264	212	264	212	264	264	264	212	212	212	212	212	212	264	212	264	212	212	212	212	212	264	212	212	212	264
213	370	260	213	260	941	-1	370	213	260	941	370	-1	213	-1	-1	-1	213	213	260	693	-1	213	900	213	213	213	260	213	213	370	260	260	-1	213	260	213	693	213	-1	213	-1	260	213	941	213	260	693	213	213
260	260	381	260	-1	260	260	260	260	381	260	260	-1	260	260	260	260	260	260	-1	-1	-1	260	260	260	260	260	-1	-1	260	260	-1	-1	260	-1	381	260	260	260	-1	381	260	-1	-1	260	260	381	260	260	260
263	263	263	263	263	263	263	263	263	263	263	263	263	263	263	263	263	263	263	263	263	263	263	263	263	263	263	263	263	263	263	263	263	263	263	263	263	263	263	263	263	263	263	263	263	263	263	263	263	263
266	266	266	266	266	266	266	266	266	266	266	266	266	266	266	266	266	266	266	266	266	266	266	266	266	266	266	266	266	266	266	266	266	266	266	266	266	266	266	266	266	266	266	266	266	266	266	266	266	266
-1	-1	-1	-1	-1	-1	-1	-1	-1	-1	-1	-1	-1	-1	-1	-1	-1	-1	-1	-1	-1	-1	-1	-1	-1	-1	-1	-1	-1	-1	-1	-1	-1	-1	-1	-1	-1	-1	-1	-1	-1	-1	-1	-1	-1	-1	-1	-1	-1	-1
265	-1	681	-1	-1	265	265	681	681	681	-1	681	265	265	-1	681	-1	681	265	-1	265	-1	-1	681	-1	-1	265	-1	265	265	-1	-1	-1	-1	265	265	265	-1	681	-1	-1	265	-1	-1	-1	-1	681	-1	681	265
347	347	347	347	347	347	347	347	347	347	347	347	347	347	347	347	347	347	589	347	347	347	347	589	347	347	347	347	347	347	347	347	347	347	347	347	347	347	347	347	347	347	347	347	347	347	347	347	589	347
459	459	270	459	270	459	270	270	459	459	459	459	459	459	270	270	459	270	270	459	270	270	459	459	459	270	459	459	270	270	459	270	459	459	459	459	270	270	459	270	270	459	459	459	459	270	270	459	459	270
269	-1	269	-1	269	269	-1	269	269	269	269	269	-1	888	269	269	269	269	269	269	269	269	-1	-1	-1	269	269	269	-1	269	269	269	888	-1	-1	269	269	269	269	269	888	269	-1	269	-1	-1	-1	-1	269	-1
272	272	272	272	272	272	272	272	272	272	272	272	272	272	272	272	272	272	272	272	272	272	272	272	272	272	272	272	272	272	272	272	272	272	272	272	272	272	272	272	272	272	272	272	272	272	272	272	272	272
1236	889	889	1236	1236	889	1236	889	889	889	1236	1236	1236	889	1236	1236	889	1236	1236	889	1236	1236	1236	1236	1236	1236	889	889	1236	1236	1236	1236	889	889	1236	1236	889	889	889	889	889	889	889	1236	889	889	1236	1236	1236	1236
271	271	271	271	271	271	271	271	271	271	271	271	271	271	271	271	271	271	271	271	271	271	271	271	271	271	271	271	271	271	271	271	271	271	271	271	271	271	271	271	271	271	271	271	271	271	271	271	271	271
275	774	774	774	275	774	275	774	774	774	275	774	774	275	275	774	774	275	774	774	275	774	774	774	774	774	275	774	275	774	774	774	774	774	774	275	275	774	275	774	275	275	774	774	774	774	275	275	275	774
-1	-1	-1	-1	-1	-1	-1	-1	-1	-1	-1	-1	-1	-1	-1	-1	-1	-1	-1	-1	-1	-1	-1	-1	-1	-1	-1	-1	-1	-1	-1	-1	-1	-1	-1	-1	-1	-1	-1	-1	-1	-1	-1	-1	-1	-1	-1	-1	-1	-1
273	273	273	273	273	273	273	273	273	273	273	273	273	273	273	273	273	273	273	947	947	273	947	273	273	947	273	273	273	273	273	273	947	273	273	273	273	947	273	947	947	273	947	273	273	273	273	947	947	947
495	1003	495	495	495	1003	1003	1003	1003	1003	1003	1003	1003	495	1003	1003	495	495	1003	495	495	495	1003	495	1003	1003	1003	495	495	1003	1003	495	495	1003	1003	495	495	495	1003	1003	495	1003	495	1003	495	1003	1003	1003	1003	1003
-1	-1	-1	-1	-1	-1	-1	-1	-1	-1	-1	-1	-1	-1	-1	-1	-1	-1	-1	-1	-1	-1	-1	-1	-1	-1	-1	-1	-1	-1	-1	-1	-1	-1	-1	-1	-1	-1	-1	-1	-1	-1	-1	-1	-1	-1	-1	-1	-1	-1
450	389	450	389	450	73	389	450	450	450	411	450	389	450	450	450	450	450	73	450	450	450	450	450	450	450	450	450	450	450	389	450	450	450	73	389	450	73	450	389	450	450	411	450	450	450	73	450	450	389
451	518	412	682	518	984	451	451	451	682	319	671	390	451	1301	682	390	451	476	984	390	390	390	518	390	1301	1301	1301	671	390	1301	1301	390	682	451	390	390	1301	1301	1301	451	390	1301	772	451	451	390	1301	984	984
-1	-1	-1	277	-1	-1	-1	-1	-1	-1	-1	-1	-1	-1	-1	-1	-1	-1	-1	-1	-1	-1	-1	-1	-1	-1	-1	-1	-1	-1	-1	-1	-1	-1	-1	-1	277	-1	-1	-1	-1	-1	-1	-1	-1	-1	277	-1	-1	-1
283	283	283	283	283	283	283	283	283	283	283	283	283	283	283	283	283	283	283	283	283	283	283	283	283	283	283	283	283	283	283	283	283	283	283	283	283	283	283	283	283	283	283	283	283	283	283	283	283	283
-1	-1	-1	-1	-1	-1	-1	-1	-1	-1	-1	-1	-1	-1	-1	-1	-1	-1	-1	-1	-1	-1	-1	-1	-1	-1	-1	-1	-1	-1	-1	-1	-1	-1	-1	-1	-1	-1	-1	-1	-1	-1	-1	-1	-1	-1	-1	-1	-1	-1
298	298	298	298	298	298	298	298	298	298	298	298	298	298	298	298	298	298	298	298	298	298	298	298	298	298	298	298	298	298	298	298	298	298	298	298	298	298	298	298	298	298	298	298	298	298	298	298	298	298
15	15	15	15	15	15	15	15	15	15	15	15	15	15	15	15	15	15	15	15	15	15	15	15	15	15	15	15	15	15	15	15	15	15	15	15	15	15	15	15	15	15	15	15	15	15	15	15	15	15
329	329	329	329	329	329	329	329	329	329	329	329	329	329	329	329	329	329	329	329	329	329	329	329	329	329	329	329	329	329	329	329	329	329	329	329	329	329	329	329	329	329	329	329	329	329	329	329	329	329
288	288	288	288	288	288	288	288	288	288	288	288	288	288	288	288	288	288	288	288	288	288	288	288	288	288	288	288	288	288	288	288	288	288	288	288	288	288	288	288	288	288	288	288	288	288	288	288	288	288
-1	287	287	287	287	287	287	287	287	287	287	287	287	287	287	287	287	287	287	287	287	287	287	287	287	287	287	287	287	287	287	287	287	287	287	287	287	287	287	287	287	287	287	287	287	287	287	287	287	287
287	902	902	902	902	902	902	902	902	902	902	902	902	902	902	902	902	902	902	902	902	902	902	902	902	902	902	902	902	902	902	902	902	902	902	902	902	902	902	902	902	902	902	902	902	902	902	902	902	902
291	291	291	291	291	291	291	291	291	291	291	291	291	291	291	291	291	291	291	291	291	291	291	291	291	291	291	291	291	291	291	291	291	291	291	291	291	291	291	291	291	291	291	291	291	291	291	291	291	291
290	290	290	290	290	290	290	290	290	290	705	290	290	290	290	290	290	290	290	705	290	290	290	290	290	290	290	290	705	290	290	290	290	290	705	290	290	290	290	290	290	290	290	290	290	290	290	290	705	290
295	295	295	1281	295	295	295	295	295	295	290	295	295	-1	295	295	295	295	295	290	295	295	1281	295	295	295	295	295	290	295	295	295	295	295	290	295	295	295	295	295	295	295	295	295	295	295	295	295	290	295
294	294	294	296	296	294	294	294	294	296	296	296	296	296	296	294	296	294	294	294	296	294	296	294	294	294	296	296	296	294	294	294	296	294	294	296	294	296	296	294	296	296	296	294	296	294	294	296	294	294
293	293	293	293	293	293	293	293	705	293	293	293	293	293	293	293	705	293	293	293	293	293	293	293	293	293	293	293	293	293	293	293	293	293	293	293	293	293	293	293	293	293	705	293	293	-1	-1	293	293	293
1276	1276	1276	292	292	1276	292	292	293	1276	292	1276	1276	292	292	292	293	292	1276	292	1276	292	1276	1276	292	292	292	1276	1276	292	-1	1276	292	292	1276	292	1276	292	292	292	292	292	293	292	1276	293	293	292	292	292
-1	-1	-1	-1	-1	1025	1025	-1	-1	910	910	-1	1025	1025	1025	-1	1025	-1	1025	1025	1025	-1	-1	1025	-1	-1	1025	910	1025	1025	-1	1025	1025	-1	-1	-1	-1	1025	1025	-1	1025	1025	1025	1025	1025	1025	1025	1025	1025	-1
-1	-1	-1	-1	-1	-1	-1	-1	-1	-1	-1	-1	-1	-1	-1	-1	-1	-1	-1	-1	-1	-1	-1	-1	-1	-1	-1	-1	-1	-1	-1	-1	-1	-1	-1	-1	-1	-1	-1	-1	-1	-1	-1	-1	-1	-1	-1	-1	-1	-1
302	302	302	302	302	302	302	302	302	302	302	302	302	302	302	302	302	302	302	302	302	302	302	302	302	302	302	302	302	302	302	302	302	302	302	302	302	302	302	302	302	302	302	302	302	302	302	302	302	302
297	-1	297	297	-1	297	-1	297	-1	297	297	297	297	297	297	297	-1	-1	-1	-1	-1	297	297	-1	297	297	297	297	-1	-1	-1	297	297	-1	-1	-1	297	297	-1	297	297	297	297	-1	297	-1	-1	-1	-1	297
301	301	301	301	301	301	301	301	301	301	301	301	301	301	301	301	301	301	301	301	301	301	301	301	301	301	301	301	301	301	301	301	301	301	301	301	301	301	301	301	301	301	301	301	301	301	301	301	301	301
-1	-1	300	-1	300	300	300	-1	300	-1	300	300	-1	-1	-1	300	300	-1	-1	-1	300	-1	300	300	300	-1	-1	300	-1	-1	300	300	300	-1	-1	-1	300	-1	-1	300	300	300	300	-1	300	300	300	-1	-1	-1
300	300	-1	300	-1	-1	-1	300	-1	300	-1	-1	300	300	300	-1	-1	300	300	300	-1	300	-1	-1	678	300	300	-1	300	300	-1	-1	-1	300	300	300	-1	300	300	-1	-1	-1	-1	300	-1	678	-1	300	300	300
305	305	305	-1	305	305	386	-1	386	305	386	305	305	386	305	-1	305	367	-1	386	305	386	-1	305	-1	305	305	386	-1	305	-1	305	305	305	386	305	305	305	-1	-1	305	305	386	305	386	305	386	277	305	305
307	307	307	307	307	307	307	307	307	307	307	307	307	307	307	307	307	307	307	307	307	307	307	307	307	307	307	307	307	307	307	307	307	307	307	307	307	307	307	307	307	307	307	307	307	307	307	307	307	307
354	303	354	1203	354	900	303	303	354	900	303	354	354	354	904	684	1203	303	684	354	904	1203	904	303	904	354	303	904	900	1203	1203	354	354	354	354	904	684	354	684	354	354	900	354	1203	904	1203	684	303	354	684
303	-1	303	303	303	303	-1	-1	303	303	-1	303	303	303	303	303	303	-1	303	303	303	303	303	-1	303	303	-1	303	303	303	303	303	303	303	303	303	303	303	303	303	303	303	303	303	303	303	303	-1	303	303
306	306	306	306	306	306	306	306	306	306	306	306	306	306	306	306	306	306	306	306	306	306	306	306	306	306	306	306	306	306	306	306	306	306	306	306	306	306	306	306	306	306	306	306	306	306	306	306	306	306
118	118	118	118	118	118	118	118	118	118	118	118	118	118	118	118	118	118	118	118	118	118	118	118	118	118	118	118	118	118	118	118	118	118	118	118	118	118	118	118	118	118	118	118	118	118	118	118	118	118
-1	-1	-1	-1	-1	-1	-1	-1	-1	-1	-1	-1	-1	-1	-1	-1	-1	-1	-1	-1	-1	-1	-1	-1	-1	-1	-1	-1	-1	-1	-1	-1	-1	-1	-1	-1	-1	-1	-1	-1	-1	-1	-1	-1	277	277	-1	-1	277	-1
311	311	311	311	311	311	311	311	311	311	311	311	311	311	311	311	311	311	311	311	311	311	311	311	311	311	311	311	311	311	311	311	311	311	311	311	311	311	311	311	311	311	311	311	311	311	311	311	311	311
310	-1	310	310	-1	310	310	310	310	310	310	310	-1	310	310	310	310	310	310	310	310	310	310	310	310	310	310	310	310	310	310	310	310	310	310	310	310	310	310	310	310	310	310	310	310	310	310	310	310	310
313	313	313	313	313	313	313	313	313	313	313	313	313	313	313	313	313	313	313	313	313	313	313	313	313	313	313	313	313	313	313	313	313	313	313	313	313	313	313	313	313	313	313	313	313	313	313	313	313	313
312	312	312	312	312	312	312	312	312	312	312	312	312	312	312	312	312	312	312	312	312	312	312	312	312	312	312	312	312	312	312	312	312	312	312	312	312	312	312	312	312	312	312	312	312	312	312	312	312	312
315	315	315	315	315	315	315	315	315	315	315	315	315	315	315	315	315	315	315	315	315	315	315	315	315	315	315	315	315	315	315	315	315	315	315	315	315	315	315	315	315	315	315	315	315	315	315	315	315	315
314	-1	314	314	1027	314	621	1027	1027	-1	704	704	1027	314	1027	277	621	-1	704	704	1027	1027	621	704	704	704	-1	621	621	314	314	314	1027	1027	678	1027	1027	-1	314	704	1027	314	314	1027	1027	1027	704	1027	621	621
918	918	918	918	918	918	918	918	918	918	918	918	918	918	918	918	918	918	918	918	918	918	918	918	918	918	918	918	918	918	918	918	918	918	918	918	918	918	918	918	918	918	918	918	918	918	918	918	918	918
355	355	410	449	410	355	419	449	355	355	355	355	355	355	355	355	449	419	419	449	419	419	668	449	419	449	449	355	355	355	355	419	668	355	419	419	419	355	355	355	449	419	1282	355	449	449	449	410	419	355
357	357	357	357	357	357	357	357	389	357	357	357	357	357	357	357	357	357	357	357	357	357	357	357	357	357	357	357	357	357	357	357	357	357	357	357	357	357	357	357	357	357	357	357	357	357	357	357	357	357
420	390	358	358	390	671	1301	671	280	671	390	1301	671	390	390	1284	430	412	430	390	451	412	420	1301	204	420	430	358	451	420	358	390	1301	390	390	671	451	358	358	280	390	420	280	390	390	671	1284	671	671	671
339	388	339	339	339	-1	339	388	388	339	-1	339	388	388	388	339	339	-1	339	388	388	339	339	388	388	388	388	-1	339	388	339	388	388	388	339	-1	388	-1	388	388	388	339	388	388	339	339	339	-1	339	388
322	322	322	322	322	322	322	322	322	322	322	322	322	322	322	322	322	322	322	322	322	322	322	322	322	322	322	322	322	322	322	322	322	322	322	322	322	322	322	322	322	322	322	322	322	322	322	322	322	322
321	321	983	321	389	983	321	983	321	983	983	983	321	389	321	983	983	983	389	389	321	983	983	389	389	389	983	389	983	389	321	983	983	983	389	321	983	983	321	321	983	321	389	389	389	983	983	983	389	321
388	552	388	388	388	388	388	552	552	388	388	388	-1	-1	-1	388	388	388	388	552	-1	388	388	-1	552	-1	552	388	388	552	388	-1	678	552	388	388	-1	388	-1	-1	-1	388	552	-1	388	388	388	388	388	552
325	325	325	-1	679	325	-1	325	-1	325	325	325	-1	-1	325	325	325	-1	325	325	-1	325	-1	325	325	325	325	325	-1	325	325	325	-1	325	325	-1	325	325	325	-1	-1	325	325	325	325	325	325	325	-1	325
-1	232	-1	232	-1	-1	665	665	-1	665	232	-1	-1	665	232	665	665	665	665	232	-1	665	232	-1	665	665	665	665	665	665	665	-1	-1	232	-1	665	-1	665	665	232	665	665	665	-1	232	232	-1	-1	-1	232
1359	1359	1359	1359	1359	1359	1359	1359	1359	1359	1359	-1	1359	1359	1359	1359	1359	1359	1359	1359	1359	1359	1359	1359	1359	1359	1359	1359	1359	1359	1359	1359	1359	1359	1359	1359	1359	1359	1359	1359	-1	1359	1359	1359	1359	1359	1359	1359	1359	1359
328	328	328	328	328	328	328	328	328	328	331	328	331	328	328	328	328	331	328	331	331	328	328	328	331	328	331	328	328	328	331	328	328	331	328	331	328	328	328	331	328	328	328	328	328	331	328	328	331	328
191	191	191	191	191	191	191	191	191	191	191	191	191	191	191	191	191	191	191	191	191	191	191	191	191	191	191	191	191	191	191	191	191	191	191	191	191	191	191	191	191	191	191	191	191	191	191	191	191	191
1001	690	690	1001	1001	1001	1001	690	690	1001	690	1001	690	690	1001	690	690	690	1001	690	690	1001	1001	690	1001	1001	690	1001	1001	690	1001	690	1001	1001	1001	1001	690	1001	690	1001	1001	690	690	1001	1001	1001	690	1001	690	690
369	369	369	327	369	369	192	192	369	369	369	327	369	192	192	369	327	192	327	327	369	369	327	369	192	369	369	192	369	327	192	192	327	192	369	192	327	192	369	192	192	192	369	192	369	192	192	369	369	369
327	1002	327	1002	1002	1002	327	1002	1002	1002	327	1002	1002	692	692	1002	1002	1002	1002	1002	1002	1002	692	1002	1002	1002	327	1002	1002	1002	1002	327	1002	1002	1002	1002	1002	1002	1002	692	327	1002	327	1002	692	1002	1002	1002	692	1002
333	333	333	333	333	333	333	333	333	333	333	333	333	333	333	333	333	333	333	333	333	333	333	333	333	333	333	333	333	333	333	333	333	333	333	333	333	333	333	333	333	333	333	333	333	333	333	333	333	333
332	332	332	332	332	332	332	332	332	332	332	332	332	332	332	332	332	332	332	332	332	332	332	332	332	332	332	332	332	332	332	332	332	332	332	332	332	332	332	332	332	332	332	332	332	332	332	332	332	332
-1	336	336	-1	-1	336	-1	-1	336	336	336	-1	-1	336	-1	370	370	-1	336	336	336	336	-1	-1	-1	336	336	-1	370	336	-1	336	336	-1	-1	336	-1	336	-1	336	336	336	-1	-1	-1	-1	370	-1	336	370
338	566	338	941	-1	-1	338	338	566	338	338	338	338	338	566	566	566	338	338	-1	338	338	566	338	338	338	338	338	941	566	566	338	338	941	338	338	338	338	941	338	566	338	338	566	338	566	566	338	566	566
684	335	684	335	335	335	335	335	335	684	684	913	913	335	684	335	684	335	335	913	335	684	335	335	335	335	335	335	335	913	335	335	335	335	913	335	335	335	335	335	335	913	335	335	335	335	913	335	913	-1
1221	1221	1221	1221	1221	1221	-1	1221	1221	1221	1221	1221	-1	1221	1221	1221	1221	1221	1221	1221	1221	1221	1221	1221	1221	1221	1221	1221	1221	1221	-1	1221	1221	1221	1221	1221	1221	-1	1221	1221	1221	1221	1221	1221	1221	-1	1221	281	1221	1221
337	337	337	337	337	337	337	337	337	337	337	337	337	337	337	337	337	337	337	337	337	337	337	337	337	337	337	337	337	337	337	337	337	337	337	337	337	337	337	337	337	337	337	337	337	337	337	337	337	337
340	340	340	340	340	340	340	340	340	340	340	340	340	340	340	340	340	340	340	340	340	340	340	340	340	340	340	340	340	340	340	340	340	340	340	340	340	340	340	340	340	340	340	340	340	340	340	340	340	340
-1	339	1149	1149	1149	339	1149	339	339	689	339	-1	339	339	339	689	689	339	-1	339	339	689	1149	339	339	339	339	339	-1	339	1149	339	339	339	-1	339	339	339	339	339	339	-1	339	339	-1	-1	-1	339	1149	339
343	-1	343	343	343	343	-1	343	343	343	343	343	-1	343	343	343	343	343	343	343	343	343	343	343	343	343	343	343	-1	343	343	343	343	343	343	343	343	343	343	343	343	343	343	343	343	343	343	343	343	343
341	341	-1	341	341	341	341	-1	-1	341	341	687	-1	341	687	341	341	341	-1	-1	341	-1	-1	-1	-1	-1	341	341	341	341	341	-1	341	341	-1	277	687	341	341	341	341	-1	-1	-1	341	341	341	341	-1	-1
-1	-1	341	-1	344	344	-1	341	341	-1	-1	341	341	-1	341	344	-1	-1	341	341	-1	341	341	341	341	341	-1	-1	-1	344	-1	341	-1	-1	341	341	341	344	-1	344	344	341	341	341	-1	-1	-1	-1	341	341
154	343	154	154	154	154	154	154	154	154	154	498	343	154	154	154	154	154	498	154	154	154	154	154	154	154	154	154	343	154	154	565	154	154	154	154	154	498	154	154	498	154	154	154	154	154	154	154	498	154
753	753	753	753	753	753	753	1015	753	753	753	753	753	753	753	1015	753	753	753	753	753	753	753	753	753	753	753	753	753	753	1015	753	753	753	753	753	753	753	753	753	753	753	753	753	753	753	753	753	753	753
754	947	754	754	947	754	754	947	754	754	754	754	947	754	754	754	947	947	754	754	754	947	754	754	754	754	754	754	754	947	754	754	754	754	754	754	947	754	947	754	754	947	754	754	947	754	754	754	754	754
937	348	348	937	937	937	348	348	937	937	348	937	348	937	348	348	348	937	937	348	348	348	937	937	937	937	348	937	937	937	937	348	937	937	937	348	937	937	348	937	937	937	937	937	348	348	937	348	348	937
316	316	316	316	316	316	316	316	316	316	316	316	316	316	316	316	316	316	316	316	316	316	316	316	316	316	316	316	316	316	316	316	316	316	316	316	316	316	316	316	316	316	316	316	316	316	316	316	316	316
350	975	975	350	350	350	350	975	975	350	350	350	975	975	350	975	975	975	975	975	975	350	350	350	350	964	350	975	350	350	350	350	975	975	975	350	350	975	350	975	350	350	964	975	975	350	975	964	350	975
349	349	349	349	349	349	349	349	349	349	349	349	349	349	349	349	349	349	349	349	349	349	349	349	349	349	349	349	349	349	349	349	349	349	349	349	349	349	349	349	349	349	349	349	349	349	349	349	349	349
352	352	352	352	352	352	352	352	352	352	352	352	352	352	352	352	352	352	352	352	352	352	352	352	352	352	352	352	352	352	352	352	352	352	352	352	352	352	352	352	352	352	352	352	352	352	352	352	352	352
351	351	-1	351	351	351	351	351	-1	351	351	-1	-1	351	351	351	351	351	351	-1	351	351	351	351	-1	-1	351	351	351	351	351	-1	-1	351	-1	-1	351	-1	351	-1	351	351	351	351	351	-1	351	351	351	-1
1245	354	351	354	846	354	354	354	351	354	354	351	351	1245	354	354	354	354	354	351	1245	354	846	354	351	351	1245	354	1245	354	354	351	351	938	351	351	354	351	354	351	1245	354	-1	354	846	351	354	354	846	351
353	353	353	353	353	353	353	353	353	353	353	353	353	353	353	353	353	353	353	353	353	353	353	353	353	353	353	353	353	353	353	353	353	353	353	353	353	353	353	353	353	353	353	353	353	353	353	353	353	353
323	323	321	323	321	321	323	321	323	321	321	321	323	321	323	321	321	321	321	321	323	321	321	321	321	321	321	321	321	321	323	321	321	321	321	323	321	321	323	323	321	323	321	323	321	321	321	321	321	323
-1	-1	-1	-1	-1	-1	-1	-1	-1	-1	-1	-1	-1	-1	-1	-1	-1	-1	-1	-1	-1	-1	-1	-1	-1	-1	-1	-1	-1	-1	-1	-1	-1	-1	-1	-1	-1	-1	-1	-1	-1	-1	-1	-1	-1	-1	-1	-1	-1	-1
399	399	399	399	399	399	399	399	399	399	399	399	399	399	399	399	399	399	399	399	399	399	399	399	399	399	399	399	399	399	399	399	399	399	399	399	399	399	399	399	399	399	399	399	399	399	399	399	399	399
610	444	610	444	405	444	405	319	405	444	444	204	319	444	204	444	405	444	610	610	405	417	417	444	405	204	405	417	417	204	444	319	417	405	405	610	417	319	417	319	610	405	444	444	405	610	405	444	405	319
65	65	65	65	65	65	65	65	65	65	65	65	65	65	65	65	65	65	65	65	65	65	65	65	65	65	65	65	65	65	65	65	65	65	65	65	65	65	65	65	65	65	65	65	65	65	65	65	65	65
361	361	361	361	361	361	361	361	361	361	361	361	361	361	361	361	361	361	361	361	361	361	361	361	361	361	361	361	361	361	361	361	361	361	361	361	361	361	361	361	361	361	361	361	361	361	361	361	361	361
360	360	360	360	360	360	360	360	360	360	360	360	360	360	360	360	360	360	360	360	360	360	360	360	360	360	360	360	360	360	360	360	360	360	360	360	360	360	360	360	360	360	360	360	360	360	360	360	360	360
45	363	45	308	363	45	45	114	45	45	114	363	308	308	363	114	45	45	308	45	363	45	308	45	308	114	114	308	308	45	45	45	308	363	45	308	45	45	114	45	308	45	45	45	45	308	308	45	45	308
362	-1	-1	362	362	362	-1	362	362	-1	-1	-1	-1	-1	362	362	-1	362	-1	362	362	362	362	-1	-1	362	362	-1	-1	-1	362	-1	-1	-1	-1	362	-1	362	362	362	-1	362	362	362	362	-1	-1	-1	362	-1
634	634	634	634	634	634	634	634	634	634	634	634	634	634	634	634	634	634	634	634	634	634	634	634	634	634	634	634	634	634	634	634	634	634	634	634	634	634	634	634	634	634	634	634	634	634	634	634	634	634
108	362	362	-1	108	107	362	908	908	-1	108	-1	362	362	108	108	108	908	899	899	107	108	908	108	107	908	108	908	108	899	899	108	108	362	899	-1	908	107	108	107	908	107	899	107	108	940	108	940	107	362
125	125	125	125	281	125	-1	125	125	125	125	-1	125	125	-1	-1	362	-1	-1	125	-1	281	281	125	125	125	281	125	281	125	-1	-1	362	281	281	125	362	125	281	281	362	281	281	-1	281	125	362	125	125	125
235	495	599	599	599	495	495	434	495	495	235	495	495	599	495	599	599	599	495	599	599	599	495	599	495	599	599	599	599	495	495	599	599	495	495	599	235	599	599	495	599	495	599	495	235	495	495	495	495	495
947	1044	383	383	383	1044	162	383	1044	383	1044	162	383	1044	162	1044	162	383	1044	383	1044	162	1044	383	383	1044	383	383	383	383	1044	383	1044	383	383	1044	1044	383	383	1044	383	383	383	162	1044	383	383	383	383	383
330	330	180	330	330	180	180	330	330	330	330	330	330	330	180	180	330	330	330	180	330	330	330	330	180	180	180	330	330	180	330	180	330	330	330	180	180	330	330	330	330	330	180	330	180	180	180	330	330	330
181	1045	1045	181	181	1045	1045	181	1045	181	181	1045	181	181	384	181	181	181	1045	1045	1045	1045	1045	1045	1045	1045	384	1045	1045	1045	181	181	1045	384	1045	181	1045	1045	1045	1045	181	181	384	1045	1045	1045	181	1045	1045	1045
385	385	385	385	899	908	385	899	899	385	899	385	908	908	385	385	385	385	385	-1	385	385	385	385	908	385	899	385	908	385	908	899	385	385	908	899	899	908	-1	908	385	385	908	385	385	385	-1	385	899	899
373	373	373	373	373	373	373	373	373	373	373	373	373	373	373	373	373	373	373	373	373	373	373	373	373	373	373	373	373	373	373	373	373	373	373	373	373	373	373	373	373	373	373	373	373	373	373	373	373	373
372	372	372	372	372	372	372	372	372	372	372	372	372	372	372	372	372	372	372	372	372	372	372	372	372	372	372	372	372	372	372	372	372	372	372	372	372	372	372	372	372	372	372	372	372	372	372	372	372	372
1286	1286	1286	1286	1286	1286	1286	1286	1286	1286	1286	1286	1286	1286	1286	1286	1286	1286	1286	1286	1286	1286	1286	1286	1286	1286	1286	1286	1286	1286	1286	1286	1286	1286	1286	1286	1286	1286	1286	1286	1286	1286	1286	1286	1286	1286	1286	1286	1286	1286
376	376	376	376	376	673	376	376	376	376	376	376	376	376	376	376	376	376	376	376	376	376	376	376	376	376	376	376	376	376	376	376	376	376	376	376	376	376	376	376	376	376	376	376	376	376	376	376	376	376
375	375	375	-1	375	375	-1	375	375	375	-1	-1	-1	375	375	375	375	375	-1	375	375	375	375	375	375	-1	888	888	888	375	375	375	375	375	375	375	375	375	-1	375	-1	-1	-1	375	375	-1	375	888	375	375
203	203	203	375	203	203	1004	203	203	203	375	375	1004	1004	203	203	203	203	1004	203	203	203	203	203	203	203	203	1004	375	1004	203	203	203	203	203	203	203	203	1004	1004	203	203	203	203	203	203	203	1004	203	203
458	458	458	458	458	458	458	458	458	458	458	458	458	458	458	458	458	458	458	458	458	458	458	458	458	458	458	458	458	458	458	458	458	458	458	458	458	458	458	458	458	458	458	458	458	458	458	458	458	458
689	1149	689	-1	-1	689	689	689	689	1149	1149	1149	1149	1149	1149	1149	1149	-1	-1	-1	689	-1	689	689	-1	1149	1149	-1	1149	1149	689	689	1149	1149	1149	1149	1149	1149	689	689	1149	1149	-1	-1	1149	-1	1149	1149	-1	1149
378	-1	378	-1	378	-1	-1	378	378	378	378	378	378	-1	-1	-1	-1	378	378	378	378	378	378	378	378	378	378	-1	-1	-1	-1	378	-1	378	378	378	378	-1	378	-1	-1	378	378	378	-1	378	-1	-1	-1	-1
382	382	382	382	382	382	382	382	382	382	382	382	382	382	382	382	382	382	382	382	382	382	382	382	382	382	382	382	382	382	382	382	382	382	382	382	382	382	382	382	382	382	382	382	382	382	382	382	382	382
679	-1	-1	-1	-1	-1	679	-1	679	-1	-1	-1	-1	-1	679	-1	381	-1	-1	-1	-1	679	679	-1	679	679	381	-1	-1	679	679	-1	679	679	679	-1	-1	679	-1	-1	679	-1	-1	-1	-1	679	679	-1	679	-1
194	194	833	194	194	194	264	194	194	194	194	194	194	194	194	194	833	194	194	194	194	264	264	264	194	194	194	194	194	194	833	194	194	194	194	264	194	194	264	194	264	194	194	264	194	194	264	194	194	194
-1	-1	195	370	1007	-1	195	1007	-1	195	195	-1	370	195	1007	381	1007	-1	370	370	370	370	370	1007	195	195	1007	370	195	370	195	370	1007	1007	1007	370	195	1007	-1	195	195	195	370	370	195	1007	1007	195	195	195
371	371	903	371	371	371	371	912	371	371	-1	903	371	371	371	683	371	371	903	903	683	371	371	371	903	371	371	371	371	371	903	371	371	371	371	903	371	903	371	371	903	371	371	371	371	371	371	371	371	371
387	387	387	387	387	387	387	387	387	387	387	387	387	387	387	387	387	387	387	387	387	387	387	387	387	387	387	387	387	387	387	387	387	387	387	387	387	387	387	387	387	387	387	387	387	387	387	387	387	387
386	386	386	386	386	386	-1	386	888	386	888	386	386	-1	386	386	386	386	386	-1	386	-1	386	386	386	386	386	-1	386	386	386	386	386	386	-1	386	386	386	386	386	386	386	-1	386	888	386	888	386	386	386
1299	1299	1299	415	1299	317	1299	317	415	415	317	916	317	415	415	415	415	1299	1273	1299	1299	916	1299	415	1299	1273	1299	1299	415	1299	415	1299	1299	1299	317	1299	415	1299	415	1299	1299	1273	317	415	415	1273	1299	317	1273	1299
318	318	318	318	318	318	318	318	318	318	318	318	318	318	318	318	318	318	318	318	318	318	318	318	318	318	318	318	318	318	318	318	318	318	318	318	318	318	318	318	318	318	318	318	318	318	318	318	318	318
280	417	1275	417	1275	1275	1275	1275	1275	319	1275	1275	1275	1275	319	-1	1275	417	1275	417	280	1275	280	1275	319	319	319	-1	319	1275	280	1275	280	280	319	417	1275	417	1275	-1	319	319	1275	1275	1275	319	280	280	280	417
392	392	392	392	392	392	392	392	392	392	392	392	392	392	392	392	392	392	392	392	392	392	392	392	392	392	392	392	392	392	392	392	392	392	392	392	392	392	392	392	392	392	392	392	392	392	392	392	392	392
-1	-1	-1	391	391	-1	391	-1	-1	-1	-1	-1	391	391	-1	391	-1	391	-1	-1	391	-1	391	-1	391	391	391	391	391	-1	391	391	391	391	391	-1	391	-1	391	-1	-1	391	391	-1	391	-1	-1	-1	391	391
391	391	391	-1	-1	391	-1	391	391	391	391	391	-1	-1	391	-1	391	-1	391	391	-1	391	-1	391	-1	-1	-1	-1	-1	391	-1	-1	-1	-1	-1	391	-1	391	-1	391	391	-1	-1	391	-1	391	391	391	-1	-1
324	324	324	324	324	395	324	324	324	395	324	324	395	395	395	395	324	395	395	324	395	395	395	324	324	324	324	324	395	395	324	395	324	395	324	324	395	324	324	324	324	324	324	324	324	395	324	324	324	324
638	394	688	325	325	638	325	394	325	394	688	638	325	325	394	394	394	325	394	-1	325	-1	325	394	-1	-1	-1	394	325	394	-1	-1	325	394	638	325	-1	-1	-1	325	325	638	394	394	638	638	638	638	325	394
709	709	709	709	709	709	709	709	709	709	709	709	709	709	709	709	709	709	709	709	709	709	709	709	709	709	709	709	709	709	709	709	709	709	709	709	709	709	709	709	709	709	709	709	709	709	709	709	709	709
398	398	398	398	398	398	398	398	398	398	398	398	398	398	398	398	398	398	398	398	398	398	398	398	398	398	398	398	398	398	398	398	398	398	398	398	398	398	398	398	398	398	398	398	398	398	398	398	398	398
356	356	356	356	356	356	356	356	356	356	356	356	356	356	356	356	356	356	356	356	356	356	356	356	356	356	356	356	356	356	356	356	356	356	356	356	356	356	356	356	356	356	356	356	356	356	356	356	356	356
397	-1	397	397	397	-1	-1	397	-1	397	-1	-1	-1	397	-1	-1	-1	-1	397	397	-1	-1	397	397	397	397	397	397	397	-1	397	397	-1	397	-1	397	-1	-1	-1	-1	397	-1	397	-1	-1	-1	-1	397	397	397
-1	397	-1	-1	-1	397	397	-1	397	-1	397	397	397	-1	397	397	397	397	-1	-1	397	397	-1	-1	-1	-1	-1	-1	-1	397	-1	-1	397	-1	397	-1	397	397	397	397	-1	397	-1	397	397	397	397	-1	-1	-1
409	35	35	409	35	35	409	35	35	35	409	35	35	35	35	35	35	35	409	409	409	35	409	35	35	409	35	35	35	35	35	35	409	35	35	35	35	35	35	35	35	35	35	35	409	35	409	35	35	35
401	401	401	401	401	401	401	401	401	401	401	401	401	401	401	-1	401	401	401	401	401	401	401	401	401	401	401	401	401	401	401	401	401	401	401	401	401	401	401	401	401	401	401	401	401	401	401	401	401	401
404	409	409	404	409	409	355	409	409	409	404	409	409	409	409	409	409	409	404	355	355	409	355	409	409	419	409	409	409	409	409	409	404	409	409	409	409	409	409	409	409	409	409	409	404	409	404	409	409	409
411	411	446	446	411	411	446	411	411	446	446	411	446	446	411	411	411	446	446	446	411	446	446	446	411	411	411	411	411	446	411	411	411	411	411	446	411	446	446	411	411	446	446	411	411	446	411	411	446	446
1284	1284	1284	204	412	1284	1284	1284	358	1284	412	1284	1284	420	1284	358	1284	1284	1284	1284	358	358	1284	1284	1284	1284	1284	1284	1284	1284	1284	358	358	1284	412	1284	420	412	204	1284	420	1284	358	358	1284	412	204	420	1284	420
982	844	982	201	844	990	201	844	844	844	982	201	844	982	982	378	844	1182	1182	844	982	201	982	844	844	844	982	201	1182	1182	1120	982	1182	201	844	844	201	201	844	201	844	201	982	982	982	844	201	201	982	1182
-1	-1	1183	1183	1183	-1	-1	1183	1183	1183	1183	1183	1183	688	1183	1183	-1	1183	1183	688	1183	-1	-1	1183	688	1183	-1	1183	1183	1183	1183	-1	-1	-1	-1	-1	1183	1183	-1	1183	1183	1183	1183	-1	-1	1183	1183	-1	-1	-1
984	984	984	984	984	682	984	984	984	984	984	984	984	984	984	984	984	984	984	204	984	984	984	984	984	984	984	984	984	984	984	984	984	984	984	984	984	984	984	984	984	984	984	984	984	984	984	984	682	682
403	403	403	403	403	403	403	403	403	403	403	403	403	403	403	401	403	403	403	403	403	403	403	403	403	403	403	403	403	403	403	403	403	403	403	403	403	403	403	403	403	403	403	-1	403	403	403	403	403	403
412	412	317	412	317	412	412	412	412	412	415	412	1273	412	412	412	412	1273	412	412	412	317	412	412	412	412	412	412	412	412	412	317	412	412	415	412	412	415	412	412	412	412	412	412	412	317	412	412	412	412
508	404	404	410	443	508	404	404	404	404	443	410	404	404	508	404	404	404	443	404	443	443	404	404	443	404	404	508	404	404	404	404	410	404	404	404	443	404	404	404	404	404	443	443	443	404	443	404	404	404
410	410	319	405	417	410	280	405	410	410	280	280	405	405	417	319	417	319	405	405	410	410	410	405	410	410	280	410	410	405	410	280	319	410	410	319	410	410	319	1275	410	410	410	410	417	410	410	1275	410	405
948	948	846	948	948	948	948	948	948	948	948	948	948	948	948	948	948	948	948	948	846	846	948	948	948	948	948	948	948	948	948	948	948	948	948	948	-1	948	948	948	948	948	948	948	948	948	948	948	948	948
274	274	668	274	668	274	274	668	274	668	668	668	668	274	668	668	668	668	668	668	274	668	274	274	761	274	668	668	761	274	668	668	274	274	668	668	274	668	274	668	274	668	668	668	274	668	668	274	668	274
516	504	355	419	419	668	516	516	504	504	516	419	516	516	419	419	419	355	355	419	504	355	516	355	516	504	516	504	504	416	516	410	419	668	504	410	355	516	516	516	516	504	355	516	504	419	504	355	516	416
429	429	429	429	429	429	429	429	429	429	429	429	429	429	429	429	429	429	429	429	429	429	429	429	429	429	429	429	429	429	429	429	429	429	429	429	429	429	429	429	429	429	429	429	429	429	429	429	429	429
204	1301	390	451	451	390	358	390	390	1301	451	390	204	1301	420	671	671	390	390	451	1284	420	671	671	671	358	390	390	390	1301	204	451	451	358	1301	1301	1284	451	390	358	1284	358	1284	1284	204	358	420	390	390	390
456	-1	456	-1	456	456	-1	-1	941	456	370	456	456	-1	-1	456	456	456	-1	941	-1	456	-1	-1	456	456	-1	-1	456	-1	456	-1	370	-1	-1	-1	370	-1	456	-1	456	-1	-1	456	-1	-1	456	-1	456	456
415	415	442	317	415	1273	1273	607	317	607	607	607	607	607	317	403	442	317	317	415	607	442	317	317	607	607	607	607	607	607	317	1273	607	607	607	317	607	607	317	607	607	317	415	403	317	442	607	607	607	415
1301	433	1301	1301	1301	1301	433	1301	1301	433	1301	417	433	610	405	1301	433	610	417	1301	433	433	204	433	1301	433	610	405	1301	433	405	405	405	433	444	433	1301	433	610	610	444	433	433	405	610	433	610	433	444	433
422	422	422	422	422	422	422	422	422	422	422	422	422	422	422	422	422	422	422	422	422	422	422	422	422	422	422	422	422	422	422	422	422	422	422	422	422	422	422	422	422	422	422	422	422	422	422	422	422	422
-1	421	421	421	-1	421	421	421	421	-1	421	421	421	421	421	421	421	421	421	-1	-1	421	-1	421	421	421	421	421	421	421	421	421	421	-1	421	421	421	421	421	-1	421	421	421	421	421	421	421	421	421	421
421	-1	277	425	421	-1	-1	-1	425	421	367	425	425	425	-1	425	425	425	-1	421	421	425	421	425	425	425	-1	425	-1	-1	425	425	-1	421	425	425	-1	425	425	421	367	425	-1	425	425	425	425	425	425	425
427	427	427	427	427	427	427	427	427	427	427	427	427	427	427	427	427	427	427	427	427	427	427	427	427	427	427	427	427	427	427	427	427	427	427	427	427	427	427	427	427	427	427	427	427	427	427	427	427	427
423	904	904	904	693	213	213	213	1211	213	213	904	213	904	423	213	213	684	1211	904	213	213	684	213	684	1211	904	693	904	684	904	423	213	1211	1211	1211	1211	213	904	213	423	213	684	904	213	904	213	1211	-1	904
-1	423	423	423	423	423	423	423	423	423	423	423	423	423	-1	423	423	423	423	423	423	423	423	423	423	423	423	423	423	423	423	-1	423	423	423	423	423	423	423	423	-1	423	423	423	423	423	423	423	423	423
426	426	426	426	426	426	426	426	426	426	426	426	426	426	426	426	426	426	426	426	426	426	426	426	426	426	426	426	426	426	426	426	426	426	426	426	426	426	426	426	426	426	426	426	426	426	426	426	426	426
430	430	430	430	430	430	430	430	430	430	430	430	430	430	430	430	1273	430	277	1273	430	430	430	430	430	430	415	430	430	430	430	430	430	430	430	430	430	430	430	430	430	430	430	317	430	430	430	430	430	430
416	508	416	508	508	416	416	416	508	416	416	508	508	508	416	508	416	416	508	416	508	428	508	508	428	428	508	428	508	508	428	508	416	508	428	508	508	508	508	416	508	-1	508	428	508	508	428	508	508	508
319	319	428	428	428	428	428	428	428	1275	428	428	428	428	428	1275	428	428	428	428	428	280	428	428	1275	280	428	1275	1275	428	319	428	428	428	280	428	428	428	428	428	428	428	428	319	428	280	417	428	428	428
432	432	432	432	432	432	432	432	432	432	432	432	432	432	432	432	432	432	432	432	432	432	432	432	432	432	432	432	432	432	432	432	432	432	432	432	432	432	432	432	432	432	432	432	432	432	432	432	432	432
431	431	431	431	431	431	431	431	431	431	431	431	431	431	431	431	431	431	431	431	431	431	431	431	431	431	431	431	431	431	431	431	431	431	431	431	431	431	431	431	431	431	431	431	431	431	431	431	431	431
1275	420	204	420	682	204	204	420	682	204	682	682	682	204	682	204	204	682	682	682	1275	204	682	682	420	1275	420	682	420	682	420	204	682	1275	420	682	682	420	420	420	1275	682	420	682	682	682	682	682	420	204
413	413	413	413	413	413	413	413	413	413	413	413	413	413	413	413	413	413	413	413	413	413	413	413	413	413	413	413	413	413	413	413	413	413	413	413	413	413	413	413	413	413	413	413	413	413	413	413	413	413
326	326	326	326	326	326	326	326	326	326	326	326	326	326	326	912	326	326	912	326	326	326	326	326	326	940	326	326	326	326	326	326	326	326	326	326	326	940	326	326	683	326	912	326	326	326	326	326	940	326
437	437	437	437	437	437	437	437	437	437	437	437	437	437	437	437	437	437	437	437	437	437	437	437	437	437	437	437	437	437	437	437	437	437	437	437	437	437	437	437	437	437	437	437	437	437	437	437	437	437
436	436	436	436	436	436	436	436	436	436	436	436	436	436	436	436	436	436	436	436	436	436	436	436	436	436	436	436	436	436	436	436	436	436	436	436	436	436	436	436	436	436	436	436	436	436	436	436	436	436
439	439	439	439	439	439	439	439	439	439	439	439	439	439	439	439	439	439	439	439	439	439	439	439	439	439	439	439	439	439	439	439	439	439	439	439	439	439	439	439	439	439	439	439	439	439	439	439	439	439
438	438	438	438	438	438	438	438	438	438	438	438	438	438	438	438	438	438	438	438	438	438	438	438	438	438	438	438	438	438	438	438	438	438	438	438	438	438	438	438	438	438	438	438	438	438	438	438	438	438
441	441	441	441	441	441	441	441	441	441	441	441	441	441	441	441	441	441	441	441	441	441	441	441	441	441	441	441	441	441	441	441	441	441	441	441	441	441	441	441	441	441	441	441	441	441	441	441	441	441
469	469	469	469	469	469	469	469	469	370	469	469	469	469	469	469	469	469	469	469	469	-1	469	469	469	469	370	469	469	469	469	-1	469	469	469	-1	469	469	469	370	370	370	469	469	469	469	469	469	469	469
449	443	419	443	445	445	443	419	499	419	419	445	419	445	445	443	355	449	449	445	445	445	443	443	445	443	419	445	443	419	419	449	445	443	445	443	445	499	419	449	355	443	445	445	355	355	419	419	355	419
446	446	411	411	446	446	411	446	446	411	450	446	411	411	446	446	446	411	411	411	446	411	411	411	446	446	446	446	446	411	446	446	446	446	446	411	446	411	411	446	446	411	450	446	446	411	446	446	411	411
358	451	451	1284	420	420	420	204	1284	451	1284	358	451	1284	451	451	451	358	451	420	420	451	451	451	451	451	451	451	204	451	451	420	1284	204	1284	451	358	1284	451	451	358	451	451	451	358	420	451	451	451	451
442	442	-1	442	442	442	442	201	442	442	442	442	442	442	442	442	201	442	442	442	442	-1	442	442	442	442	442	442	442	442	442	442	442	442	442	442	442	442	442	442	442	442	442	442	442	-1	442	442	442	442
448	448	448	448	404	404	448	448	448	448	448	404	448	443	404	448	448	448	448	443	404	404	448	448	404	448	448	404	448	448	448	448	443	448	443	448	404	448	448	448	448	448	404	404	448	448	448	448	448	448
445	445	445	445	448	448	445	445	445	445	445	448	445	448	448	445	445	445	445	448	448	448	445	445	448	445	445	448	445	445	445	445	448	445	448	445	448	445	445	445	445	445	448	448	445	445	445	445	445	445
447	447	447	447	447	447	447	447	447	447	447	447	447	447	447	447	447	447	447	447	447	447	447	447	447	447	447	447	447	447	447	447	447	447	447	447	447	447	447	447	447	447	447	447	447	447	447	447	447	447
1273	317	1273	1273	1273	415	317	442	1273	1273	1273	415	-1	1273	1273	317	317	415	415	317	317	415	415	1273	317	415	317	415	317	415	1273	415	317	415	-1	1273	317	317	1273	415	415	415	1273	1273	1273	415	317	1273	415	1273
443	416	443	416	500	443	449	443	443	443	500	443	443	500	443	416	443	443	500	500	449	416	449	416	449	500	443	443	500	443	443	443	449	500	449	416	416	443	443	443	443	500	449	500	416	443	416	443	443	443
444	1275	444	319	444	417	319	280	417	280	417	444	444	417	444	280	444	1275	444	444	444	444	444	319	444	444	417	319	444	444	1275	444	1275	444	1275	444	444	444	444	444	280	444	319	280	444	444	319	319	319	444
556	570	556	556	570	556	570	556	570	570	570	556	556	570	556	556	556	570	556	570	556	556	570	556	556	556	570	570	556	556	556	570	556	570	556	556	556	570	570	556	570	556	556	570	556	556	556	570	570	556
1217	1217	1217	1217	1217	1217	1217	1217	1217	1217	1217	1217	1217	1217	1217	1217	1217	1217	1217	1217	1217	1217	1217	1217	1217	1217	1217	1217	1217	1217	1217	1217	1217	1217	1217	1217	1217	1217	1217	1217	1217	1217	1217	1217	1217	1217	1217	1217	1217	1217
1328	1328	1328	1328	1328	1328	1328	1328	1328	1328	1328	1328	1328	1328	1328	1328	1328	1328	1328	1328	1328	1328	1328	1328	1328	1328	1328	1328	1328	1328	1328	1328	1328	1328	1328	1328	1328	1328	1328	1328	1328	1328	1328	1328	1328	1328	1328	1328	1328	1328
454	454	454	454	454	454	454	454	454	454	454	454	454	454	454	454	454	454	454	454	454	454	454	454	454	454	454	454	454	454	454	454	454	454	454	454	454	454	454	454	454	454	454	454	454	454	454	454	454	454
-1	455	-1	455	455	-1	455	455	281	281	455	281	455	455	455	455	281	455	455	455	455	455	455	455	455	455	455	455	455	455	455	281	455	370	455	455	-1	455	455	455	-1	455	455	455	455	455	455	455	455	455
941	456	-1	456	-1	-1	456	456	-1	-1	-1	941	-1	-1	456	-1	-1	-1	-1	-1	941	-1	456	456	-1	941	456	456	-1	456	-1	456	941	456	456	456	456	456	-1	456	-1	456	456	941	456	456	941	456	-1	-1
1144	1144	1144	1144	1144	1144	1144	1144	1144	1144	1144	1144	1144	1144	1144	1144	1144	1144	1144	1144	1144	1144	1144	1144	1144	1144	1144	1144	1144	1144	1144	1144	1144	1144	1144	1144	1144	1144	1144	1144	1144	1144	1144	1144	1144	1144	1144	1144	1144	1144
460	460	460	460	460	460	460	460	460	460	460	460	460	460	460	460	460	460	460	460	460	460	460	460	460	460	460	460	460	460	460	460	460	460	460	460	460	460	460	460	460	460	460	460	460	460	460	460	460	460
574	270	459	574	459	574	459	459	270	270	574	574	270	270	459	459	574	459	459	270	459	459	574	270	574	459	270	574	459	459	270	459	574	574	270	574	459	459	574	459	459	270	574	270	574	459	459	574	270	459
462	462	462	462	462	462	462	462	462	462	462	462	462	462	462	462	462	462	462	462	462	462	462	462	462	462	462	462	462	462	462	462	462	462	462	462	462	462	462	462	462	462	462	462	462	462	462	462	462	462
461	461	461	461	461	461	461	461	-1	461	461	461	461	461	461	461	461	461	461	461	461	461	461	461	461	461	461	461	461	461	461	461	461	461	461	461	461	461	461	-1	461	461	461	461	461	-1	461	461	461	461
465	465	465	465	465	465	465	465	465	465	465	465	465	465	465	465	465	465	465	465	465	465	465	465	465	465	465	465	465	465	465	465	465	465	465	465	465	465	465	465	465	465	465	465	465	465	465	465	465	465
122	122	-1	122	122	122	122	122	122	-1	122	-1	122	122	122	122	-1	122	122	122	122	122	-1	-1	122	122	122	122	-1	122	-1	122	-1	122	122	122	122	122	122	-1	122	122	-1	122	122	122	-1	122	122	122
123	123	463	123	123	123	123	123	123	123	123	123	123	123	123	123	123	123	123	123	123	123	123	123	123	123	123	123	123	123	123	123	123	123	123	123	123	123	123	123	123	123	123	123	123	123	123	123	123	123
463	-1	-1	-1	463	-1	-1	-1	-1	463	463	463	-1	-1	463	463	-1	463	463	-1	-1	463	463	463	463	463	463	463	463	463	463	-1	463	-1	463	463	463	463	-1	-1	463	463	463	-1	463	-1	463	-1	-1	-1
236	236	236	236	236	236	236	236	236	236	236	236	236	236	236	236	236	236	236	236	236	236	236	236	236	236	236	236	236	236	236	236	236	236	236	236	236	236	236	236	236	236	236	236	236	236	236	236	236	236
237	237	237	237	237	237	237	237	237	237	237	237	237	237	237	237	237	237	237	237	237	237	237	237	237	237	237	237	237	237	237	237	237	237	237	237	237	237	237	237	237	237	237	237	237	237	237	237	237	237
1218	913	1218	913	913	684	1218	684	1218	1218	1218	1218	1218	913	1218	1218	1218	913	913	1218	684	1218	1218	684	1218	913	1218	684	684	1218	1218	684	684	684	1218	684	1218	913	913	1218	684	1218	1218	913	684	913	1218	684	1218	1218
-1	314	-1	-1	314	678	314	314	314	314	314	314	314	-1	314	314	314	314	314	314	314	314	314	314	314	314	314	314	314	-1	-1	-1	314	314	314	314	314	314	-1	314	314	678	-1	314	314	314	314	314	314	314
472	472	475	475	475	472	472	472	475	475	472	475	472	472	-1	475	472	475	475	475	472	472	472	475	475	475	475	472	475	475	472	475	472	475	472	472	472	475	472	472	472	472	472	472	475	475	472	475	472	475
476	476	476	476	471	471	471	471	471	476	471	471	476	471	471	476	476	476	204	476	471	476	476	476	471	471	471	476	471	476	476	476	476	471	476	471	471	471	476	476	476	476	471	476	476	471	476	476	476	471
474	474	474	474	474	474	474	474	474	474	474	474	474	474	474	474	474	474	474	474	474	474	474	474	474	474	474	474	474	474	474	474	474	474	474	474	474	474	474	474	474	474	474	474	474	474	474	474	474	474
473	402	402	473	402	402	473	402	402	473	402	402	402	402	473	473	473	402	473	402	402	473	473	402	402	402	473	473	402	473	402	402	402	402	402	402	402	402	402	402	402	402	473	473	473	402	402	473	402	473
471	471	471	471	476	476	476	476	476	471	476	476	471	476	476	471	471	471	471	471	476	471	471	471	476	476	476	471	476	471	471	471	471	476	471	476	476	476	471	471	471	471	476	471	471	476	471	471	471	476
475	475	472	472	472	475	475	475	472	472	475	472	475	475	475	472	475	472	472	472	475	475	475	472	472	472	472	475	472	472	475	472	475	472	475	475	475	472	475	475	475	475	475	475	472	472	475	472	475	472
133	133	133	133	133	133	133	133	133	133	133	133	133	133	133	133	133	133	133	133	133	133	133	133	133	133	133	133	133	133	133	133	133	133	133	133	133	133	133	133	133	133	133	133	133	133	133	133	133	133
479	479	479	479	479	479	479	479	479	479	479	479	479	479	479	479	479	479	479	479	479	479	479	479	479	479	479	479	479	479	479	479	479	479	479	479	479	479	479	479	479	479	479	479	479	479	479	479	479	479
478	478	-1	-1	-1	478	-1	478	478	-1	-1	478	-1	-1	478	-1	478	478	-1	-1	478	-1	478	-1	478	-1	-1	-1	478	478	-1	478	-1	478	478	-1	478	478	-1	-1	478	478	478	478	-1	478	478	-1	-1	478
910	846	478	478	478	829	478	277	829	478	478	-1	478	478	829	478	846	277	478	478	-1	478	829	478	846	478	478	478	-1	829	478	829	478	-1	938	478	-1	-1	478	478	846	277	829	829	478	829	829	478	478	829
483	483	483	483	483	483	483	483	483	483	483	483	483	483	483	483	483	483	483	483	483	483	483	483	483	483	483	483	483	483	483	483	483	483	483	483	483	483	483	483	483	483	483	483	483	483	483	483	483	483
480	480	480	480	480	480	480	480	480	480	480	480	480	480	480	480	480	480	480	480	480	480	480	480	480	480	480	480	480	480	480	480	480	480	480	480	480	480	480	480	480	480	480	480	480	480	480	480	480	480
482	482	482	482	482	482	482	482	482	482	482	482	482	482	482	482	482	482	482	482	482	482	482	482	482	482	482	482	482	482	482	482	482	482	482	482	482	482	482	482	482	482	482	482	482	482	482	482	482	482
485	485	485	485	485	485	485	485	485	485	485	485	485	485	485	485	485	485	485	485	485	485	485	485	485	485	485	485	485	485	485	485	485	485	485	485	485	485	485	485	485	485	485	485	485	485	485	485	485	485
484	484	484	484	484	484	484	484	484	484	484	484	484	484	484	484	484	484	484	484	484	484	484	484	484	484	484	484	484	484	484	484	484	484	484	484	484	484	484	484	484	484	484	484	484	484	484	484	484	484
487	487	487	487	487	487	487	487	487	487	487	487	487	487	487	487	487	487	487	487	487	487	487	487	487	487	487	487	487	487	487	487	487	487	487	487	487	487	487	487	487	487	487	487	487	487	487	487	487	487
486	486	486	486	486	486	486	486	486	486	486	486	486	486	486	486	486	486	486	486	486	486	486	486	486	486	486	486	486	486	486	486	486	486	486	486	486	486	486	486	486	486	486	486	486	486	486	486	486	486
768	768	768	768	768	768	768	768	-1	768	768	768	768	768	768	768	768	768	768	768	768	-1	768	-1	768	768	768	-1	768	768	768	768	768	768	768	768	-1	768	768	-1	768	768	768	768	768	768	768	768	768	-1
490	490	490	490	490	490	490	490	490	490	490	490	490	490	490	490	490	490	490	490	490	490	490	490	490	490	490	490	490	490	490	490	490	490	490	490	490	490	490	490	490	490	490	490	490	490	490	490	490	490
489	489	489	489	489	489	489	489	489	489	489	489	489	489	489	489	489	489	489	489	489	489	489	489	489	489	489	489	489	489	489	489	489	489	489	489	489	489	489	489	489	489	489	489	489	489	489	489	489	489
-1	678	55	-1	-1	55	55	55	55	55	55	-1	55	55	55	55	55	55	-1	-1	55	-1	-1	55	55	55	55	55	678	-1	55	-1	-1	-1	55	55	-1	55	55	-1	-1	55	-1	55	-1	55	-1	-1	55	55
55	55	34	55	55	34	34	938	34	-1	-1	55	-1	-1	34	-1	34	34	55	55	-1	55	55	34	34	-1	34	-1	55	55	-1	55	55	55	34	34	55	-1	-1	55	55	-1	55	34	55	34	55	55	34	34
491	491	491	-1	491	491	491	491	491	491	491	491	491	998	491	-1	998	-1	-1	491	491	-1	491	491	491	-1	491	491	491	-1	-1	-1	491	491	491	491	491	-1	-1	491	491	491	491	998	491	491	-1	491	491	491
493	493	493	493	493	493	493	493	493	493	493	493	493	493	493	493	493	493	493	493	493	493	493	493	493	493	493	493	493	493	493	493	493	493	493	493	493	493	493	493	493	493	493	493	493	493	493	493	493	493
996	996	996	996	996	996	996	996	996	996	996	996	996	996	996	996	996	996	996	996	996	996	996	996	996	996	996	996	996	996	996	996	996	996	996	996	996	996	996	996	996	996	996	996	996	996	996	996	996	996
497	497	497	497	497	497	497	497	497	497	497	497	497	497	497	497	497	497	497	497	497	497	497	497	497	497	497	497	497	497	497	497	497	497	497	497	497	497	497	497	497	497	497	497	497	497	497	497	497	497
496	-1	-1	-1	-1	496	496	-1	496	-1	496	496	496	-1	-1	-1	-1	-1	-1	-1	496	-1	496	496	496	-1	496	496	-1	496	496	496	496	-1	496	-1	496	496	-1	496	496	496	496	496	-1	496	-1	-1	496	-1
435	435	435	435	435	435	435	435	435	435	435	435	435	435	435	435	435	435	435	435	435	435	435	435	435	435	435	435	435	435	435	435	435	435	435	435	435	435	435	435	435	435	435	435	435	435	435	435	435	435
502	449	504	502	449	449	502	501	449	449	502	449	449	449	449	449	500	516	502	502	502	500	502	516	500	502	501	449	449	449	449	516	502	449	516	449	449	449	500	504	501	449	516	449	502	500	502	516	449	449
505	505	505	505	505	505	505	505	505	505	505	505	505	505	505	505	505	505	505	505	505	505	505	505	505	505	505	505	505	505	505	505	505	505	505	505	505	505	505	505	505	505	505	505	505	505	505	505	505	505
499	499	506	506	499	499	506	499	204	499	506	506	506	499	499	499	499	506	506	506	499	506	499	506	499	506	506	506	506	499	506	506	506	506	499	499	506	204	506	506	204	506	506	506	506	499	506	506	204	499
880	880	880	880	880	880	880	880	880	880	880	880	880	880	880	880	880	880	880	880	880	880	880	880	880	880	880	880	880	880	880	880	880	880	880	880	880	880	880	880	880	880	880	880	880	880	880	880	880	880
1240	1240	1240	1240	1240	1240	1240	1240	1240	1240	1240	1240	1240	1240	1240	1240	1240	1240	1240	1240	1240	1240	1240	1240	1240	1240	1240	1240	1240	1240	1240	1240	1240	1240	1240	1240	1240	1240	1240	1240	1240	1240	1240	1240	1240	1240	1240	1240	1240	1240
506	506	499	499	506	506	499	506	506	506	499	499	499	506	506	506	506	499	499	499	506	499	506	499	506	499	499	499	499	506	499	499	499	499	506	506	499	506	499	499	506	499	499	499	499	506	499	499	506	506
504	500	508	500	416	500	504	500	416	500	504	500	416	504	500	500	504	500	504	504	500	504	500	504	416	416	416	416	416	500	416	416	500	504	416	500	500	500	504	508	500	416	500	416	500	416	500	500	416	504
501	501	501	501	501	501	501	504	501	501	501	504	501	501	501	504	501	501	501	501	501	501	501	501	501	501	504	501	501	501	504	501	504	501	501	501	501	501	501	501	504	501	501	501	501	501	501	501	504	501
428	428	516	504	504	504	508	410	516	516	410	516	504	410	504	428	508	504	516	508	516	516	504	410	504	516	410	516	428	504	508	504	508	516	508	504	504	504	410	410	499	508	504	504	410	504	516	504	499	516
517	517	517	517	517	517	517	517	517	517	517	517	517	517	517	517	517	517	517	517	517	517	517	517	517	517	517	517	517	517	517	517	517	517	517	517	517	517	517	517	517	517	517	517	517	517	517	517	517	517
518	204	518	518	204	518	518	518	518	507	204	518	518	518	518	518	518	518	518	518	518	518	518	204	518	518	204	204	518	518	518	518	204	518	204	518	204	518	518	204	518	518	204	518	518	518	518	518	518	518
512	512	512	512	512	512	512	512	512	512	512	512	512	512	512	512	512	512	512	512	512	512	512	512	512	512	512	512	512	512	512	512	512	512	512	512	512	512	512	512	512	512	512	512	512	512	512	512	512	512
514	514	514	514	514	514	514	514	514	514	514	514	514	514	514	514	514	514	514	514	514	514	514	514	514	514	514	514	514	514	514	514	514	514	514	514	514	514	514	514	514	514	514	514	514	514	514	514	514	514
510	510	510	510	510	510	510	510	510	510	510	510	510	510	510	510	510	510	510	510	510	510	510	510	510	510	510	510	510	510	510	510	510	510	510	510	510	510	510	510	510	510	510	510	510	510	510	510	510	510
515	515	515	515	515	515	515	515	515	515	515	515	515	515	515	515	515	515	515	515	515	515	515	515	515	515	515	515	515	515	515	515	515	515	515	515	515	515	515	515	515	515	515	515	515	515	515	515	515	515
511	511	511	511	511	511	511	511	511	511	511	511	511	511	511	511	511	511	511	511	511	511	511	511	511	511	511	511	511	511	511	511	511	511	511	511	511	511	511	511	511	511	511	511	511	511	511	511	511	511
513	513	513	513	513	513	513	513	513	513	513	513	513	513	513	513	513	513	513	513	513	513	513	513	513	513	513	513	513	513	513	513	513	513	513	513	513	513	513	513	513	513	513	513	513	513	513	513	513	513
507	507	507	507	507	507	507	507	507	-1	507	507	507	507	507	507	507	507	507	507	507	507	507	507	507	507	507	507	507	507	507	507	507	507	507	507	507	507	507	507	507	507	507	507	507	507	507	507	507	507
500	516	500	516	516	516	500	508	500	508	508	416	500	416	516	516	516	508	416	516	416	508	416	500	508	508	500	500	516	516	500	500	516	416	500	516	516	416	416	500	416	516	416	508	516	516	508	416	500	500
509	509	509	509	509	509	509	509	509	509	509	509	509	509	509	509	509	509	509	509	509	509	509	509	509	509	509	509	509	509	509	509	509	509	509	509	509	509	509	509	509	509	509	509	509	509	509	509	509	509
652	652	652	652	652	652	652	652	652	652	652	652	652	652	652	652	652	652	652	652	652	652	652	652	-1	652	652	652	652	652	652	652	652	652	652	652	652	652	652	652	652	652	652	652	652	652	652	652	652	652
25	25	25	25	25	25	25	25	25	25	25	25	25	25	25	25	25	25	25	25	25	25	25	25	25	25	25	25	25	25	25	25	25	25	25	25	25	25	25	25	25	25	25	25	25	25	25	25	25	25
1127	1127	1127	1127	1127	1127	1127	1127	1127	1127	1127	1127	1127	1127	1127	1127	1127	1127	1127	1127	1127	1127	1127	1127	1127	1127	1127	1127	1127	1127	1127	1127	1127	1127	1127	1127	1127	1127	1127	1127	1127	1127	1127	1127	1127	1127	1127	1127	1127	1127
523	523	523	523	523	523	523	523	523	523	523	523	523	523	523	523	523	523	523	523	523	523	523	523	523	523	523	523	523	523	523	523	523	523	523	523	523	523	523	523	523	523	523	523	523	523	523	523	523	523
522	522	522	522	522	522	522	522	522	522	522	522	522	522	522	522	522	522	522	522	522	522	522	522	522	522	522	522	522	522	522	522	522	522	522	522	522	522	522	522	522	522	522	522	522	522	522	522	522	522
525	525	525	525	525	525	525	525	525	525	525	525	525	525	525	525	525	525	525	525	525	525	525	525	525	525	525	525	525	525	525	525	525	525	525	525	525	525	525	525	525	525	525	525	525	525	525	525	525	525
524	-1	-1	524	524	-1	-1	-1	-1	524	-1	-1	-1	524	524	-1	-1	524	524	-1	-1	524	-1	524	-1	-1	524	524	524	524	-1	-1	-1	-1	524	524	-1	-1	-1	524	524	-1	524	-1	-1	524	-1	-1	524	-1
-1	524	524	-1	-1	524	524	524	524	-1	524	524	524	-1	-1	524	524	-1	-1	524	524	-1	524	-1	524	524	-1	-1	-1	-1	524	524	524	524	-1	-1	524	524	524	-1	-1	524	-1	524	524	-1	524	524	-1	524
528	528	528	528	528	528	528	528	528	528	528	528	528	528	528	528	528	528	528	528	528	528	528	528	528	528	528	528	528	528	528	528	528	528	528	528	528	528	528	528	528	528	528	528	528	528	528	528	528	528
527	527	527	527	527	527	527	527	527	527	527	527	527	527	527	527	527	527	527	527	527	527	527	527	527	527	527	527	527	527	527	527	527	527	527	527	527	527	527	527	527	527	527	527	527	527	527	527	527	527
526	526	526	-1	526	526	526	526	526	526	526	526	526	526	526	526	526	526	526	526	526	526	526	526	526	526	526	526	526	526	526	526	683	526	526	526	526	526	526	526	526	526	526	526	526	526	526	526	526	526
531	531	531	531	531	531	531	531	531	531	531	531	531	531	531	531	531	531	531	531	531	531	531	531	531	531	531	531	531	531	531	531	531	531	531	531	531	531	531	531	531	531	531	531	531	531	531	531	531	531
-1	530	-1	530	530	530	-1	-1	530	-1	-1	-1	530	530	530	-1	530	-1	530	-1	530	-1	530	530	530	530	-1	-1	-1	-1	530	530	530	530	530	530	-1	-1	-1	-1	530	530	530	-1	530	530	530	-1	530	530
530	-1	530	1168	-1	846	530	530	910	530	530	530	846	-1	1168	530	-1	530	910	530	910	530	277	-1	1168	-1	530	530	530	530	846	1168	846	-1	-1	846	530	530	530	530	910	367	846	530	1168	-1	846	530	1168	846
535	535	535	535	535	535	535	535	535	535	535	535	535	535	535	535	535	535	535	535	535	535	535	535	535	535	535	535	535	535	535	535	535	535	535	535	535	535	535	535	535	535	535	535	535	535	535	535	535	535
-1	532	532	-1	-1	-1	532	532	532	-1	532	-1	532	532	532	532	532	532	532	532	381	381	381	532	-1	-1	-1	532	532	532	532	532	532	532	532	532	532	532	532	532	-1	532	381	-1	381	-1	532	-1	-1	-1
534	534	534	534	534	534	534	534	534	534	534	534	534	534	534	534	534	534	534	534	534	534	534	534	534	534	534	534	534	534	534	534	534	534	534	534	534	534	534	534	534	534	534	534	534	534	534	534	534	534
537	537	537	537	537	537	537	537	537	537	537	537	537	537	537	537	537	537	537	537	537	537	537	537	537	537	537	537	537	537	537	537	537	537	537	537	537	537	537	537	537	537	537	537	537	537	537	537	537	537
536	536	-1	-1	-1	-1	536	-1	536	-1	536	536	536	-1	536	536	-1	-1	536	536	536	-1	-1	536	536	536	-1	-1	-1	536	-1	536	536	-1	536	536	536	536	-1	-1	536	536	536	536	536	-1	536	536	-1	-1
957	957	957	957	957	957	957	957	-1	957	-1	957	-1	957	957	957	957	957	957	957	957	957	957	957	957	381	957	957	957	957	-1	-1	-1	381	-1	957	957	957	957	957	957	957	957	957	957	957	957	-1	-1	957
538	538	538	538	538	538	538	538	538	538	538	538	538	538	538	538	538	538	538	538	538	538	538	538	538	538	538	538	538	538	538	538	538	538	538	538	538	538	538	538	538	538	538	538	538	538	538	538	538	538
541	541	541	541	542	-1	541	541	541	-1	542	542	541	542	541	541	-1	542	541	541	541	542	541	-1	-1	541	542	541	541	542	-1	-1	-1	542	-1	542	541	542	541	-1	-1	541	910	541	541	542	910	541	542	541
683	540	-1	540	540	540	543	543	540	543	543	540	540	540	543	540	543	540	540	-1	-1	540	540	540	540	540	543	543	543	543	540	540	543	540	540	540	540	540	543	540	543	543	543	540	543	-1	540	540	540	540
540	547	540	547	-1	905	540	540	543	540	540	543	543	543	540	547	540	543	543	540	540	547	547	543	687	547	540	540	540	540	543	547	540	543	543	543	543	543	540	543	540	540	540	543	540	540	543	547	543	543
542	542	542	542	-1	542	542	542	542	542	-1	-1	542	-1	542	542	542	-1	542	542	542	-1	542	542	542	542	-1	542	542	-1	542	542	542	-1	542	-1	-1	-1	542	542	542	-1	-1	542	542	-1	542	-1	-1	542
546	546	546	546	546	546	546	546	546	546	546	546	546	546	546	546	546	546	546	546	546	546	546	546	546	546	546	546	546	546	546	546	546	546	546	546	546	546	546	546	546	546	546	546	546	546	546	546	546	546
544	544	544	544	544	544	544	544	544	544	544	544	544	544	544	544	544	544	544	544	544	544	544	544	544	544	544	544	544	544	544	544	544	544	544	544	544	544	544	544	544	544	544	544	544	544	544	544	544	544
1281	543	1281	543	543	543	1281	1281	1281	1281	1281	1281	1281	1281	1281	1281	1281	1281	1281	543	543	1281	543	1281	1281	543	1281	1281	1281	1281	1281	543	1281	1281	1281	1281	1281	1281	1281	1281	1281	1281	1281	1281	1281	1281	1281	1281	1281	1281
548	548	548	548	548	548	548	548	548	548	548	548	548	548	548	548	548	548	548	548	548	548	548	548	548	548	548	548	548	548	548	548	548	548	548	548	548	548	548	548	548	548	548	548	548	548	548	548	548	548
547	705	547	705	547	547	547	547	547	547	547	547	547	547	547	705	547	547	547	547	547	705	705	547	547	705	547	547	547	547	547	705	547	547	547	547	547	547	547	547	547	547	547	547	547	547	547	705	547	547
1089	1089	550	550	1089	550	1089	1089	550	550	550	550	550	550	1089	550	550	550	550	550	550	550	1089	1089	550	550	550	1089	1089	1089	1089	550	550	550	550	550	550	550	550	550	550	550	550	1089	550	550	550	550	550	550
549	564	549	549	549	549	564	549	549	549	549	549	549	564	549	549	549	549	549	549	549	549	549	549	549	549	549	549	549	549	549	549	549	549	549	549	549	549	549	549	549	549	549	549	564	549	549	549	549	549
552	-1	552	552	552	552	552	1132	1132	552	552	552	552	552	552	552	552	552	552	1132	552	552	552	552	1011	552	1011	552	552	1011	552	552	552	-1	552	552	552	552	552	552	552	552	-1	552	552	552	552	552	552	-1
551	551	551	551	551	551	551	551	551	551	551	551	551	551	551	551	551	551	551	551	551	551	551	551	551	551	551	551	551	551	551	551	551	551	551	551	551	551	551	551	551	551	551	551	551	551	551	551	551	551
554	554	554	554	554	554	554	554	554	554	554	554	554	554	554	554	554	554	554	554	554	554	554	554	554	554	554	554	554	554	554	554	554	554	554	554	554	554	554	554	554	554	554	554	554	554	554	554	554	554
-1	553	-1	553	553	553	553	553	553	-1	553	-1	-1	553	-1	553	-1	553	553	553	553	-1	-1	-1	553	-1	553	553	-1	-1	553	-1	553	553	-1	-1	-1	553	-1	553	553	-1	-1	-1	553	-1	553	553	-1	553
553	-1	553	-1	-1	-1	-1	-1	-1	553	-1	553	553	-1	553	-1	553	-1	-1	-1	-1	553	553	553	-1	553	-1	-1	553	553	-1	553	-1	-1	553	553	553	-1	553	-1	-1	553	553	553	-1	553	-1	-1	553	-1
641	641	641	641	641	641	641	641	641	641	641	641	641	641	641	641	641	641	641	641	641	641	641	641	641	641	641	641	641	641	641	641	641	641	641	641	641	641	641	641	641	641	641	641	641	641	641	641	641	641
-1	558	-1	-1	-1	277	558	558	558	-1	558	-1	558	558	558	558	-1	558	558	-1	-1	558	558	558	-1	-1	-1	-1	-1	-1	-1	558	558	558	558	558	558	-1	-1	-1	558	-1	558	558	558	-1	-1	-1	-1	558
521	557	557	521	557	521	521	521	557	521	521	557	557	521	521	557	521	557	557	521	557	557	557	521	521	557	557	557	557	557	557	557	521	557	521	521	521	521	557	557	557	557	557	557	557	557	557	557	557	521
561	561	561	561	561	561	561	561	561	561	561	561	561	561	561	561	561	561	561	561	561	561	561	561	561	561	561	561	561	561	561	561	561	561	561	561	561	561	561	561	561	561	561	561	561	561	561	561	561	561
590	549	590	590	590	590	549	590	911	590	590	590	590	549	590	590	590	590	590	590	590	590	590	590	590	590	590	590	590	590	590	590	590	590	590	590	590	590	590	590	-1	590	590	590	549	590	590	590	590	590
498	498	498	498	498	498	498	498	498	498	498	565	498	498	498	498	498	498	326	498	498	498	498	498	498	498	498	498	498	498	498	498	498	498	498	498	498	326	498	498	565	498	498	498	498	498	498	498	326	498
457	338	559	338	338	338	559	457	338	457	566	559	457	-1	338	338	338	457	457	338	457	566	338	457	457	457	-1	559	338	338	338	566	457	338	-1	559	559	559	338	566	338	457	457	338	559	338	338	566	338	338
559	559	566	566	566	566	566	1058	559	566	559	566	559	566	559	1058	-1	566	566	566	566	-1	-1	-1	566	559	566	566	566	559	559	559	559	566	566	566	566	566	566	559	1058	1058	1058	1058	566	559	559	559	1058	559
481	481	212	212	261	481	481	254	212	40	812	261	261	212	718	212	212	261	254	254	254	40	261	261	212	261	40	481	212	40	212	254	261	40	261	481	261	212	254	212	40	254	254	40	261	212	40	40	40	40
-1	-1	563	-1	563	-1	563	563	-1	563	-1	563	563	-1	563	-1	563	-1	563	563	-1	563	-1	563	-1	563	563	563	563	563	-1	-1	563	-1	-1	-1	-1	-1	563	563	563	563	-1	-1	563	563	-1	563	-1	563
563	563	-1	563	-1	563	-1	-1	563	-1	563	-1	-1	563	-1	563	-1	563	-1	-1	563	-1	563	-1	563	-1	-1	-1	-1	-1	563	563	-1	563	563	563	563	563	-1	-1	-1	-1	563	563	-1	-1	563	-1	563	-1
568	568	568	568	568	568	568	568	568	568	568	568	568	568	568	568	568	568	568	568	568	568	568	568	568	568	568	568	568	568	568	568	568	568	568	568	568	568	568	568	568	568	568	568	568	568	568	568	568	568
856	856	856	856	696	856	696	856	696	696	856	856	856	696	856	856	856	856	856	856	696	856	856	696	856	856	856	856	856	696	856	696	856	856	856	856	856	856	696	696	856	856	696	696	696	696	856	696	696	696
560	560	560	560	560	560	560	560	560	560	560	560	560	560	560	560	560	560	560	560	560	560	560	560	560	560	560	560	560	560	560	560	560	560	560	560	560	560	560	560	560	560	560	560	560	560	560	560	560	560
592	592	592	592	592	592	592	592	592	592	592	592	592	592	592	592	592	592	592	592	592	592	592	592	592	592	592	592	592	592	592	592	592	592	592	592	592	592	592	592	592	592	592	592	592	592	592	592	592	592
1025	1025	1025	1025	1025	-1	-1	1025	1025	1025	1025	1025	910	-1	-1	1025	-1	1025	678	-1	-1	1025	1025	678	1025	1025	-1	1025	-1	-1	1025	-1	-1	1025	1025	1025	1025	-1	-1	1025	-1	-1	-1	-1	938	910	-1	-1	-1	1025
270	574	574	270	574	270	574	574	574	574	270	270	574	574	574	574	270	574	574	574	574	574	270	574	270	574	574	270	574	574	574	574	270	270	574	270	574	574	270	574	574	574	270	574	270	574	574	270	574	574
571	571	571	571	571	571	571	571	571	571	571	571	571	571	571	571	571	571	571	571	571	571	571	571	571	571	571	571	571	571	571	571	571	571	571	571	571	571	571	571	571	571	571	571	571	571	571	571	571	571
-1	-1	-1	-1	-1	-1	-1	-1	-1	-1	-1	-1	-1	-1	-1	-1	-1	-1	-1	-1	-1	-1	-1	-1	-1	-1	-1	-1	-1	-1	-1	-1	-1	-1	-1	-1	-1	-1	-1	-1	-1	-1	-1	-1	-1	-1	-1	-1	-1	-1
577	-1	-1	577	577	577	939	577	939	939	939	939	-1	577	577	-1	681	939	577	-1	577	577	577	939	577	577	577	-1	577	939	577	577	939	577	681	939	577	577	-1	577	681	577	577	577	577	939	939	577	577	577
1109	1109	1109	1109	1109	1109	1109	1109	1109	1109	1109	1109	1109	1109	1109	1109	1109	1109	1109	1109	1109	1109	1109	1109	1109	1109	1109	1109	1109	1109	1109	1109	1109	1109	1109	1109	1109	1109	1109	1109	1109	1109	1109	1109	1109	1109	1109	1109	1109	1109
575	1090	1090	1090	575	1090	575	1090	575	1090	575	1090	575	575	575	575	575	575	575	1138	575	1090	1090	1090	1090	575	575	575	1138	1090	575	1090	575	575	575	1090	575	1138	1090	1090	1138	1090	575	1090	575	575	575	575	1090	575
579	579	579	579	579	964	579	579	579	579	579	579	579	964	579	579	579	579	579	579	579	579	579	579	579	579	579	579	579	579	579	579	579	579	579	579	579	579	579	579	579	579	579	579	579	579	579	579	579	579
578	578	965	578	578	578	578	578	965	578	-1	578	578	965	578	578	578	578	578	578	965	965	578	965	578	578	578	578	578	578	578	965	965	578	578	-1	578	578	578	578	578	578	578	578	578	578	578	578	578	578
582	582	582	582	582	582	582	582	582	582	582	582	582	582	582	582	582	582	582	582	582	582	582	582	582	582	582	582	582	582	582	582	582	582	582	582	582	582	582	582	582	582	582	582	582	582	582	582	582	582
3	580	580	203	-1	1029	203	580	580	1029	203	203	203	203	3	1029	580	1029	1029	3	3	3	580	3	580	1029	580	203	203	203	3	580	1029	1029	3	3	1029	1029	203	203	3	-1	1029	580	3	3	580	203	580	3
580	940	940	580	580	580	580	791	791	580	580	580	580	580	580	580	-1	580	580	580	580	580	-1	580	683	580	791	580	580	580	580	791	580	580	580	580	580	580	580	580	580	580	580	791	580	580	-1	580	-1	580
101	101	101	101	101	101	101	101	101	101	101	101	101	101	101	101	101	101	101	101	101	101	101	101	101	101	101	101	101	101	101	101	101	101	101	101	101	101	101	101	101	101	101	101	101	101	101	101	101	101
585	585	585	585	585	585	585	585	585	585	585	585	585	585	585	585	585	585	585	585	585	585	585	585	585	585	585	585	585	585	585	585	585	585	585	585	585	585	585	585	585	585	585	585	585	585	585	585	585	585
659	659	659	584	659	659	659	584	659	659	659	659	659	659	584	659	659	659	659	659	659	659	659	659	659	659	659	659	659	584	659	659	659	659	659	584	659	659	659	659	659	659	659	584	584	659	584	659	659	659
587	587	587	587	587	587	587	587	587	587	587	587	587	587	587	587	587	587	587	587	587	587	587	587	587	587	587	587	587	587	587	587	587	587	587	587	587	587	587	587	587	587	587	587	587	587	587	587	587	587
1177	1177	1177	1177	1177	1177	1177	1177	1177	1177	1177	1177	1177	1177	1177	1177	1177	1177	1177	1177	1177	1177	1177	1177	1177	1177	1177	1177	1177	1177	1177	1177	1177	1177	1177	1177	1177	1177	1177	1177	1177	1177	1177	1177	1177	1177	1177	1177	1177	1177
778	1125	-1	1125	-1	778	688	688	-1	1125	778	778	778	1125	778	-1	-1	688	778	-1	778	-1	778	1125	778	-1	1125	778	778	-1	1125	778	778	1125	1125	778	778	778	-1	778	778	778	778	1125	-1	778	688	1125	778	778
268	94	94	94	268	94	268	94	94	268	268	94	268	94	268	268	268	94	268	94	94	94	268	94	94	268	94	268	94	94	94	268	94	94	268	94	268	94	268	94	94	268	268	94	94	94	94	94	268	94
1139	1261	1139	589	589	1139	589	1175	1139	1261	589	1261	1139	1261	1261	1261	1175	1139	1139	1175	1139	1139	1175	1175	1139	1139	589	1139	1139	1139	589	1175	1261	1139	1139	1175	1139	1139	1175	589	1175	1175	1175	1139	1139	589	589	1139	1139	1139
1046	1277	1027	598	598	598	1277	598	598	598	598	598	598	598	598	598	1277	1277	1277	598	1277	598	1277	598	652	598	1277	1277	1277	1046	598	598	598	1046	598	598	1277	594	598	1277	1277	598	598	1046	598	598	598	1277	598	1046
570	36	36	570	36	36	36	570	521	36	36	36	1352	36	36	36	570	521	36	36	1352	521	1352	36	570	36	521	521	36	521	521	1352	570	36	570	570	36	36	1352	570	1352	521	570	36	521	521	570	521	1352	570
835	835	835	835	835	835	835	835	835	835	835	835	835	835	835	835	835	835	835	835	835	835	835	835	835	835	835	835	835	835	835	835	835	835	835	835	835	835	835	835	835	835	835	835	835	835	835	835	835	835
591	591	591	591	591	591	591	591	591	591	591	591	591	591	591	591	591	591	591	591	591	591	591	614	591	591	614	591	591	591	591	591	591	591	591	591	591	591	591	591	591	591	591	591	591	591	591	591	558	591
903	683	149	149	594	903	903	149	912	903	149	149	149	-1	903	149	149	149	149	149	149	-1	-1	149	149	149	594	-1	149	149	594	903	149	149	594	149	-1	149	903	903	149	903	149	149	683	594	149	594	903	149
597	597	597	597	597	597	597	597	597	597	597	597	597	597	597	597	597	597	597	597	597	597	597	597	597	597	597	597	597	597	597	597	597	597	597	597	597	597	597	597	597	597	597	597	597	597	597	597	597	597
792	792	792	792	792	792	792	792	792	792	792	792	792	792	792	792	792	792	792	792	792	792	792	792	792	792	792	792	792	792	792	792	792	792	792	792	792	792	792	792	792	792	792	792	792	792	792	792	792	792
596	596	596	596	596	596	596	596	596	596	596	596	596	596	596	596	596	596	596	596	596	596	596	596	596	596	596	596	596	596	596	596	596	596	596	596	596	596	596	596	596	596	596	596	596	596	596	596	596	596
189	-1	-1	189	-1	687	189	687	687	-1	687	-1	189	189	-1	189	-1	-1	-1	687	-1	-1	189	-1	189	-1	-1	-1	-1	189	189	189	687	-1	-1	189	189	687	-1	687	189	189	687	-1	189	687	687	-1	-1	-1
1351	1351	1351	1351	1351	1351	1351	1351	1351	1351	1351	1351	1351	1351	1351	1351	1351	1351	1351	1351	1351	1351	1351	1351	1351	1351	1351	1351	1351	1351	1351	1351	1351	1351	1351	1351	1351	1351	1351	1351	1351	1351	1351	1351	1351	1351	1351	1351	1351	1351
603	603	603	603	603	603	603	603	603	603	603	603	603	603	603	603	603	603	603	603	603	603	603	603	603	603	603	603	603	603	603	603	603	603	603	603	603	603	603	603	603	603	603	603	603	603	603	603	603	603
687	601	601	-1	601	-1	601	601	601	-1	601	601	601	601	-1	601	601	601	601	-1	601	601	601	601	601	601	601	601	601	601	601	601	601	601	601	601	601	601	601	601	601	601	601	-1	601	601	601	601	601	601
601	334	334	601	334	601	640	334	334	601	334	334	334	640	601	640	334	334	334	601	640	334	334	-1	334	334	334	640	334	640	640	640	334	334	334	640	640	640	334	334	334	334	334	601	334	334	640	334	-1	334
605	605	605	605	605	605	605	605	605	605	605	605	605	605	605	605	605	605	605	605	605	605	605	605	605	605	605	605	605	605	605	605	605	605	605	605	605	605	605	605	605	605	605	605	605	605	605	605	605	605
604	604	604	604	604	604	604	604	604	604	604	604	604	604	604	604	-1	604	604	604	604	604	604	604	604	604	604	604	604	604	604	604	604	604	604	604	604	604	604	604	604	604	604	604	604	604	604	604	604	604
418	640	640	418	640	418	418	418	640	418	640	-1	640	418	418	418	604	640	640	418	418	418	640	418	-1	640	640	418	640	418	418	418	640	640	640	418	418	418	640	640	640	640	418	418	640	640	418	640	418	640
946	946	946	946	946	946	946	946	946	946	946	946	946	946	946	946	946	946	946	946	946	946	946	946	946	946	946	946	946	946	946	946	946	946	946	946	946	946	946	946	946	946	946	946	946	946	946	946	946	946
669	669	669	669	669	669	669	669	669	669	669	669	669	669	669	669	669	669	669	669	669	669	669	669	669	669	669	669	669	669	669	669	669	669	669	669	669	669	669	669	669	669	669	669	669	669	669	669	669	669
245	245	245	245	245	245	245	245	245	245	245	245	245	245	245	245	245	245	245	245	245	245	245	245	245	245	245	245	245	245	245	245	245	245	245	245	245	245	245	245	245	245	245	245	245	245	245	245	245	245
671	671	671	671	671	358	671	358	671	358	671	420	420	671	671	420	358	671	671	671	671	671	358	358	358	671	671	671	358	671	671	671	671	671	671	420	671	671	671	671	671	671	671	671	671	1284	671	358	358	1284
1269	1269	1269	1269	1269	1269	1269	1269	1269	1269	1269	1269	1269	1269	1269	1269	1269	1269	1269	1269	1269	1269	1269	1269	1269	1269	1269	1269	1269	1269	1277	1269	1269	1269	1269	1269	1269	1269	1269	1269	1269	1269	1269	1269	1269	1269	1269	1269	1269	1269
-1	613	613	613	905	-1	-1	905	613	674	613	-1	613	613	613	674	613	613	613	613	613	613	613	674	613	-1	613	613	613	613	613	613	613	613	613	613	905	-1	674	613	674	613	674	613	674	613	613	613	613	905
619	619	619	619	612	612	619	619	612	619	619	619	683	619	612	619	619	619	619	619	619	619	612	619	619	619	612	619	619	612	-1	619	619	612	619	612	683	619	612	619	619	612	-1	619	612	619	-1	612	619	619
615	615	615	615	615	615	615	615	615	615	615	615	615	615	615	615	615	615	615	615	615	615	615	615	615	615	615	615	615	615	615	615	615	615	615	615	615	615	615	615	615	615	615	615	615	615	615	615	615	615
616	616	616	616	616	616	616	616	616	616	616	616	616	616	616	616	616	616	616	616	616	616	616	616	616	616	616	616	616	616	616	616	616	616	616	616	616	616	616	616	616	616	616	616	616	616	616	616	616	616
692	595	-1	595	692	692	692	692	692	595	614	692	692	-1	-1	692	614	614	-1	614	-1	595	-1	692	-1	692	692	692	692	614	614	692	692	692	692	614	692	614	692	-1	692	614	692	595	614	692	614	692	614	692
618	618	618	618	618	618	618	618	618	618	618	618	618	618	618	618	618	618	618	618	618	618	618	618	618	618	618	618	618	618	618	618	618	618	618	618	618	618	618	618	618	618	618	618	618	618	618	618	618	618
617	617	617	617	703	617	700	617	617	617	703	700	700	689	703	-1	700	703	617	617	617	617	-1	700	700	703	-1	703	703	703	703	617	703	700	617	703	703	617	617	617	703	689	700	703	703	617	617	700	700	700
613	692	692	692	613	613	613	613	677	613	692	613	677	617	617	613	692	692	692	692	692	692	677	613	692	613	617	617	617	692	692	677	617	617	677	-1	613	613	613	-1	613	692	613	617	613	677	692	677	617	613
1280	1280	1280	1280	-1	1280	1280	1280	1280	1280	1280	1280	1280	1280	1280	1280	1280	1280	1280	1280	1280	1280	1280	1280	1280	1280	1280	1280	1280	1280	1280	1280	1280	1280	1280	1280	1280	1280	1280	1280	1280	1280	1280	1280	1280	1280	1280	1280	1280	1280
229	916	916	622	622	916	622	916	628	622	229	229	622	628	622	622	916	622	622	916	916	229	628	622	622	622	-1	229	628	277	916	-1	622	-1	277	622	-1	622	628	-1	622	229	277	622	622	622	229	229	628	628
621	-1	230	230	230	230	230	230	230	230	230	-1	230	230	230	-1	230	230	230	-1	230	230	230	230	230	230	230	-1	-1	230	230	230	230	230	230	230	230	621	621	230	230	230	230	-1	230	230	230	230	230	-1
-1	621	621	-1	-1	621	-1	621	621	621	621	621	621	621	621	621	-1	621	621	621	621	621	-1	621	621	621	621	-1	-1	621	621	621	621	-1	621	621	621	-1	-1	621	621	621	621	621	621	-1	621	621	-1	-1
279	279	279	-1	279	-1	279	279	279	279	279	279	279	279	-1	-1	279	631	279	631	279	279	279	279	279	-1	279	279	279	279	-1	279	279	279	631	631	279	279	279	279	279	279	631	279	-1	279	279	279	279	-1
972	972	972	972	972	972	972	972	972	972	972	972	972	972	972	972	972	972	972	972	972	972	972	972	972	972	972	972	972	972	972	972	972	972	972	972	972	972	972	972	972	972	972	972	972	972	972	972	972	972
232	-1	665	665	665	665	-1	-1	665	-1	665	665	-1	-1	665	232	232	232	232	665	665	232	-1	-1	-1	232	232	232	232	232	-1	-1	665	665	232	232	-1	232	232	665	-1	-1	-1	232	665	665	-1	665	665	665
-1	-1	628	394	394	394	394	-1	-1	-1	394	-1	628	394	628	-1	628	394	-1	394	628	394	-1	277	394	-1	394	-1	394	-1	394	-1	-1	-1	394	394	-1	394	394	628	-1	-1	-1	-1	394	394	628	394	394	277
137	137	630	137	630	629	630	37	137	630	137	629	137	137	630	630	630	137	137	37	630	137	630	137	629	137	137	137	37	137	137	629	137	37	137	137	137	137	137	137	137	137	137	629	630	137	37	37	630	37
140	140	122	628	795	140	795	628	140	122	140	122	140	795	140	140	122	140	140	628	795	140	122	122	140	628	140	140	122	628	122	628	122	140	140	140	795	140	140	122	140	628	122	140	795	140	122	628	795	795
8	5	123	8	8	5	5	5	5	5	11	5	11	5	5	5	5	5	8	5	5	5	5	5	8	5	11	11	5	5	5	8	5	11	11	8	8	5	8	11	5	5	11	5	8	145	141	5	5	11
760	799	760	760	760	1310	1310	760	760	760	799	760	799	799	799	760	623	623	799	623	623	760	623	799	799	623	799	1310	760	623	760	799	623	799	760	799	760	623	1128	623	623	1128	623	799	799	799	799	623	623	623
633	633	633	633	633	633	633	633	633	633	633	633	633	633	633	633	633	633	633	633	633	633	633	633	633	633	633	633	633	633	633	633	633	633	633	633	633	633	633	633	633	633	633	633	633	633	633	633	633	633
632	632	632	632	632	632	632	632	632	632	632	632	632	632	632	632	632	632	632	632	632	632	632	632	632	632	632	632	632	632	632	632	632	632	632	632	632	632	632	632	632	632	632	632	632	632	632	632	632	632
47	47	47	47	47	47	47	47	47	47	47	47	47	47	47	47	47	47	47	47	47	47	47	47	47	47	47	47	47	47	47	47	47	47	47	47	47	47	47	47	47	47	47	47	47	47	47	47	47	47
636	-1	636	636	636	636	-1	636	636	636	-1	636	-1	-1	636	-1	-1	-1	636	-1	-1	636	636	-1	636	-1	-1	636	-1	-1	-1	636	636	-1	636	636	636	636	636	636	636	-1	636	636	-1	636	-1	636	636	636
635	635	635	635	635	635	635	635	635	635	635	635	635	635	635	635	635	635	635	635	635	635	635	635	635	635	635	635	635	635	635	635	635	635	635	635	635	635	635	635	635	635	635	635	635	635	635	635	635	635
673	673	673	673	673	324	673	673	673	324	673	673	324	324	324	324	673	324	324	673	324	324	324	673	673	673	673	673	324	324	673	324	673	324	673	673	324	673	673	673	673	673	673	673	673	324	673	673	673	673
395	395	395	395	395	1133	395	395	395	1133	395	395	1133	1133	1133	1133	395	1133	1133	395	1133	1133	1133	395	395	395	395	395	1133	1133	395	1133	395	1133	395	395	1133	395	395	395	395	395	395	395	395	1133	395	395	395	395
1130	1130	1130	1130	1130	1130	1130	1130	1130	1130	1130	1130	1130	1130	1130	1130	1130	1130	1130	1130	1130	1130	1130	1130	1130	1130	1130	1130	1130	1130	1130	1130	1130	1130	1130	1130	1130	1130	1130	1130	1130	1130	1130	1130	1130	1130	1130	1130	1130	1130
234	234	234	234	234	234	234	234	234	234	234	234	636	234	234	234	234	234	234	234	636	234	234	234	234	636	234	234	234	636	636	234	234	234	234	234	234	234	234	234	234	-1	234	234	234	234	234	234	234	234
1179	556	1179	1179	556	1179	556	1179	556	556	556	1179	1179	556	1179	1179	1179	556	1179	556	1179	1179	556	1179	1179	1179	556	556	1179	1179	1179	556	1179	556	1179	1179	1179	556	556	1179	556	1179	1179	556	1179	1179	1179	556	556	1179
643	643	643	643	643	643	643	643	643	643	643	643	643	643	643	643	643	643	643	643	643	643	643	643	643	643	643	643	643	643	643	643	643	643	643	643	643	643	643	643	643	643	643	643	643	643	643	643	643	643
642	642	642	642	642	642	642	642	642	642	642	642	642	642	642	642	642	642	642	642	642	642	642	642	642	642	642	642	642	642	642	642	642	642	642	642	642	642	642	642	642	642	642	642	642	642	642	642	642	642
286	286	286	286	286	286	286	286	286	286	286	286	286	286	286	286	286	286	286	286	286	286	286	286	286	286	286	286	286	286	286	286	286	286	286	286	286	286	286	286	286	286	286	286	286	286	286	286	286	286
646	646	646	646	646	646	646	646	646	646	646	646	646	646	646	646	646	646	646	646	646	646	646	646	646	646	646	646	646	646	646	646	646	646	646	646	646	646	646	646	646	646	646	646	646	646	646	646	646	646
645	645	645	645	645	645	645	645	645	645	645	645	645	645	645	645	645	645	645	645	645	645	645	645	645	645	645	645	645	645	645	645	645	645	645	645	645	645	645	645	645	645	645	645	645	645	645	645	645	645
593	593	593	593	593	593	593	593	593	593	593	593	593	593	593	593	593	593	593	593	593	593	593	593	593	593	593	593	593	593	593	593	593	593	593	593	593	593	593	593	593	593	593	593	593	593	593	593	593	593
744	744	744	744	744	744	744	744	744	744	744	744	744	744	744	744	744	744	744	744	744	744	744	744	744	744	744	744	744	744	744	744	744	744	744	744	744	744	744	744	744	744	744	744	744	744	744	744	744	744
600	600	600	600	600	600	600	600	600	600	600	600	600	600	600	600	600	600	600	600	600	600	600	600	600	600	600	600	600	600	600	600	600	600	600	600	600	600	600	600	600	600	600	600	600	600	600	600	600	600
649	649	649	649	649	649	649	649	649	649	649	649	649	649	649	649	649	649	649	649	649	649	649	649	649	649	649	649	649	649	649	649	649	649	649	649	649	649	649	649	649	649	649	649	649	649	649	649	649	649
611	611	611	611	611	611	611	611	611	611	611	-1	611	611	611	611	611	611	611	611	611	611	611	611	611	611	611	611	611	611	611	611	611	611	611	611	611	611	611	611	611	611	611	611	611	611	611	611	1277	611
651	651	651	651	651	651	651	651	651	651	651	651	651	651	651	651	651	651	651	651	651	651	651	651	651	651	651	651	651	651	651	651	651	651	651	651	651	651	651	651	651	651	651	651	651	651	651	651	651	651
-1	-1	-1	-1	-1	-1	-1	-1	-1	-1	-1	-1	-1	-1	-1	-1	-1	-1	-1	-1	-1	-1	-1	-1	-1	-1	-1	-1	-1	-1	-1	-1	-1	-1	-1	-1	-1	-1	-1	-1	-1	-1	-1	-1	-1	-1	-1	-1	-1	-1
519	519	519	519	519	519	519	519	519	519	519	519	519	519	519	519	519	519	519	519	519	519	519	519	519	519	519	519	519	519	519	519	519	519	519	519	519	519	519	519	519	519	519	519	519	519	519	519	519	519
653	653	653	653	653	653	653	653	653	653	653	653	653	653	653	653	653	653	653	653	653	653	653	653	653	653	653	653	653	653	653	653	653	653	653	653	653	653	653	653	653	653	653	653	653	653	653	653	653	653
658	658	658	658	658	658	658	658	658	658	658	658	658	658	658	658	658	658	658	658	658	658	658	658	658	658	658	658	658	658	658	658	658	658	658	658	658	658	658	658	658	658	658	658	658	658	658	658	658	658
608	608	608	608	608	608	608	608	608	608	608	608	608	608	608	608	608	608	608	608	608	608	608	608	608	608	608	608	608	608	608	608	608	608	608	608	608	608	608	608	608	608	608	608	608	608	608	608	608	608
656	656	656	656	656	656	656	656	656	656	656	656	656	656	656	656	656	656	656	656	656	656	656	656	656	656	656	656	656	656	656	656	656	656	656	656	656	656	656	656	656	656	656	656	656	656	656	656	656	656
488	488	-1	488	488	488	488	488	768	-1	488	488	488	488	488	488	488	488	488	488	488	768	488	768	488	488	488	768	488	488	488	488	-1	488	488	488	768	488	488	768	488	488	488	488	488	488	488	488	488	768
661	661	661	661	661	661	661	661	661	661	661	661	661	661	661	661	661	661	661	661	661	661	661	661	661	661	661	661	661	661	661	661	661	661	661	661	661	661	661	661	661	661	661	661	661	661	661	661	661	661
657	657	657	657	657	657	657	657	657	657	657	657	657	657	657	657	657	657	657	657	657	657	657	657	657	657	657	657	657	657	657	657	657	657	657	657	657	657	657	657	657	657	657	657	657	657	657	657	657	657
794	794	794	794	794	794	794	794	794	794	794	794	794	794	794	794	794	794	794	794	794	794	794	794	794	794	794	794	794	794	794	794	794	794	794	794	794	794	794	794	794	794	794	794	794	794	794	794	794	794
666	695	695	666	695	695	666	666	695	666	695	666	666	666	695	695	666	666	695	666	695	666	695	666	666	666	695	695	695	666	695	666	666	666	666	695	695	666	695	666	666	666	695	695	695	666	666	666	666	695
667	667	667	667	667	667	667	667	667	667	667	667	667	667	667	667	667	667	667	667	667	667	667	667	667	667	667	667	667	667	667	667	667	667	667	667	667	667	667	667	667	667	667	667	667	667	667	667	667	667
627	627	627	627	627	627	627	627	627	627	627	627	627	627	627	627	627	627	627	627	627	627	627	627	627	627	627	627	627	627	627	627	627	627	627	627	627	627	627	627	627	627	627	627	627	627	627	627	627	627
688	-1	663	-1	663	688	-1	663	-1	-1	663	663	688	663	-1	-1	663	663	663	-1	-1	-1	663	663	663	663	663	688	663	-1	663	-1	663	663	-1	-1	663	-1	663	663	-1	-1	663	663	663	663	-1	663	663	663
664	664	664	664	664	664	664	664	664	664	664	664	664	664	664	664	664	664	664	664	664	664	664	664	664	664	664	664	664	664	664	664	664	664	664	664	664	664	664	664	664	664	664	664	664	664	664	664	664	664
607	607	607	607	607	607	607	1273	607	317	277	317	415	317	607	607	607	607	607	607	1273	607	607	607	1273	317	1273	317	1273	1273	607	607	415	317	1273	607	1273	1273	607	1273	1273	607	607	607	607	607	415	415	317	607
-1	-1	-1	-1	-1	-1	-1	-1	-1	-1	-1	-1	-1	-1	-1	-1	-1	-1	-1	-1	-1	-1	-1	-1	-1	-1	-1	-1	-1	-1	-1	-1	-1	-1	-1	-1	-1	-1	-1	-1	-1	-1	-1	-1	-1	-1	-1	-1	-1	-1
863	769	769	769	769	769	863	863	863	609	863	609	863	609	769	863	609	769	609	769	609	609	769	609	769	769	769	769	769	863	769	609	609	769	609	863	609	769	863	609	863	863	863	609	609	769	769	609	609	609
417	610	417	610	280	610	610	417	610	417	610	610	417	280	280	610	610	280	280	280	610	610	319	417	610	417	1275	610	610	610	417	610	610	610	610	1275	610	1275	280	417	417	1275	417	610	280	417	-1	610	610	280
660	660	660	660	660	660	660	660	660	660	660	660	660	660	660	660	660	660	660	660	660	660	660	660	660	660	660	660	660	660	660	660	660	660	660	660	660	660	660	660	660	660	660	660	660	660	660	660	660	660
637	-1	-1	265	220	637	220	220	265	265	220	637	375	220	220	265	637	265	-1	265	220	265	265	265	265	375	375	265	220	220	637	265	220	220	637	220	-1	265	220	637	375	375	375	265	-1	375	265	-1	265	-1
612	612	612	612	-1	910	612	612	-1	612	612	612	612	612	910	612	612	612	612	612	612	612	-1	612	612	612	-1	612	612	-1	612	612	612	-1	612	-1	612	612	-1	612	612	-1	612	612	-1	612	612	-1	612	612
674	674	674	674	674	674	674	674	674	677	674	674	674	674	674	677	674	674	674	674	674	674	674	683	674	674	674	674	674	674	674	674	674	674	674	674	674	674	677	674	677	674	-1	674	677	674	674	674	674	674
63	63	677	677	677	677	677	63	63	901	-1	63	63	677	677	63	677	677	677	677	677	901	63	677	677	677	63	63	-1	63	677	63	677	677	63	677	677	63	901	677	63	901	677	63	63	63	677	63	677	63
675	675	675	675	675	675	675	675	675	675	675	675	619	675	619	675	675	675	675	675	675	675	675	675	675	675	675	675	675	675	619	675	675	675	675	675	619	692	675	675	675	619	619	675	619	675	675	619	675	675
76	76	185	13	13	76	171	13	7	171	13	76	13	13	76	76	171	76	76	13	76	76	76	185	76	76	7	76	13	76	76	137	7	7	76	13	7	76	13	76	13	76	76	76	76	76	76	13	76	76
917	917	917	917	917	917	917	917	917	917	917	917	917	917	917	917	917	917	917	917	917	917	917	917	917	917	917	917	917	917	917	917	917	917	917	917	917	917	917	917	917	917	917	917	917	917	917	917	917	917
1149	689	-1	678	617	1149	617	-1	1149	-1	617	617	617	-1	689	617	617	617	689	1149	1149	1149	617	617	617	617	689	1149	687	617	617	1149	689	689	-1	617	617	-1	-1	1149	617	617	617	689	617	1149	689	617	-1	617
261	267	261	261	267	267	267	261	267	261	261	267	267	261	261	267	261	267	267	261	267	261	267	267	261	267	261	267	261	267	72	267	267	261	267	267	267	267	68	267	261	261	267	261	267	267	261	267	267	261
58	58	280	58	433	433	58	1048	58	518	518	433	1301	58	433	433	1301	433	1301	433	1301	1301	433	58	58	58	518	518	58	58	433	433	518	1301	518	691	518	995	58	518	58	1301	518	1301	58	1301	1301	58	1301	58
1278	380	292	380	380	292	1002	380	292	1049	380	292	675	380	675	380	1278	1049	1049	380	380	380	380	1278	1278	380	677	1049	380	380	675	1049	1049	1278	380	1278	675	675	1276	1002	1002	675	675	380	675	292	1278	675	380	1278
831	936	1035	1211	1170	869	1318	1170	1170	1207	1035	831	728	831	370	1170	1170	1203	305	305	1215	831	1247	1170	804	831	1170	1035	636	1211	281	1170	869	213	837	1035	281	728	1170	728	281	837	213	1170	1170	281	1170	1170	1170	869
-1	704	-1	-1	687	704	-1	704	704	362	362	362	704	-1	704	704	704	704	362	-1	704	704	704	362	362	-1	-1	362	362	362	-1	362	704	704	362	-1	-1	704	678	-1	-1	-1	704	-1	704	362	-1	362	704	-1
364	364	364	364	364	364	364	364	364	364	364	364	364	364	364	364	364	364	364	364	364	364	364	364	364	364	364	364	364	364	364	364	364	364	364	364	364	364	364	364	364	364	364	364	364	364	364	364	364	364
1294	937	937	1294	1294	1294	937	937	1294	1294	937	1294	937	1294	937	937	937	1294	1294	937	937	937	1294	1294	1294	1294	937	1294	1294	1294	1294	937	1294	1294	1294	937	1294	1294	937	1294	1294	1294	1294	1294	937	937	1294	937	937	1294
695	666	666	695	666	666	695	695	666	695	666	695	695	695	666	666	695	695	666	695	666	695	666	695	695	695	666	666	666	695	666	695	695	695	695	666	666	695	666	695	695	695	666	666	666	695	695	695	695	666
696	696	696	696	856	696	856	696	856	856	696	696	696	856	696	696	696	696	696	696	856	696	696	856	696	696	696	696	696	856	696	856	696	696	696	696	696	696	856	856	696	696	856	856	856	856	696	856	856	856
697	736	68	697	68	736	697	68	736	686	686	736	686	686	736	736	736	68	736	697	697	697	697	736	68	736	697	686	736	736	697	686	686	736	736	736	697	68	736	686	697	686	697	736	736	736	736	686	686	686
-1	-1	-1	-1	-1	-1	-1	-1	-1	-1	-1	-1	-1	-1	-1	687	687	-1	-1	-1	-1	-1	-1	-1	-1	-1	687	687	-1	-1	-1	-1	-1	-1	-1	687	-1	-1	-1	-1	-1	-1	-1	-1	-1	-1	-1	-1	-1	687
677	90	344	1323	619	619	839	677	90	839	677	677	1320	90	90	326	1155	90	839	90	1155	1320	619	541	541	326	1323	1321	677	677	839	90	90	791	1321	619	344	677	90	541	326	1320	791	90	90	90	1155	1155	90	677
555	555	698	555	698	698	698	698	698	555	555	698	698	698	698	698	698	698	698	698	698	555	555	698	555	698	698	698	698	698	698	698	698	698	555	555	698	698	555	698	698	698	698	698	555	698	698	698	698	698
882	163	163	163	882	882	882	882	882	882	163	882	882	882	882	882	882	882	163	882	882	163	882	882	882	882	163	882	163	163	163	882	882	697	163	163	882	882	697	882	882	882	163	882	697	882	163	882	882	882
663	663	-1	663	-1	663	663	694	663	663	694	-1	663	-1	663	663	688	-1	-1	663	663	663	-1	-1	-1	694	-1	663	-1	663	694	663	694	694	663	663	-1	663	694	694	663	663	-1	-1	-1	-1	663	-1	688	-1
-1	-1	-1	-1	-1	694	-1	-1	-1	-1	-1	-1	694	694	-1	694	-1	-1	694	694	-1	-1	-1	-1	694	-1	694	-1	694	-1	-1	-1	-1	-1	-1	-1	-1	-1	-1	-1	-1	-1	-1	-1	-1	-1	-1	-1	694	-1
830	830	424	830	830	830	830	830	830	830	424	424	424	830	830	424	830	830	830	830	424	424	424	830	424	424	830	830	424	830	424	830	830	830	830	830	424	424	424	830	424	830	830	830	424	830	830	424	424	424
650	650	650	650	650	650	650	650	650	650	650	650	650	650	650	650	650	650	650	650	650	650	650	650	650	650	650	650	650	650	650	650	650	650	650	650	650	650	650	650	650	650	650	650	650	650	650	650	650	650
-1	-1	-1	-1	-1	-1	-1	-1	-1	-1	-1	-1	-1	-1	-1	-1	-1	-1	-1	-1	-1	-1	-1	-1	-1	-1	-1	-1	-1	-1	-1	-1	-1	-1	-1	-1	-1	-1	-1	-1	-1	-1	-1	-1	-1	-1	-1	-1	-1	-1
699	699	699	699	699	699	699	699	699	699	699	699	699	699	699	699	699	699	699	699	699	699	699	699	699	699	699	699	699	699	699	699	699	699	699	699	699	699	699	699	699	699	699	699	699	699	699	699	699	699
700	700	700	700	700	700	-1	700	700	700	700	689	-1	700	700	700	-1	700	700	700	700	700	700	-1	689	700	700	700	700	700	700	700	700	-1	700	700	700	700	700	700	700	700	-1	700	700	700	700	689	689	-1
1272	1272	1272	1272	1272	1272	1272	1272	1272	1272	1272	1272	1272	1272	1272	1272	1272	1272	1272	1272	1272	1272	1272	1272	1272	1272	1272	1272	1272	1272	1272	1272	1272	1272	1272	1272	1272	1272	1272	1272	1272	1272	1272	1272	1272	1272	1272	1272	1272	1272
701	701	701	701	-1	701	701	701	701	701	689	701	701	701	-1	701	701	689	701	701	701	701	701	701	701	701	701	701	701	701	-1	701	-1	701	701	689	689	701	701	701	701	701	701	701	-1	701	701	701	701	701
685	685	685	685	685	685	685	685	685	685	685	685	685	685	685	685	685	685	685	685	685	685	685	685	685	685	685	685	685	685	685	685	685	685	685	685	685	685	685	685	685	685	685	685	685	685	685	685	685	685
976	976	976	294	294	976	976	976	976	294	294	294	294	294	294	976	294	976	976	976	294	1062	294	976	976	976	294	294	294	976	976	976	294	976	976	294	976	294	294	976	294	294	294	976	294	976	976	294	976	976
686	686	73	686	686	686	686	686	686	73	73	686	73	73	686	686	686	686	686	686	686	686	686	686	686	686	686	73	686	686	686	73	73	686	686	686	686	686	686	73	686	73	686	686	686	686	686	73	73	73
708	708	708	708	708	708	708	708	708	708	708	708	708	708	708	708	708	708	708	708	708	708	708	708	708	708	708	708	708	708	708	708	708	708	708	708	708	708	708	708	708	708	708	708	708	708	708	708	708	708
707	707	707	707	707	707	707	707	707	707	707	707	707	707	707	707	707	707	707	707	707	707	707	707	707	707	707	707	707	707	707	707	707	707	707	707	707	707	707	707	707	707	707	707	707	707	707	707	707	707
220	220	220	220	-1	220	-1	-1	220	220	-1	220	220	-1	-1	220	220	220	220	220	-1	220	220	220	220	220	220	220	-1	-1	220	220	-1	-1	220	-1	220	220	-1	220	220	220	220	220	220	220	220	220	220	220
-1	-1	-1	846	178	-1	-1	846	846	178	178	-1	678	846	178	-1	-1	178	-1	-1	-1	178	-1	-1	-1	-1	-1	-1	-1	-1	178	-1	178	-1	178	178	910	846	846	178	-1	-1	678	178	910	846	-1	910	910	-1
712	712	712	712	712	712	712	712	712	712	712	712	712	712	712	712	712	712	712	712	712	712	712	712	712	712	712	712	712	712	712	712	712	712	712	712	712	712	712	712	712	712	712	712	712	712	712	712	712	712
711	-1	-1	-1	-1	-1	711	711	711	711	711	711	711	711	711	711	-1	-1	711	711	711	711	-1	-1	711	-1	711	711	711	711	711	-1	-1	711	711	711	711	711	-1	711	-1	-1	711	711	711	711	711	711	711	-1
715	715	715	715	715	715	715	715	715	715	715	715	715	715	715	715	715	715	715	715	715	715	715	715	715	715	715	715	715	715	715	715	715	715	715	715	715	715	715	715	715	715	715	715	715	715	715	715	715	715
713	713	713	713	713	713	713	713	713	713	713	713	713	713	713	713	713	713	713	713	713	713	713	713	713	713	713	713	713	713	713	713	713	713	713	713	713	713	713	713	713	713	713	713	713	713	713	713	713	713
901	711	711	711	711	711	1033	1033	367	1033	-1	1033	277	1033	1033	-1	711	711	-1	277	-1	-1	711	711	-1	711	901	-1	-1	678	-1	711	711	-1	901	678	678	1033	711	-1	711	711	901	938	367	1033	1033	1033	-1	711
714	714	714	714	714	714	714	714	714	714	714	714	714	714	714	714	714	714	714	714	714	714	714	714	714	714	714	714	714	714	714	714	714	714	714	714	714	714	714	714	714	714	714	714	714	714	714	714	714	714
719	719	719	719	719	719	719	719	719	719	719	719	719	719	719	719	719	719	719	719	719	719	719	719	719	719	719	719	719	719	719	719	719	719	719	719	719	719	719	719	719	719	719	719	719	719	719	719	719	719
721	721	721	721	721	721	721	721	721	721	721	721	721	721	721	721	721	721	721	721	721	721	721	721	721	721	721	721	721	721	721	721	721	721	721	721	721	721	721	721	721	721	721	721	721	721	721	721	721	721
717	717	717	1035	1035	717	717	1035	1035	1035	717	1035	1035	1035	1035	717	1035	1035	717	1035	1035	1035	717	717	1035	1035	717	941	1035	1035	1035	1035	717	1035	1035	717	1035	1035	1035	1035	1035	1035	1035	1035	717	717	1035	1035	1035	1035
-1	-1	-1	717	717	381	-1	717	717	717	-1	717	717	717	717	-1	717	717	-1	717	717	717	-1	-1	717	717	-1	717	717	717	717	717	-1	717	717	-1	717	717	717	717	717	717	717	717	-1	-1	717	717	717	717
720	720	720	720	720	720	720	720	720	720	720	720	720	720	720	720	720	720	720	720	720	720	720	720	720	720	720	720	720	720	720	720	720	720	720	720	720	720	720	720	720	720	720	720	720	720	720	720	720	720
723	723	723	723	723	723	723	723	723	723	723	723	723	723	723	723	723	723	723	723	723	723	723	723	723	723	723	723	723	723	723	723	723	723	723	723	723	723	723	723	723	723	723	723	723	723	723	723	723	723
722	722	722	722	722	722	722	722	722	722	722	722	722	722	722	-1	722	722	722	722	-1	722	722	-1	722	-1	722	722	-1	722	722	722	722	722	722	722	-1	722	-1	722	722	-1	722	722	-1	722	722	722	722	722
912	912	-1	940	541	541	-1	-1	-1	541	541	541	912	541	912	722	541	541	683	683	722	541	940	722	912	722	541	-1	722	541	541	541	541	541	541	541	722	541	722	-1	541	722	541	912	722	541	541	-1	541	940
726	726	726	726	726	726	726	726	726	726	726	726	726	726	726	726	726	726	726	726	726	726	726	726	726	726	726	726	726	726	726	726	726	726	726	726	726	726	726	726	726	726	726	726	726	726	726	726	726	726
725	725	725	725	725	725	725	725	725	725	725	725	-1	725	725	725	725	725	725	725	725	725	725	725	725	725	725	725	725	-1	725	725	725	725	725	725	725	725	725	725	725	-1	725	725	725	725	-1	725	725	-1
728	728	728	728	728	728	728	728	-1	728	728	728	725	728	728	728	-1	728	728	728	728	728	728	728	367	728	728	728	728	725	728	728	728	728	728	728	728	-1	728	-1	728	725	728	728	728	728	725	728	728	725
727	727	727	727	727	727	727	727	727	727	727	727	727	727	727	727	727	727	727	727	727	727	727	727	727	727	727	727	727	727	727	727	727	727	727	727	727	727	727	727	727	727	727	727	727	727	727	727	727	727
56	56	56	56	56	56	56	56	56	56	56	56	56	56	56	56	56	56	56	56	56	56	56	56	56	56	56	56	56	56	56	56	56	56	56	56	56	56	56	56	56	56	56	56	56	56	56	56	56	56
731	731	731	731	731	731	731	731	731	731	731	731	731	731	731	731	731	731	731	731	731	731	731	731	731	731	731	731	731	731	731	731	731	731	731	731	731	731	731	731	731	731	731	731	731	731	731	731	731	731
-1	-1	679	730	-1	-1	-1	-1	730	-1	679	679	730	-1	-1	679	730	679	679	-1	679	-1	730	-1	-1	-1	679	-1	679	730	-1	679	730	730	-1	-1	888	-1	730	-1	-1	679	679	679	-1	-1	-1	-1	-1	730
-1	730	-1	-1	-1	-1	730	730	-1	730	730	730	-1	-1	-1	730	678	-1	-1	730	-1	730	-1	730	-1	-1	730	-1	-1	-1	678	-1	-1	-1	730	730	-1	730	-1	-1	730	-1	730	730	730	730	730	-1	-1	-1
808	808	808	808	808	808	808	808	808	808	808	808	808	808	808	808	808	808	808	808	808	808	808	808	808	808	808	808	808	808	808	808	808	808	808	808	808	808	808	808	808	808	808	808	808	808	808	808	808	808
1042	1042	1042	1042	1042	1042	1042	1042	1042	1042	1042	1042	1042	1042	1042	1042	1042	1042	1042	1042	1042	1042	1042	1042	1042	1042	1042	1042	1042	1042	1042	1042	1042	1042	1042	1042	1042	1042	1042	1042	1042	1042	1042	1042	1042	1042	1042	1042	1042	1042
161	161	161	161	161	161	161	161	161	161	161	161	161	161	161	161	161	161	161	161	161	161	161	161	161	161	161	161	161	161	161	161	161	161	161	161	161	161	161	161	161	161	161	161	161	161	161	161	161	161
73	73	162	162	162	162	73	73	162	162	162	73	162	162	73	162	73	73	162	73	73	73	73	162	73	73	73	162	162	73	73	162	162	73	162	73	73	162	73	162	162	162	73	73	73	73	162	162	162	162
735	735	735	735	735	735	735	735	735	735	735	735	735	735	735	735	735	735	735	735	735	735	735	735	735	735	735	735	735	735	735	735	735	735	735	735	735	735	735	735	735	735	735	735	735	735	735	735	735	735
739	739	739	739	739	739	739	739	739	739	739	739	739	739	739	739	739	739	739	739	739	739	739	739	739	739	739	739	739	739	739	739	739	739	739	739	739	739	739	739	739	739	739	739	739	739	739	739	739	739
-1	738	738	738	738	738	738	-1	738	738	-1	-1	738	738	-1	738	738	738	738	-1	-1	738	-1	738	-1	-1	-1	738	-1	738	738	738	738	-1	-1	738	-1	-1	738	738	738	-1	-1	738	738	-1	-1	738	738	-1
738	-1	-1	367	-1	-1	-1	738	-1	-1	738	738	-1	-1	738	-1	-1	-1	-1	738	738	-1	738	-1	738	738	738	-1	738	-1	-1	-1	-1	738	738	-1	738	738	-1	-1	277	738	738	-1	-1	738	738	-1	-1	738
743	743	743	743	743	743	743	743	743	743	743	743	743	743	743	743	743	743	743	743	743	743	743	743	743	743	743	743	743	743	743	743	743	743	743	743	743	743	743	743	743	743	743	743	743	743	743	743	743	743
740	740	740	740	740	740	740	740	740	740	740	740	740	740	740	740	740	740	740	740	740	740	740	740	740	740	740	740	740	740	740	740	740	740	740	740	740	740	740	740	740	740	740	740	740	740	740	740	740	740
742	742	742	742	742	742	742	742	742	742	742	742	742	742	742	742	742	742	742	742	742	742	742	742	742	742	742	742	742	742	742	742	742	742	742	742	742	742	742	742	742	742	742	742	742	742	742	742	742	742
745	745	745	745	745	745	745	745	745	745	745	745	745	745	745	745	745	745	745	745	745	745	745	745	745	745	745	745	745	745	745	745	745	745	745	745	745	745	745	745	745	745	745	745	745	745	745	745	745	745
1134	1134	1134	1134	1134	1134	1088	1088	1088	1134	1134	1088	1134	1088	1134	1134	1088	1134	1134	1134	1134	1088	1088	1134	1088	1134	1134	1134	1134	1088	1134	1134	1088	1088	1088	1134	1088	1088	1134	1134	1088	1134	1088	1088	1134	1134	1134	1088	1134	1134
747	747	747	747	747	747	747	747	747	747	747	747	747	747	747	747	747	747	747	747	747	747	747	747	747	747	747	747	747	747	747	747	747	747	747	747	747	747	747	747	747	747	747	747	747	747	747	747	747	747
746	746	746	746	746	746	746	746	746	746	746	746	746	746	746	746	746	746	746	746	746	746	746	746	746	746	746	746	746	746	746	746	746	746	746	746	746	746	746	746	746	746	746	746	746	746	746	746	746	746
765	473	473	765	473	473	765	473	473	765	473	473	473	473	765	765	765	473	765	473	473	765	765	473	473	473	765	765	473	765	473	473	473	473	473	473	473	473	473	473	473	473	765	765	765	473	473	765	473	765
84	-1	84	84	-1	-1	84	-1	-1	84	84	84	84	-1	84	84	-1	84	-1	84	84	-1	84	-1	84	-1	-1	-1	84	84	84	84	-1	678	84	84	84	-1	84	678	84	-1	-1	84	-1	84	84	84	-1	84
751	751	751	751	751	751	751	751	751	751	751	751	751	751	751	751	751	751	751	751	751	751	751	751	751	751	751	751	751	751	751	751	751	751	751	751	751	751	751	751	751	751	751	751	751	751	751	751	751	751
-1	750	750	-1	-1	750	750	-1	750	-1	750	750	750	-1	750	750	-1	-1	750	750	-1	750	750	-1	-1	750	-1	750	-1	750	888	750	750	750	750	750	-1	750	-1	-1	-1	-1	750	750	750	-1	750	750	750	750
368	368	897	368	78	78	897	78	368	368	78	368	368	897	368	368	897	-1	78	78	897	368	897	-1	897	897	368	368	897	897	78	78	897	78	897	368	78	368	368	897	368	78	897	897	78	78	897	78	897	78
345	345	345	345	345	345	345	345	345	345	345	345	345	345	345	345	345	345	345	345	345	345	345	345	345	345	345	345	345	345	345	345	345	345	345	345	345	345	345	345	345	345	345	345	345	345	345	345	345	345
346	346	346	346	346	346	346	346	346	346	346	346	346	346	346	346	346	346	346	346	346	346	346	346	346	346	346	346	346	346	346	346	346	346	346	346	346	346	346	346	346	346	346	346	346	346	346	346	346	346
757	771	757	757	757	757	771	771	757	757	757	757	757	771	757	771	757	757	771	771	757	771	771	757	757	771	757	757	757	757	757	771	771	771	771	757	771	757	771	771	757	757	771	771	757	771	757	771	771	771
-1	-1	-1	-1	-1	-1	-1	-1	-1	-1	-1	-1	-1	-1	-1	-1	-1	-1	-1	-1	-1	-1	-1	-1	-1	-1	-1	-1	-1	-1	-1	-1	-1	-1	-1	-1	-1	-1	-1	-1	-1	-1	-1	-1	-1	-1	-1	-1	-1	-1
772	772	772	755	772	772	755	755	755	772	772	755	772	772	772	755	772	755	755	755	755	772	772	755	755	772	755	755	772	755	755	755	755	755	755	755	755	755	772	755	772	772	755	204	772	772	772	755	772	772
759	79	759	759	759	79	79	759	759	759	79	759	79	759	79	759	79	759	79	79	759	759	759	79	79	79	79	759	759	759	759	79	79	759	759	759	759	759	79	79	79	759	79	79	79	759	79	79	759	759
-1	758	-1	-1	-1	758	-1	-1	758	758	758	758	758	758	758	758	-1	758	758	-1	-1	758	758	-1	-1	758	758	758	758	758	758	-1	758	-1	758	758	-1	-1	758	758	758	758	758	-1	-1	-1	-1	758	758	758
80	631	80	80	80	80	631	80	631	80	80	80	80	631	80	80	631	80	80	80	80	80	80	80	631	80	631	80	80	80	80	80	631	-1	80	80	80	-1	80	80	631	80	80	80	80	80	80	80	631	80
748	748	748	748	748	748	748	1066	748	748	748	748	748	748	748	748	1066	1066	748	748	748	748	1066	748	748	1066	1066	748	748	748	748	748	748	748	748	748	1066	1066	748	748	748	748	748	748	1066	748	748	748	748	1066
756	756	756	756	756	756	756	756	756	756	756	756	756	756	756	756	756	756	756	756	756	756	756	756	756	756	756	756	756	756	756	756	756	756	756	756	756	756	756	756	756	756	756	756	756	756	756	756	756	756
764	764	764	764	764	764	764	764	764	764	764	764	764	764	764	764	764	764	764	764	764	764	764	764	764	764	764	764	764	764	764	764	764	764	764	764	764	764	764	764	764	764	764	764	764	764	764	764	764	764
763	763	763	763	763	763	763	763	763	763	763	763	763	763	763	763	763	763	763	763	763	763	763	763	763	763	763	763	763	763	763	763	763	763	763	763	763	763	763	763	763	763	763	763	763	763	763	763	763	763
766	766	766	766	766	766	766	748	766	766	766	766	766	766	766	766	748	748	766	766	766	766	748	766	766	748	748	766	766	766	766	766	766	766	766	766	748	748	766	766	766	766	766	766	748	766	766	766	766	748
199	765	765	199	765	765	199	765	765	199	765	765	765	765	199	199	199	765	199	765	765	199	199	765	765	765	199	199	765	199	765	765	765	765	765	765	765	765	765	765	765	765	199	199	199	765	765	199	765	199
750	-1	694	750	750	-1	-1	750	-1	750	-1	-1	-1	750	-1	-1	750	750	-1	-1	750	694	694	750	750	-1	750	694	750	694	750	-1	-1	-1	694	694	750	-1	750	750	750	750	-1	-1	694	750	-1	678	-1	-1
281	281	488	-1	-1	281	125	-1	488	488	-1	-1	281	281	125	125	125	125	125	281	-1	125	125	488	281	281	125	488	125	281	125	125	488	125	125	281	488	-1	125	488	125	125	125	281	125	-1	125	-1	281	281
770	770	770	770	770	770	770	770	770	770	670	670	770	770	770	770	770	770	670	770	770	770	770	670	770	670	670	670	770	770	770	670	770	770	770	670	770	770	770	770	770	770	670	770	770	770	670	770	770	670
769	609	609	609	609	609	769	769	769	769	769	769	769	769	609	769	769	609	769	609	769	769	609	769	609	609	609	609	609	769	609	769	769	609	769	769	769	609	769	769	769	769	769	769	769	609	609	769	769	769
755	755	755	772	755	755	772	772	772	755	755	772	755	755	755	772	755	772	772	772	772	755	755	772	772	755	772	772	755	772	772	772	772	772	772	772	772	772	755	772	755	755	772	755	755	755	755	772	755	755
771	757	771	771	771	771	757	757	771	771	771	771	771	757	771	757	771	771	757	757	771	757	757	771	771	757	771	771	771	771	771	757	757	757	757	771	757	771	757	757	771	771	757	757	771	757	771	757	757	757
897	897	104	104	368	897	368	368	897	104	897	104	104	368	104	104	368	897	897	368	104	104	104	897	368	104	897	104	104	104	897	368	368	368	104	897	104	897	104	104	897	897	104	104	897	897	104	368	368	897
775	775	775	1156	775	1156	775	775	775	775	775	1156	1156	1156	1156	1156	1156	775	1156	1156	1156	775	775	775	1156	1156	775	775	775	775	775	775	775	1156	775	1156	775	775	775	1156	1156	1156	775	775	775	1156	775	775	775	1156
629	275	275	275	629	275	629	275	275	275	629	275	275	629	629	629	275	629	275	275	629	275	275	275	275	275	629	275	629	275	275	275	275	275	275	629	629	275	629	275	629	629	275	275	275	275	629	629	629	275
777	777	777	777	777	777	777	777	777	777	777	777	777	777	777	777	777	777	777	777	777	777	777	777	777	777	777	777	777	777	777	777	777	777	777	777	777	777	777	777	777	777	777	777	777	777	777	777	777	777
852	852	852	852	852	852	852	852	852	852	852	852	852	852	852	852	852	852	852	852	852	852	852	852	852	852	852	852	852	852	852	852	852	852	852	852	852	852	852	852	852	852	852	852	852	852	852	852	852	852
-1	-1	-1	-1	-1	-1	-1	-1	-1	-1	-1	-1	-1	-1	-1	-1	-1	-1	-1	-1	-1	-1	-1	-1	-1	-1	-1	-1	-1	-1	-1	-1	-1	-1	-1	-1	-1	-1	-1	-1	-1	-1	-1	-1	-1	-1	-1	-1	-1	-1
-1	778	778	778	778	-1	778	778	778	778	-1	-1	-1	778	688	778	778	778	688	778	-1	778	-1	778	-1	778	778	-1	-1	778	778	-1	-1	778	778	-1	-1	-1	778	-1	-1	-1	-1	778	778	-1	778	778	-1	-1
781	781	781	781	781	781	781	781	781	781	781	781	781	781	781	781	781	781	781	781	781	781	781	782	781	781	781	781	781	781	781	781	782	782	781	781	781	781	781	781	781	781	781	782	781	781	781	781	781	781
783	780	780	783	783	780	780	780	783	780	780	780	783	780	780	780	783	780	780	780	780	783	780	780	780	780	780	780	780	780	780	780	780	780	783	780	780	780	780	780	783	780	783	780	783	780	780	780	780	780
1233	1233	1233	1233	1233	1233	1233	1233	1233	1233	1233	1233	1233	1233	1233	1233	1233	1233	1233	1233	1233	1233	1233	1233	1233	1233	1233	1233	1233	1233	1233	1233	1233	1233	1233	1233	1233	1233	1233	1233	1233	-1	1233	1233	1233	1233	1233	1233	1233	1233
1128	907	1128	907	907	1128	1128	907	1128	1128	907	1128	1128	1128	907	1128	1128	1128	1128	1128	907	1128	1128	1128	1128	1128	907	907	907	1128	907	1128	907	907	907	907	1128	1128	907	907	907	907	1128	1128	907	907	1128	907	907	1128
785	785	785	785	785	785	785	785	785	785	785	785	785	785	785	785	785	785	785	785	785	785	785	785	785	785	785	785	785	785	785	785	785	785	785	785	785	785	785	785	785	785	785	785	785	785	785	785	785	785
784	784	784	784	784	784	784	784	784	784	784	784	784	784	784	784	784	784	784	784	784	784	784	784	784	784	784	784	784	784	784	784	784	784	784	784	784	784	784	784	784	784	784	784	784	784	784	784	784	784
787	787	787	787	787	787	787	787	787	787	787	787	787	787	787	787	787	787	787	787	787	787	787	787	787	787	787	787	787	787	787	787	787	787	787	787	787	787	787	787	787	787	787	787	787	787	787	787	787	787
786	786	786	786	786	786	786	786	786	786	786	786	786	786	786	786	786	786	786	786	-1	786	786	786	786	786	786	786	786	786	786	786	786	786	786	786	786	786	786	786	786	786	786	786	786	786	786	786	786	786
902	1087	1087	1087	1087	1087	1087	1087	1087	1087	1087	1087	1087	1087	1087	1087	1087	1087	1087	1087	786	1087	1087	1087	1087	1087	1087	1087	1087	1087	1087	1087	1087	1087	1087	1087	1087	1087	1087	1087	1087	1087	1087	1087	1087	1087	1087	681	1087	1087
805	805	13	805	805	805	13	805	805	13	805	805	805	805	805	805	13	805	13	805	13	805	805	13	805	805	13	805	805	805	805	13	13	13	13	805	805	805	805	13	805	805	805	805	805	805	13	805	805	805
14	14	14	14	14	14	14	14	14	14	14	14	14	14	14	14	14	14	14	14	14	14	14	14	14	14	14	14	14	14	14	14	14	14	14	14	14	14	14	14	14	14	14	14	14	14	14	14	14	14
1158	1158	1158	1158	1158	1158	1158	1158	1158	1158	1158	1158	1158	1158	1158	1158	1158	1158	1158	1158	1158	1158	1158	1158	1158	1158	1158	1158	1158	1158	1158	1158	1158	1158	1158	1158	1158	1158	1158	1158	1158	1158	1158	1158	1158	1158	1158	1158	1158	1158
-1	-1	-1	-1	-1	-1	-1	-1	-1	-1	-1	-1	-1	-1	-1	-1	-1	-1	-1	-1	-1	-1	-1	-1	-1	-1	-1	-1	-1	-1	-1	-1	-1	-1	-1	-1	-1	-1	-1	-1	-1	-1	-1	-1	-1	-1	-1	-1	-1	-1
88	32	-1	32	88	88	628	32	32	88	628	88	32	32	88	32	32	32	88	88	88	628	32	628	628	32	32	88	32	88	32	32	32	628	88	88	32	88	32	32	32	32	32	-1	32	32	32	32	88	32
662	662	662	662	662	662	662	662	662	662	662	662	662	662	662	662	662	662	662	662	662	662	662	662	662	662	662	662	662	662	662	662	662	662	662	662	662	662	662	662	662	662	662	662	662	662	662	662	662	662
-1	-1	-1	-1	-1	-1	-1	-1	-1	-1	-1	-1	-1	-1	-1	-1	-1	-1	-1	-1	-1	-1	-1	-1	-1	-1	-1	-1	-1	-1	-1	-1	-1	-1	-1	-1	-1	-1	-1	-1	-1	-1	-1	-1	-1	-1	-1	-1	-1	-1
34	34	-1	34	34	-1	-1	34	-1	34	34	34	34	34	117	34	-1	938	34	34	34	34	34	117	117	34	-1	34	34	34	34	34	34	34	117	-1	34	34	34	34	34	34	34	117	34	117	34	34	-1	117
103	798	103	103	798	103	103	798	103	798	798	103	798	798	798	798	103	103	798	103	103	798	798	798	798	798	798	103	798	798	798	798	798	798	103	798	798	798	103	103	103	103	798	798	798	798	798	103	103	103
797	797	797	797	797	797	-1	-1	797	797	-1	-1	-1	-1	797	797	797	-1	-1	-1	-1	797	797	797	797	-1	-1	797	-1	797	797	-1	797	-1	-1	797	797	797	797	797	797	797	-1	-1	797	-1	-1	797	797	-1
104	104	631	631	104	104	104	104	104	631	104	631	631	104	631	631	104	104	104	104	631	-1	631	104	104	631	104	631	631	631	104	104	104	104	797	104	631	104	631	631	104	104	797	631	104	104	631	104	104	104
938	-1	-1	1257	-1	938	-1	-1	-1	1257	-1	1257	-1	938	1257	1257	-1	-1	1257	1257	1257	1257	1257	-1	1257	-1	-1	-1	1257	1257	1257	1257	1257	1257	-1	-1	-1	-1	1257	-1	1257	1257	1257	-1	-1	1257	938	-1	1257	-1
802	802	802	802	802	802	802	802	802	802	802	802	802	802	802	802	802	802	802	802	802	802	802	802	802	802	802	802	802	802	802	802	802	802	802	802	802	802	802	802	802	802	802	802	802	802	802	802	802	802
801	801	801	801	801	-1	801	801	801	801	-1	-1	801	801	801	801	801	801	888	801	801	801	-1	801	-1	801	801	801	801	801	801	888	-1	-1	-1	801	801	801	-1	-1	-1	801	-1	-1	801	801	-1	-1	-1	801
804	804	-1	804	804	801	804	367	804	804	801	801	804	804	804	367	804	804	801	-1	804	-1	801	804	801	-1	804	-1	804	804	804	801	801	801	801	804	-1	804	801	801	801	-1	801	801	804	804	801	801	801	804
803	803	803	803	803	803	803	803	803	803	803	803	803	803	803	803	803	803	803	803	803	803	803	803	803	803	803	803	803	803	803	803	803	803	803	803	803	803	803	803	803	803	803	803	803	803	803	803	803	803
665	665	895	789	789	895	789	789	895	789	789	789	665	789	886	895	-1	789	895	895	895	895	665	665	789	789	886	886	-1	789	789	665	-1	789	665	895	665	789	789	789	789	895	895	665	895	895	665	789	895	789
807	807	807	807	807	807	807	807	807	807	807	807	807	807	807	807	807	807	807	807	807	807	807	807	807	807	807	807	807	807	807	807	807	807	807	807	807	807	807	807	807	807	807	807	807	807	807	807	807	807
806	806	806	806	806	806	806	806	806	806	806	806	806	806	806	806	806	806	806	806	806	806	806	806	806	806	806	806	806	806	806	806	806	806	806	806	806	806	806	806	806	806	806	806	806	806	806	806	806	806
800	800	800	800	800	800	800	800	800	800	800	800	800	800	800	800	800	800	800	800	800	800	800	800	800	800	800	800	800	800	800	800	800	800	800	800	800	800	800	800	800	800	800	800	800	800	800	800	800	800
810	810	810	810	810	810	810	810	810	810	810	810	810	810	810	810	810	810	810	810	810	810	810	810	810	810	810	810	810	810	810	810	810	810	810	810	810	810	810	810	810	810	810	810	810	810	810	810	810	810
-1	-1	809	-1	809	809	809	809	809	809	809	-1	809	-1	-1	-1	-1	-1	-1	809	809	-1	809	-1	-1	809	-1	-1	-1	-1	809	809	809	809	809	-1	-1	809	-1	809	809	-1	809	-1	809	809	809	809	809	-1
809	809	938	809	959	959	367	1304	957	277	957	809	957	809	809	809	809	809	809	901	678	809	901	809	809	957	809	809	809	809	957	957	957	957	957	809	809	959	809	938	938	809	1304	809	901	901	901	957	957	809
814	814	814	814	814	814	814	814	814	814	814	814	814	814	814	814	814	814	814	814	814	814	814	814	814	814	814	814	814	814	814	814	814	814	814	814	814	814	814	814	814	814	814	814	814	814	814	814	814	814
811	811	811	811	811	811	811	811	811	811	811	811	811	811	811	811	811	811	811	811	811	811	811	811	811	811	811	811	811	811	811	811	811	811	811	811	811	811	811	811	811	811	811	811	811	811	811	811	811	811
813	813	813	813	813	813	813	813	813	813	813	813	813	813	813	813	813	813	813	813	813	813	813	813	813	813	813	813	813	813	813	813	813	813	813	813	813	813	813	813	813	813	813	813	813	813	813	813	813	813
816	816	816	816	816	816	816	816	816	816	816	816	816	816	816	816	816	816	816	816	816	816	816	816	816	816	816	816	816	816	816	816	816	816	816	816	816	816	816	816	816	816	816	816	816	816	816	816	816	816
815	815	-1	815	-1	-1	-1	-1	815	-1	815	-1	815	815	815	-1	-1	-1	-1	-1	815	815	-1	-1	-1	-1	-1	815	-1	-1	-1	815	815	815	815	815	815	-1	815	-1	815	-1	-1	815	-1	-1	-1	-1	-1	815
277	-1	815	-1	815	815	815	815	-1	815	-1	815	-1	367	-1	815	815	815	815	815	367	-1	815	815	815	815	815	367	815	815	815	-1	-1	367	-1	-1	-1	815	-1	815	-1	815	815	277	815	815	815	815	815	367
820	820	820	820	820	820	820	820	820	820	820	820	820	820	820	820	820	820	820	820	820	820	820	820	820	820	820	820	820	820	820	820	820	820	820	820	820	820	820	820	820	820	820	820	820	820	820	820	820	820
817	817	817	-1	817	-1	-1	-1	-1	817	-1	381	817	817	817	-1	817	817	817	381	-1	817	817	817	817	817	817	-1	-1	817	817	-1	-1	817	817	817	817	817	817	817	817	-1	-1	817	817	-1	817	-1	817	817
819	819	819	819	819	819	819	819	819	819	819	819	819	819	819	819	819	819	819	819	819	819	819	819	819	819	819	819	819	819	819	819	819	819	819	819	819	819	819	819	819	819	819	819	819	819	819	819	819	819
822	822	822	822	822	822	822	822	822	822	822	822	822	822	822	822	822	822	822	822	822	822	822	822	822	822	822	822	822	822	822	822	822	822	822	822	822	822	822	822	822	822	822	822	822	822	822	822	822	822
821	821	-1	-1	821	821	821	-1	821	-1	821	821	821	821	821	-1	-1	-1	821	821	821	821	-1	-1	-1	-1	821	-1	821	-1	-1	821	-1	821	-1	821	821	821	-1	-1	-1	-1	821	821	-1	821	-1	-1	821	821
367	-1	821	821	-1	-1	-1	821	-1	821	-1	-1	-1	-1	-1	821	821	821	-1	367	-1	-1	821	821	821	821	367	821	367	821	821	-1	821	-1	821	-1	-1	277	821	821	821	821	367	367	821	367	821	821	-1	-1
826	826	826	826	826	826	826	826	826	826	826	826	826	826	826	826	826	826	826	826	826	826	826	826	826	826	826	826	826	826	826	826	826	826	826	826	826	826	826	826	826	826	826	826	826	826	826	826	826	826
823	-1	823	823	823	823	823	823	823	823	-1	823	823	823	823	823	-1	823	-1	823	823	-1	-1	-1	823	-1	-1	823	-1	-1	-1	823	823	823	-1	-1	823	823	-1	-1	823	381	823	823	-1	-1	823	823	823	823
825	825	825	825	825	825	825	825	825	825	825	825	825	825	825	825	825	825	825	825	825	825	825	825	825	825	825	825	825	825	825	825	825	825	825	825	825	825	825	825	825	825	825	825	825	825	825	825	825	825
828	828	828	828	828	828	828	828	828	828	828	828	828	828	828	828	828	828	828	828	828	828	828	828	828	828	828	828	828	828	828	828	828	828	828	828	828	828	828	828	828	828	828	828	828	828	828	828	828	828
827	827	827	827	-1	827	827	827	827	827	827	827	-1	827	-1	827	827	-1	827	827	827	827	-1	827	-1	827	827	827	827	827	827	827	827	827	-1	-1	827	-1	827	827	827	827	827	827	827	827	827	827	827	-1
-1	901	901	817	827	817	817	817	817	-1	817	817	827	901	827	817	-1	827	901	817	817	367	827	901	827	938	-1	817	817	938	367	817	817	-1	827	827	901	827	-1	901	678	817	817	678	-1	817	-1	817	367	827
424	424	481	424	424	424	424	424	424	424	481	481	481	424	424	481	424	424	424	424	481	481	481	424	481	481	424	424	481	424	481	424	424	424	424	424	481	481	481	424	481	424	424	424	481	424	424	481	481	481
425	-1	900	900	-1	-1	425	425	-1	-1	425	-1	-1	900	900	900	-1	-1	-1	900	-1	-1	425	693	370	-1	425	900	425	425	-1	693	425	-1	370	-1	900	-1	-1	425	425	693	425	900	693	370	900	370	370	-1
829	829	829	829	829	-1	829	829	-1	829	829	829	829	829	-1	829	829	829	829	829	829	829	-1	829	829	829	829	829	829	-1	829	381	829	829	829	829	829	829	829	829	829	829	-1	381	829	-1	-1	829	829	381
832	832	832	832	832	832	832	832	832	832	832	832	832	832	832	832	832	832	832	832	832	832	832	832	832	832	832	832	832	832	832	832	832	832	832	832	832	832	832	832	832	832	832	832	832	832	832	832	832	832
467	467	467	467	467	467	467	467	467	467	467	467	467	467	467	467	467	467	467	467	467	467	467	467	467	467	467	467	467	467	467	467	467	467	467	467	467	467	467	467	467	467	467	467	467	467	467	467	467	467
-1	-1	687	999	999	-1	999	999	999	-1	-1	-1	-1	-1	-1	-1	999	-1	-1	-1	-1	-1	687	-1	-1	-1	-1	-1	-1	999	-1	999	-1	-1	-1	999	999	999	-1	999	999	999	999	-1	999	999	-1	999	-1	-1
342	342	1000	342	342	1000	1000	1000	342	1000	1000	342	342	342	1000	342	1000	1000	1000	1000	1000	1000	342	342	1000	342	1000	342	1000	1000	342	1000	342	342	342	342	342	342	342	342	1000	342	1000	1000	1000	1000	1000	1000	342	1000
904	26	26	684	26	26	26	26	26	26	26	26	904	684	26	904	26	904	904	26	26	26	26	904	26	26	26	26	26	904	26	904	26	26	26	26	904	904	26	26	904	904	26	26	26	26	26	904	904	26
468	468	468	468	468	468	468	468	468	468	468	468	468	468	468	468	468	468	468	468	468	468	468	468	468	468	468	468	468	468	468	468	468	468	468	468	468	468	468	468	468	468	468	468	468	468	468	468	468	468
1360	1360	1360	1360	1360	1360	1360	1360	1360	1360	1360	1360	1360	1360	1360	1360	1360	1360	1360	1360	1360	1360	1360	1360	1360	1360	1360	1360	1360	1360	1360	1360	1360	1360	1360	1360	1360	1360	1360	1360	1360	1360	1360	1360	1360	1360	1360	1360	1360	1360
841	841	841	841	841	841	841	841	841	841	841	841	841	841	841	841	841	841	841	841	841	841	841	841	841	841	841	841	841	841	841	841	841	841	841	841	841	841	841	841	841	841	841	841	841	841	841	841	841	841
-1	297	-1	688	297	-1	297	-1	297	-1	-1	688	-1	-1	-1	-1	297	297	297	297	297	-1	688	297	-1	688	-1	-1	297	297	297	-1	-1	297	297	297	-1	-1	297	-1	-1	-1	-1	297	-1	297	297	297	297	-1
681	681	-1	681	681	840	681	-1	840	-1	681	-1	681	681	681	-1	-1	840	681	681	681	681	681	-1	681	840	681	681	681	681	681	681	681	840	840	681	681	681	840	681	-1	681	840	681	840	681	840	840	-1	681
840	840	840	840	840	-1	840	840	-1	840	840	840	840	840	840	840	840	-1	840	840	840	840	840	840	840	-1	840	840	840	840	840	840	840	-1	-1	840	840	840	-1	840	840	840	-1	840	-1	840	-1	-1	840	840
406	406	406	406	406	406	406	406	406	406	406	406	406	406	406	406	406	-1	-1	406	406	406	406	406	406	406	406	406	-1	-1	406	406	-1	406	406	406	406	406	406	406	406	406	406	406	406	406	406	406	406	-1
407	-1	407	-1	-1	-1	407	-1	-1	407	407	-1	407	-1	-1	-1	-1	-1	-1	407	-1	407	-1	-1	407	-1	-1	-1	-1	407	407	407	407	407	407	-1	407	-1	-1	-1	407	688	688	407	-1	407	-1	407	-1	-1
704	178	704	704	704	-1	704	178	-1	704	-1	178	178	704	-1	178	-1	-1	178	-1	178	-1	178	178	178	-1	704	704	704	704	704	704	-1	178	704	704	704	-1	704	-1	704	704	-1	704	178	704	178	704	-1	704
706	706	706	706	706	279	706	706	706	706	706	706	706	706	706	706	706	706	706	706	706	706	706	706	706	179	706	706	706	-1	706	706	706	706	706	706	706	706	706	706	706	706	706	706	706	706	706	706	706	179
589	589	589	1138	1138	589	1138	589	589	1138	1138	589	1138	589	1138	1138	1138	1138	1138	589	589	1138	1138	1138	589	589	1138	1138	589	589	1138	589	1138	589	1138	1138	1138	589	1138	1138	589	589	1138	1138	1138	1138	1138	1138	1138	1138
1261	1139	947	1139	1261	1261	1139	1139	947	1139	1139	947	1261	1139	1139	1139	1139	1261	947	1139	1261	1261	1261	1139	947	1261	947	1261	947	1261	1139	947	1139	1261	947	1139	1261	1261	1261	1139	1139	1139	1139	1261	1261	947	1139	1261	1261	1261
851	851	851	851	851	851	851	851	851	851	851	851	851	851	851	851	851	851	851	851	851	851	851	851	851	851	851	851	851	851	851	851	851	851	851	851	851	851	851	851	851	851	851	851	851	851	851	851	851	851
850	-1	850	850	850	850	888	850	850	850	-1	850	850	850	850	-1	850	850	850	850	850	-1	888	-1	850	850	850	850	850	850	850	850	-1	-1	850	850	850	850	850	850	-1	850	-1	850	-1	850	850	850	-1	850
558	850	558	558	558	558	850	-1	-1	558	850	558	-1	-1	-1	850	558	-1	-1	558	558	850	850	850	558	558	558	558	558	558	558	-1	850	850	-1	-1	-1	558	558	558	850	558	850	-1	850	558	558	558	850	-1
117	117	117	117	117	117	117	117	117	117	117	117	117	117	-1	117	117	117	117	117	117	117	117	-1	-1	117	117	117	117	117	117	117	117	117	-1	117	117	117	117	117	117	117	117	-1	117	-1	117	117	117	-1
855	855	855	855	855	855	855	855	855	855	855	855	855	855	855	855	855	855	855	855	855	855	855	855	855	855	855	855	855	855	855	855	855	855	855	855	855	855	855	855	855	855	855	855	855	855	855	855	855	855
-1	854	-1	854	-1	-1	-1	854	854	-1	-1	854	854	-1	854	-1	854	854	854	-1	-1	-1	854	-1	-1	854	854	854	854	854	-1	-1	854	-1	-1	-1	854	854	-1	-1	854	-1	854	-1	854	-1	854	-1	-1	854
854	-1	854	-1	854	854	854	-1	-1	854	854	-1	-1	854	-1	854	-1	-1	-1	854	854	854	-1	854	854	-1	-1	-1	-1	-1	854	854	-1	854	854	854	-1	-1	854	854	-1	854	-1	854	-1	854	-1	854	854	-1
-1	-1	216	-1	239	-1	-1	-1	-1	-1	-1	-1	-1	239	-1	216	216	216	-1	-1	216	-1	-1	-1	-1	-1	-1	216	-1	239	216	216	216	-1	216	-1	239	-1	216	216	239	-1	216	-1	216	216	-1	239	239	-1
857	857	857	857	857	857	857	857	857	857	857	857	857	857	857	857	857	857	857	857	857	857	857	857	857	857	857	857	857	857	857	857	857	857	857	857	857	857	857	857	857	857	857	857	857	857	857	857	857	857
862	862	862	862	862	862	862	862	862	862	862	862	862	862	862	862	862	862	862	862	862	862	862	862	862	862	862	862	862	862	862	862	862	862	862	862	862	862	862	862	862	862	862	862	862	862	862	862	862	862
394	859	394	859	859	859	859	-1	394	859	859	394	394	895	895	859	859	-1	-1	859	394	859	394	859	895	394	859	-1	895	859	895	859	394	859	859	859	394	859	-1	394	394	859	859	895	859	859	394	859	-1	-1
860	860	860	860	860	860	860	860	860	860	860	860	860	860	860	860	860	860	860	860	860	860	860	860	860	860	860	860	860	860	860	860	860	860	860	860	860	860	860	860	860	860	860	860	860	860	860	860	860	860
859	895	859	895	895	-1	225	859	859	895	895	859	859	859	859	225	225	859	859	-1	859	-1	859	895	859	859	895	859	859	895	859	394	859	895	-1	-1	859	225	859	859	859	394	225	859	-1	-1	859	-1	859	859
864	864	864	670	864	864	864	864	864	864	864	864	864	670	670	864	670	864	864	864	864	670	670	864	670	864	864	864	670	670	864	864	670	864	864	864	864	864	670	864	864	670	864	670	864	670	864	670	864	864
609	863	863	863	863	863	609	609	609	863	609	863	609	863	863	609	863	863	863	863	863	863	863	863	863	863	863	863	863	609	863	863	863	863	863	609	863	863	609	863	609	609	609	863	863	863	863	863	863	863
37	866	866	866	866	866	866	866	37	866	866	866	866	37	866	866	866	37	866	866	866	37	866	37	866	37	866	37	866	866	37	866	866	866	37	37	866	866	866	866	37	37	37	866	866	37	866	866	37	866
-1	-1	-1	-1	-1	-1	-1	-1	-1	-1	-1	-1	-1	-1	-1	-1	-1	-1	-1	-1	-1	-1	-1	-1	-1	-1	-1	-1	-1	-1	-1	-1	-1	-1	-1	-1	-1	-1	-1	-1	-1	-1	-1	-1	-1	-1	-1	-1	-1	-1
126	126	126	126	126	126	126	126	126	126	126	126	126	126	126	126	126	126	126	126	126	126	126	126	126	126	126	126	126	126	126	126	126	126	126	126	126	126	126	126	126	126	126	126	126	126	126	126	126	126
881	881	881	881	881	881	881	881	881	907	881	881	881	881	881	907	881	881	881	881	881	881	881	881	881	907	881	881	881	881	881	881	881	881	881	881	881	881	881	881	881	881	881	881	881	881	881	881	881	881
913	684	913	737	684	913	913	913	913	913	913	684	684	737	913	913	913	737	737	684	913	913	913	913	737	684	913	913	913	737	913	913	913	913	684	913	737	684	737	913	913	684	-1	737	913	684	-1	913	684	913
732	732	732	732	732	732	732	732	732	732	732	732	732	732	732	732	732	732	732	732	732	732	732	732	732	732	732	732	732	732	732	732	732	732	732	732	732	732	732	732	732	732	732	732	732	732	732	732	732	732
873	873	873	873	873	873	873	873	873	873	873	873	873	873	873	873	873	873	873	873	873	873	873	873	873	873	873	873	873	873	873	873	873	873	873	873	873	873	873	873	873	873	873	873	873	873	873	873	873	873
871	871	871	871	871	871	871	871	871	871	871	871	871	871	871	871	871	871	871	871	871	871	871	871	871	871	871	871	871	871	871	871	871	871	871	871	871	871	871	871	871	871	871	871	871	871	871	871	871	871
990	990	990	990	990	-1	990	-1	990	990	990	990	990	990	990	990	990	990	990	990	990	990	990	990	990	990	990	990	990	990	990	990	990	990	990	990	990	990	990	990	990	990	990	990	990	990	990	990	990	990
875	875	875	875	875	875	875	875	875	875	875	875	875	875	875	875	875	875	875	875	875	875	875	875	875	875	875	875	875	875	875	875	875	875	875	875	875	875	875	875	875	875	875	875	875	875	875	875	875	875
691	691	691	691	691	691	691	992	691	691	691	691	691	691	691	691	691	691	691	691	691	691	691	691	691	691	691	691	691	691	691	691	691	691	691	874	691	691	691	691	691	691	691	691	691	691	691	691	691	691
594	594	594	594	-1	594	594	-1	594	-1	594	-1	594	594	594	594	594	594	594	594	594	594	594	594	-1	594	-1	594	594	594	-1	594	594	594	-1	-1	594	-1	594	594	594	594	594	-1	-1	-1	594	-1	594	594
872	872	872	872	872	872	872	872	872	872	872	872	872	872	872	872	872	872	872	872	872	872	872	872	872	872	872	872	872	872	872	872	872	872	872	872	872	872	872	872	872	872	872	872	872	872	872	872	872	872
877	877	877	877	877	877	877	877	877	877	877	877	877	877	877	877	877	877	877	877	877	877	877	877	877	877	877	877	877	877	877	877	877	877	877	877	877	877	877	877	877	877	877	877	877	877	877	877	877	877
874	874	874	874	874	874	874	874	874	874	874	874	874	874	874	874	874	874	874	874	874	874	874	874	874	874	874	874	874	874	874	874	874	874	874	-1	874	874	874	874	874	874	874	874	874	874	874	874	874	874
867	867	867	867	867	867	867	867	867	867	867	867	867	867	867	867	867	867	867	867	867	867	867	867	867	867	867	867	867	867	867	867	867	867	867	867	867	867	867	867	867	867	867	867	867	867	867	867	867	867
868	868	868	868	868	868	868	868	868	868	868	868	868	868	868	868	868	868	868	868	868	868	868	868	868	868	868	868	868	868	868	868	868	868	868	868	868	868	868	868	868	868	868	868	868	868	868	868	868	868
216	-1	-1	-1	216	216	-1	216	-1	-1	216	216	216	-1	-1	-1	938	-1	216	-1	938	-1	-1	216	216	-1	-1	-1	216	-1	-1	-1	-1	-1	-1	216	-1	216	-1	-1	216	-1	-1	216	-1	-1	216	-1	-1	216
884	884	884	884	884	884	884	884	884	884	884	884	884	884	884	884	884	884	884	884	884	884	884	884	884	884	884	884	884	884	884	884	884	884	884	884	884	884	884	884	884	884	884	884	884	884	884	884	884	884
883	883	883	1044	883	883	883	883	883	883	883	1044	883	883	883	883	1044	883	883	883	883	883	883	1044	883	883	883	883	883	883	883	1044	883	883	883	883	883	883	883	883	883	1044	1044	883	883	883	883	883	883	883
228	228	228	228	228	228	228	228	228	228	228	228	228	228	228	228	228	228	228	228	228	228	228	228	228	228	228	228	228	228	228	228	228	228	228	228	228	228	228	228	228	228	228	228	228	228	228	228	228	228
163	790	790	790	163	163	163	163	790	163	790	163	163	163	163	790	163	790	790	163	163	790	790	790	163	163	790	163	790	790	790	163	790	163	790	790	163	163	163	163	790	163	790	163	163	163	790	163	163	163
886	-1	886	-1	886	-1	886	-1	886	886	886	886	886	886	-1	886	886	-1	886	886	886	886	886	886	886	886	-1	-1	886	886	886	886	886	886	886	886	886	-1	886	-1	886	886	886	886	886	-1	886	-1	-1	886
774	629	629	629	774	376	759	629	629	629	328	798	328	774	759	275	629	328	629	328	328	629	629	629	328	629	328	629	774	629	328	759	629	328	629	328	774	629	759	328	759	774	629	759	629	328	759	759	328	629
586	586	586	586	586	586	586	586	586	586	586	586	586	586	586	586	586	586	586	586	586	586	586	586	586	586	586	586	586	586	586	586	586	586	586	586	586	586	586	586	586	586	586	586	586	586	586	586	586	586
1184	1184	1184	-1	-1	888	-1	-1	1184	-1	-1	-1	888	-1	1184	1184	1184	888	-1	-1	1184	888	-1	888	888	-1	1184	1184	-1	888	-1	-1	1184	-1	-1	888	1184	-1	-1	-1	1184	-1	-1	888	-1	1184	1184	-1	-1	1184
892	892	892	892	892	892	892	892	892	892	892	892	892	892	892	892	892	892	892	892	892	892	892	892	892	892	892	892	892	892	892	892	892	892	892	892	892	892	892	892	892	892	892	892	892	892	892	892	892	892
-1	-1	-1	-1	-1	-1	-1	-1	-1	-1	-1	-1	-1	-1	-1	-1	-1	-1	-1	-1	-1	-1	-1	-1	-1	-1	-1	-1	-1	-1	-1	-1	-1	-1	-1	-1	-1	-1	-1	-1	-1	-1	-1	-1	-1	-1	-1	-1	-1	-1
894	894	894	894	894	894	894	894	894	894	894	894	894	894	894	894	894	894	894	894	894	894	894	894	894	894	894	894	894	894	894	894	894	894	894	894	894	894	894	894	894	894	894	894	894	894	894	894	894	894
179	179	179	179	179	179	179	179	179	179	179	179	179	179	179	179	179	179	179	179	179	179	179	179	179	276	179	179	179	179	179	179	179	179	179	179	179	179	179	179	179	179	179	179	179	179	179	179	179	-1
898	898	805	27	898	898	805	27	898	805	898	898	898	898	898	27	805	27	27	898	805	898	898	805	898	27	805	27	27	898	898	805	805	27	27	898	898	898	898	27	27	898	898	27	27	27	27	898	898	898
-1	-1	-1	-1	-1	-1	-1	-1	-1	-1	-1	-1	-1	-1	-1	-1	-1	-1	-1	-1	-1	-1	-1	-1	-1	-1	-1	-1	-1	-1	-1	-1	-1	-1	-1	-1	-1	-1	-1	-1	-1	-1	-1	-1	-1	-1	-1	-1	-1	-1
38	162	38	38	38	38	38	38	38	38	38	38	38	38	38	38	38	162	38	38	38	38	38	38	38	38	38	38	38	38	162	38	38	162	38	38	38	38	38	38	38	38	162	38	38	162	38	38	38	38
925	925	925	925	925	925	925	925	925	925	925	925	925	925	925	925	925	925	925	925	925	925	925	925	925	925	925	925	925	925	925	925	925	925	925	925	925	925	925	925	925	925	925	925	925	925	925	925	925	925
149	149	371	-1	1331	149	940	371	149	940	371	371	-1	149	149	371	903	903	371	371	371	149	149	1331	371	1331	149	149	903	-1	371	149	940	940	149	371	149	371	149	149	371	149	903	1331	149	149	903	149	149	903
26	213	213	26	904	904	904	904	904	904	904	213	26	26	213	26	904	26	26	213	354	904	354	26	354	904	354	213	354	26	213	26	904	904	904	354	26	26	-1	904	26	26	904	684	354	354	904	26	26	354
13	13	76	76	76	13	76	76	13	76	76	13	76	76	13	13	76	13	45	76	782	13	13	76	13	13	76	13	76	13	13	76	76	76	782	76	13	13	45	782	76	13	13	13	13	13	782	76	13	13
718	261	716	289	481	716	261	718	261	481	289	741	68	718	68	718	481	481	481	481	261	718	718	481	718	254	289	261	718	261	261	261	481	481	718	261	718	718	261	261	718	718	261	481	718	68	481	261	718	718
940	899	595	901	1324	385	108	1324	385	899	1324	107	107	108	899	901	595	901	108	385	1324	1324	1324	1324	385	901	107	595	901	901	901	901	1324	107	595	385	595	385	595	595	107	108	385	1324	595	595	385	108	385	1324
1170	831	831	1170	213	1035	1035	1161	728	255	1170	1215	1170	1170	1170	1035	728	1170	1170	1203	831	1318	1035	1035	728	1170	1161	1170	1170	1170	831	255	1170	1170	1170	1170	831	1170	900	1170	1170	1170	1170	804	1035	1035	1207	213	1207	831
296	296	296	247	247	27	27	296	296	909	27	27	27	27	27	296	27	296	296	296	27	27	27	27	296	296	27	909	909	296	296	296	27	296	296	27	296	27	27	296	909	27	27	296	247	296	296	27	296	296
-1	-1	-1	-1	-1	-1	-1	-1	-1	-1	-1	-1	-1	-1	-1	-1	-1	-1	-1	-1	-1	-1	-1	-1	-1	-1	-1	-1	-1	-1	-1	-1	-1	-1	-1	-1	-1	-1	-1	-1	-1	-1	-1	-1	-1	-1	-1	-1	-1	-1
624	624	624	624	624	624	624	624	624	624	624	624	624	624	624	624	624	624	624	624	624	624	624	624	624	624	624	624	624	624	624	624	624	624	624	624	624	624	624	624	624	624	624	624	624	624	624	624	624	624
543	154	543	526	149	839	149	839	619	149	90	154	154	1155	791	543	1323	584	154	1323	584	543	839	1320	543	1321	619	584	154	619	149	154	526	619	1323	90	1358	154	619	90	154	1323	326	1321	89	543	619	543	154	89
335	1218	335	1218	1218	1218	684	1218	684	335	335	335	335	1218	335	941	335	1218	1218	335	1218	335	737	1218	913	1218	684	1218	1218	335	684	1218	1218	1218	335	1218	913	1218	1218	684	1218	335	913	1218	1218	1218	335	1218	335	335
98	98	98	98	98	98	1098	98	98	98	98	98	98	1098	98	753	98	98	98	98	98	98	98	98	98	98	98	98	98	98	98	98	98	147	98	98	98	98	98	98	98	98	98	98	98	98	98	98	98	98
1338	754	1338	1128	754	1338	1338	754	1338	881	1128	1338	754	1338	1128	881	754	754	1338	1338	1128	754	1338	1338	1338	881	1128	1128	1128	754	1128	907	1128	1128	1128	1128	754	1338	754	1128	1128	754	1338	1338	754	1128	1338	1128	1128	1338
595	677	1324	107	385	595	107	385	595	108	385	595	385	385	595	107	107	1324	107	107	108	677	595	107	1324	595	385	677	385	1324	385	385	595	595	385	107	385	595	385	385	595	677	108	677	107	107	595	595	595	385
-1	-1	-1	910	910	-1	910	-1	-1	-1	-1	-1	-1	910	-1	-1	-1	-1	-1	-1	-1	-1	-1	-1	-1	-1	-1	-1	-1	-1	910	-1	-1	-1	-1	-1	-1	-1	-1	-1	-1	-1	-1	-1	-1	-1	-1	-1	-1	-1
915	915	915	915	915	915	915	915	915	915	915	915	915	915	915	915	915	915	915	915	915	915	915	915	915	915	915	915	915	915	915	915	915	915	915	915	915	915	915	915	915	915	915	915	915	915	915	915	915	915
896	896	-1	896	896	906	896	896	688	896	896	906	896	906	906	896	896	896	906	-1	896	896	896	-1	-1	896	688	-1	896	688	688	-1	688	896	688	896	896	906	906	896	896	-1	-1	906	688	-1	-1	896	906	906
308	308	308	882	308	308	308	308	163	308	308	308	247	919	308	163	247	163	599	308	308	308	163	163	599	308	308	919	882	308	308	308	163	308	308	882	308	308	308	308	163	308	308	308	308	599	599	308	308	599
402	199	199	402	199	199	402	199	199	402	199	199	199	199	402	402	402	199	402	199	199	402	402	199	199	199	402	402	199	402	199	199	199	199	199	199	199	199	199	199	199	199	402	402	402	199	199	402	199	402
623	623	623	623	623	623	623	623	623	623	623	623	623	623	623	623	907	907	623	273	273	623	273	623	623	273	623	623	623	907	623	623	273	623	623	623	623	273	623	273	273	623	273	623	623	623	623	273	273	273
400	400	400	400	400	400	400	400	400	400	400	400	400	400	400	400	400	400	400	400	400	400	400	400	400	400	400	400	400	400	400	400	400	400	400	400	400	400	400	400	400	400	400	400	400	400	400	400	400	400
640	231	843	640	231	640	-1	640	916	640	231	640	231	231	640	693	640	916	693	640	231	640	231	640	640	231	231	231	-1	231	231	916	916	231	916	231	916	916	916	843	231	231	640	640	843	916	231	916	640	843
891	891	891	891	891	891	891	891	891	891	891	891	891	891	891	891	891	891	891	891	891	891	891	891	891	891	891	891	891	891	891	891	891	891	891	891	891	891	891	891	891	891	891	891	891	891	891	891	891	891
921	921	921	921	921	921	921	921	921	921	921	921	921	921	921	921	921	921	921	921	921	921	921	921	921	921	921	921	921	921	921	921	921	921	921	921	921	921	921	921	921	921	921	921	921	921	921	921	921	921
922	922	922	922	922	922	922	922	922	922	922	922	922	922	922	922	922	922	922	922	922	922	922	922	922	922	922	922	922	922	922	922	922	922	922	922	922	922	922	922	922	922	922	922	922	922	922	922	922	922
1066	1066	1066	1110	1066	1110	1066	1110	1066	1066	1066	1066	1066	1066	1066	1066	1110	1110	1066	1110	1066	1066	1110	1066	1110	1110	1110	1066	1066	1066	1066	1066	1066	1066	1066	1066	1110	1110	1066	1066	1066	1066	1066	1066	1110	1066	1066	1066	1066	1110
924	924	924	924	924	924	924	924	924	924	924	924	924	924	924	924	924	924	924	924	924	924	924	924	924	924	924	924	924	924	924	924	924	924	924	924	924	924	924	924	924	924	924	924	924	924	924	924	924	924
927	927	927	927	927	927	927	927	927	927	927	927	927	927	927	927	927	927	927	927	927	927	927	927	927	927	927	927	927	927	927	927	927	927	927	927	927	927	927	927	927	927	927	927	927	927	927	927	927	927
926	926	926	926	926	926	926	926	926	926	926	926	926	926	926	926	926	926	926	926	926	926	926	926	926	926	926	926	926	926	926	926	926	926	926	926	926	926	926	926	926	926	926	926	926	926	926	926	926	926
929	929	929	929	929	929	929	929	929	929	929	929	929	929	929	929	929	929	929	929	929	929	929	929	929	929	929	929	929	929	929	929	929	929	929	929	929	929	929	929	929	929	929	929	929	929	929	929	929	929
928	928	928	928	928	928	928	928	928	928	928	928	928	928	928	928	928	928	928	928	928	928	928	928	928	928	928	928	928	928	928	928	928	928	928	928	928	928	928	928	928	928	928	928	928	928	928	928	928	928
-1	269	-1	269	-1	-1	269	-1	-1	-1	938	-1	269	269	-1	491	491	491	491	-1	-1	491	269	269	269	491	-1	-1	269	491	491	491	269	269	269	938	-1	491	491	-1	269	-1	269	491	269	269	269	269	-1	269
998	998	-1	998	930	-1	998	998	930	998	930	930	930	930	998	930	930	-1	930	930	998	930	-1	998	930	930	-1	930	930	930	930	930	-1	-1	998	930	930	930	930	-1	-1	998	998	930	930	-1	-1	930	998	930
931	931	931	931	931	931	931	931	931	931	931	931	931	931	931	931	931	931	931	931	931	931	931	931	931	931	931	931	931	931	931	931	931	931	931	931	931	931	931	931	931	931	931	931	931	931	931	931	931	931
934	934	934	934	934	934	934	934	934	934	934	934	934	934	934	934	934	934	934	934	934	934	934	934	934	934	934	934	934	934	934	934	934	934	934	934	934	934	934	934	934	934	934	934	934	934	934	934	934	934
933	888	-1	933	933	933	933	933	933	-1	933	-1	-1	933	888	933	933	933	-1	888	933	933	-1	-1	-1	888	-1	-1	-1	-1	-1	933	933	933	933	933	-1	888	933	-1	933	-1	933	-1	933	933	933	933	933	933
936	933	933	-1	936	936	936	936	936	933	936	933	933	936	933	936	936	936	933	933	-1	936	933	933	933	933	933	933	933	933	933	-1	936	936	936	936	933	933	-1	933	936	933	-1	933	936	936	-1	-1	936	936
935	935	935	935	935	935	935	935	935	935	935	935	935	935	935	935	935	935	935	935	935	935	935	935	935	935	935	935	935	935	935	935	935	935	935	935	935	935	935	935	935	935	935	935	935	935	935	935	935	935
-1	265	265	-1	265	-1	-1	265	-1	-1	265	265	-1	-1	265	-1	265	-1	-1	910	-1	910	910	-1	-1	265	-1	-1	-1	-1	265	-1	265	265	910	-1	-1	-1	265	265	265	-1	265	-1	265	265	-1	265	-1	910
942	939	939	916	940	939	1082	940	940	916	916	1082	939	916	916	939	939	1082	916	939	-1	939	916	916	916	939	940	939	1082	1082	939	939	1082	939	939	916	939	939	939	939	939	916	939	916	939	-1	694	1082	942	694
944	697	697	944	697	697	944	697	697	697	697	697	697	697	697	697	697	697	697	944	944	944	944	697	697	697	944	697	697	697	944	697	697	944	697	697	944	697	944	697	944	697	944	697	944	697	697	697	697	697
-1	-1	-1	-1	938	-1	-1	-1	-1	-1	-1	-1	-1	-1	-1	-1	-1	-1	-1	-1	-1	-1	-1	938	938	-1	-1	-1	-1	-1	-1	-1	-1	-1	-1	-1	-1	-1	-1	-1	-1	-1	-1	-1	-1	-1	-1	-1	-1	938
945	945	945	945	945	945	945	945	945	945	945	945	945	945	945	945	945	945	945	945	945	945	945	945	945	945	945	945	945	945	945	945	945	945	945	945	945	945	945	945	945	945	945	945	945	945	945	945	945	945
943	943	943	943	943	943	943	943	943	943	943	943	943	943	943	943	943	943	943	943	943	943	943	943	943	943	943	943	943	943	943	943	943	943	943	943	943	943	943	943	943	943	943	943	943	943	943	943	943	943
-1	-1	-1	942	-1	942	-1	942	-1	942	942	-1	-1	-1	-1	-1	942	942	942	-1	-1	-1	-1	-1	942	942	942	-1	-1	942	-1	-1	-1	-1	-1	-1	942	942	-1	-1	-1	942	-1	942	942	942	942	942	-1	942
939	577	577	939	939	681	577	939	577	577	577	577	577	939	939	577	577	577	939	577	939	-1	939	577	939	681	939	577	939	577	942	-1	577	681	577	577	-1	-1	577	942	577	939	681	939	681	577	577	939	939	939
-1	942	942	-1	942	-1	942	-1	942	-1	-1	942	942	942	942	942	-1	-1	-1	942	942	942	942	942	-1	-1	-1	942	942	-1	-1	942	942	942	942	942	-1	-1	942	-1	942	-1	942	-1	-1	-1	-1	-1	-1	-1
848	848	848	848	848	848	848	848	848	848	848	848	848	848	848	848	848	848	848	848	848	848	848	848	848	848	848	848	848	848	848	848	848	848	848	848	848	848	848	848	848	848	848	848	848	848	848	848	848	848
1087	849	226	279	226	706	849	226	849	226	226	226	226	849	226	226	226	226	226	226	1087	226	849	226	226	706	226	226	226	706	226	226	849	897	226	226	897	226	226	226	849	226	226	226	849	226	226	1087	226	706
950	950	950	950	950	950	950	950	950	950	950	950	950	950	950	950	950	950	950	950	950	950	950	950	950	950	950	950	950	950	950	950	950	950	950	950	950	950	950	950	950	950	950	950	950	950	950	950	950	950
716	716	718	716	716	718	716	716	716	718	716	716	716	716	716	716	716	716	716	716	716	716	716	716	716	718	716	716	716	716	716	716	716	716	716	716	716	716	716	716	716	716	716	716	716	716	716	716	716	716
1035	1035	948	831	831	831	831	831	831	831	831	1170	831	370	831	831	831	831	831	831	948	948	831	831	831	693	1035	831	831	831	1170	831	831	831	831	831	948	370	831	831	831	831	831	831	831	831	831	831	693	1170
952	952	952	952	952	952	952	952	952	952	952	952	952	952	952	952	952	952	952	952	952	952	952	952	952	952	952	952	952	952	952	952	952	952	952	952	952	952	952	952	952	952	952	952	952	952	952	952	952	952
951	-1	951	888	-1	951	951	951	951	951	951	951	951	951	951	951	-1	951	951	951	951	951	-1	-1	951	951	951	951	951	951	-1	951	-1	951	951	-1	951	-1	951	951	-1	888	951	951	951	951	-1	951	-1	-1
954	954	954	954	954	954	954	954	954	954	954	954	954	954	954	954	954	954	954	954	954	954	954	954	954	954	954	954	954	954	954	954	954	954	954	954	954	954	954	954	954	954	954	954	954	954	954	954	954	954
953	953	953	953	953	953	953	953	953	953	953	953	953	953	953	953	953	953	953	953	953	953	953	953	953	953	953	953	953	953	953	953	953	953	953	953	953	953	953	953	953	953	953	953	953	953	953	953	953	953
956	956	956	956	956	956	956	956	956	956	956	956	956	956	956	956	956	956	956	956	956	956	956	956	956	956	956	956	956	956	956	956	956	956	956	956	956	956	956	956	956	956	956	956	956	956	956	956	956	956
955	955	955	955	955	955	955	955	955	955	955	955	955	955	955	955	955	955	955	955	955	955	955	955	955	955	955	955	955	955	955	955	955	955	955	955	955	955	955	955	955	955	955	955	955	955	955	955	955	955
1159	277	536	536	536	536	-1	536	1159	536	-1	367	-1	536	938	-1	536	536	1159	1159	901	536	536	-1	1159	-1	536	536	536	367	536	1159	-1	536	1159	367	-1	367	536	536	-1	-1	1159	-1	-1	536	-1	-1	536	536
539	539	539	539	539	539	539	539	539	539	539	539	539	539	539	539	539	539	539	539	539	539	539	539	539	539	539	539	539	539	539	539	539	539	539	539	539	539	539	539	539	539	539	539	539	539	539	539	539	539
961	961	961	961	961	961	961	961	961	961	961	961	961	961	961	961	961	961	961	961	961	961	961	961	961	961	961	961	961	961	961	961	961	961	961	961	961	961	961	961	961	961	961	961	961	961	961	961	961	961
963	963	963	963	963	963	963	963	963	963	963	963	963	963	963	963	963	963	963	963	963	963	963	963	963	963	963	963	963	963	963	963	963	963	963	963	963	963	963	963	963	963	963	963	963	963	963	963	963	963
900	900	936	936	900	370	370	-1	900	936	-1	936	936	941	936	-1	-1	-1	936	936	936	-1	936	936	936	936	936	936	936	936	900	936	900	693	959	941	936	936	936	936	900	936	936	936	370	941	936	936	900	941
959	959	959	959	381	-1	959	959	959	959	959	959	959	959	959	959	959	959	959	959	959	959	959	959	959	959	959	959	959	959	959	959	959	959	381	959	959	381	959	959	959	959	959	959	959	959	959	959	959	959
962	962	962	962	962	962	962	962	962	962	962	962	962	962	962	962	962	962	962	962	962	962	962	962	962	962	962	962	962	962	962	962	962	962	962	962	962	962	962	962	962	962	962	962	962	962	962	962	962	962
135	127	578	135	127	127	127	1231	578	1228	578	127	1231	578	1228	127	127	135	135	1231	578	578	135	578	135	965	1228	127	1231	127	127	578	578	135	1222	578	127	1222	1222	1228	1222	135	127	965	1228	1228	1228	1231	1231	135
1223	350	350	1229	1229	579	1223	1223	1229	1223	1229	128	1223	579	1223	136	1223	1229	136	136	350	136	128	136	1223	350	1223	964	128	128	136	964	128	350	1229	1223	1223	350	128	136	1223	1223	350	128	1223	1229	128	350	128	128
967	967	967	967	967	967	967	967	967	967	967	967	967	967	967	967	967	967	967	967	967	967	967	967	967	967	967	967	967	967	967	967	967	967	967	967	967	967	967	967	967	967	967	967	967	967	967	967	967	967
966	966	966	966	966	966	966	966	966	966	966	966	966	966	966	966	966	966	966	966	966	966	966	966	966	966	966	966	966	966	966	966	966	966	966	966	966	966	966	966	966	966	966	966	966	966	966	966	966	966
969	969	969	969	969	969	969	969	969	969	969	969	969	969	969	969	969	969	969	969	969	969	969	969	969	969	969	969	969	969	969	969	969	969	969	969	969	969	969	969	969	969	969	969	969	969	969	969	969	969
968	968	968	968	968	968	968	968	968	968	968	968	968	968	968	968	968	968	968	968	968	968	968	968	968	968	968	968	968	968	968	968	968	968	968	968	968	968	968	968	968	968	968	968	968	968	968	968	968	968
971	971	971	971	971	971	971	971	971	971	971	971	971	971	971	971	971	971	347	971	971	971	971	347	971	971	971	971	971	971	971	971	971	971	971	971	971	971	971	971	971	971	971	971	971	971	971	971	347	971
-1	-1	-1	-1	-1	-1	-1	-1	-1	-1	-1	-1	-1	-1	-1	-1	-1	-1	-1	-1	-1	-1	-1	-1	-1	-1	-1	-1	-1	-1	-1	-1	-1	-1	-1	-1	-1	-1	-1	-1	-1	-1	-1	-1	-1	-1	-1	-1	-1	-1
348	625	625	348	348	348	625	625	348	348	625	348	625	348	625	625	625	348	348	625	625	625	348	348	348	348	625	348	348	348	348	625	348	348	348	625	348	348	625	348	348	348	348	348	625	625	348	625	625	348
470	470	470	1089	470	470	470	470	470	1089	1089	470	1089	1089	470	1089	470	1089	470	1089	1089	470	470	470	1089	1089	1089	470	470	470	470	1089	1089	470	470	1089	1089	470	470	1089	470	1089	1089	470	1089	1089	1089	1089	1089	470
973	973	973	973	973	973	973	973	973	973	973	973	973	973	973	973	973	973	973	973	973	973	973	973	973	973	973	973	973	973	973	973	973	973	973	973	973	973	973	973	973	973	973	973	973	973	973	973	973	973
977	977	977	976	976	977	977	977	977	976	976	976	976	976	976	977	976	977	977	977	976	976	976	977	977	977	976	976	976	977	977	977	976	977	977	976	977	976	976	977	976	976	976	977	976	977	977	976	977	977
975	1141	1141	975	1141	975	975	350	350	1141	975	975	350	350	975	350	350	350	350	350	1141	1141	975	975	975	1141	1141	350	975	1141	975	975	350	1141	350	975	975	1141	975	350	975	975	975	350	350	975	350	975	975	350
-1	693	941	693	-1	-1	636	941	693	-1	-1	693	941	636	693	636	636	636	941	636	-1	693	693	636	693	-1	-1	-1	-1	693	941	941	-1	-1	693	-1	941	941	693	693	-1	636	693	-1	636	693	636	941	941	-1
979	979	979	979	979	979	979	979	979	979	979	979	979	979	979	979	979	979	979	979	979	979	979	979	979	979	979	979	979	979	979	979	979	979	979	979	979	979	979	979	979	979	979	979	979	979	979	979	979	979
1010	1010	1010	1010	1010	1010	1010	1010	1010	1010	1010	1010	1010	1010	1010	1010	1010	1010	1010	1010	1010	1010	1010	1010	1010	1010	1010	1010	1010	1010	1010	1010	1010	1010	1010	1010	1010	1010	1010	1010	1010	1010	1010	1010	1010	1010	1010	1010	1010	1010
223	223	223	223	223	223	223	223	223	223	223	223	223	223	223	223	223	223	223	223	223	223	223	223	223	223	223	223	223	223	223	223	223	223	223	223	223	223	223	223	223	223	223	223	223	223	223	223	223	223
-1	-1	-1	-1	-1	-1	-1	-1	-1	-1	-1	-1	-1	-1	-1	-1	-1	-1	-1	-1	-1	-1	-1	-1	-1	-1	-1	-1	-1	-1	-1	-1	-1	-1	-1	-1	-1	-1	-1	-1	-1	-1	-1	-1	-1	-1	-1	-1	-1	-1
985	235	235	235	235	235	235	235	235	235	985	235	235	235	235	235	235	235	235	235	235	235	235	235	235	235	235	235	235	235	235	235	235	235	235	235	985	235	235	235	235	235	235	235	985	235	235	235	235	235
690	1001	1001	690	690	690	690	1001	1001	690	1001	690	1001	1001	690	1001	1001	1001	690	1001	1001	690	690	1001	690	690	1001	690	690	1001	690	1001	690	690	690	690	1001	690	1001	690	690	1001	1001	690	690	690	1001	690	1001	1001
408	408	408	408	408	280	408	408	408	408	408	408	408	408	408	408	280	408	408	408	408	408	408	408	408	408	408	408	280	408	408	408	408	408	408	408	408	408	408	408	408	280	408	408	408	408	408	408	408	408
1002	982	1002	982	982	982	982	982	982	982	1002	982	982	1002	1002	982	982	982	982	982	-1	982	1002	982	982	982	1002	982	982	982	982	1002	982	982	982	982	982	982	982	982	982	982	1002	692	1002	982	982	982	1002	982
987	987	987	987	987	987	987	987	987	987	987	987	987	987	987	987	987	987	987	987	987	987	987	987	987	987	987	987	987	987	987	987	987	987	987	987	987	987	987	987	987	987	987	987	987	987	987	987	987	987
991	991	991	991	991	991	991	991	991	991	991	991	991	991	991	991	991	991	991	991	991	991	991	991	991	991	991	991	991	991	991	991	991	991	991	991	991	991	991	991	991	991	991	991	991	991	991	991	991	991
993	993	993	993	993	993	993	993	993	993	993	993	993	993	993	993	993	993	993	993	993	993	993	993	993	993	993	993	993	993	993	993	993	993	993	993	993	993	993	993	993	993	993	993	993	993	993	993	993	993
-1	-1	994	-1	994	-1	-1	-1	-1	994	994	994	-1	-1	-1	994	277	-1	994	994	-1	994	-1	994	-1	-1	277	994	994	994	277	994	-1	-1	-1	994	994	994	994	-1	994	994	-1	994	994	994	994	994	994	994
986	986	986	986	986	986	986	986	986	986	986	986	986	986	986	986	986	986	986	986	986	986	986	986	986	986	986	986	986	986	986	986	986	986	986	986	986	986	986	986	986	986	986	986	986	986	986	986	986	986
992	992	992	992	992	992	992	990	992	992	992	992	992	992	992	992	992	992	992	992	992	992	992	992	992	992	992	992	992	992	992	992	992	992	992	992	992	992	992	992	992	992	992	992	992	992	992	992	992	992
995	280	995	995	995	995	995	995	995	995	995	995	995	995	995	995	995	995	995	995	995	995	995	995	995	995	995	995	995	995	995	995	995	995	995	995	995	280	995	995	995	995	995	995	995	995	995	995	995	995
988	988	988	988	988	988	988	988	988	988	988	988	988	988	988	988	988	988	988	988	988	988	988	988	988	988	988	988	988	988	988	988	988	988	988	988	988	988	988	988	988	988	988	988	988	988	988	988	988	988
989	989	989	989	989	989	989	989	989	989	989	989	989	989	989	989	989	989	989	989	989	989	989	989	989	989	989	989	989	989	989	989	989	989	989	989	989	989	989	989	989	989	989	321	989	989	989	989	989	989
994	994	-1	994	-1	994	994	994	994	-1	-1	-1	994	994	994	-1	994	994	-1	-1	994	-1	994	-1	994	994	994	-1	-1	-1	994	-1	994	994	994	-1	-1	-1	-1	994	-1	-1	994	-1	-1	-1	-1	-1	-1	-1
114	114	114	114	114	114	114	495	114	114	495	114	114	114	114	495	114	114	114	114	114	114	114	114	114	495	495	114	114	114	114	114	114	114	114	114	114	114	495	114	114	114	114	114	114	114	114	114	114	114
32	910	32	491	32	32	32	109	461	32	32	32	1254	491	32	1254	109	109	32	32	32	32	109	32	32	1254	1254	32	1266	32	1254	1266	998	32	32	32	542	32	1254	461	1266	542	542	32	1266	461	491	542	32	109
250	250	250	250	250	250	250	250	250	250	250	250	250	250	250	250	250	250	250	250	250	250	250	250	250	250	250	250	250	250	250	250	250	250	250	250	250	250	250	250	250	250	250	250	250	250	250	250	250	250
320	320	320	320	320	320	320	320	320	320	320	320	320	320	320	320	320	320	320	320	320	320	320	320	320	320	320	320	320	320	320	320	320	320	320	320	320	320	320	320	320	320	320	320	320	320	320	320	320	320
-1	-1	-1	-1	-1	999	687	-1	-1	999	-1	277	-1	999	999	-1	-1	-1	-1	-1	687	-1	999	-1	-1	999	-1	999	999	687	999	-1	-1	999	-1	-1	-1	-1	999	-1	687	-1	-1	999	-1	-1	999	-1	-1	-1
240	240	240	1013	1013	240	240	1013	240	240	240	1013	240	240	1013	240	240	1013	240	1013	1013	1013	240	1013	1013	1013	1013	1013	1013	240	1013	240	240	240	240	1013	1013	1013	1013	1013	1013	1013	1013	240	240	240	240	240	240	240
241	241	241	241	1014	241	241	241	1014	1014	1014	241	1014	241	241	1014	241	1014	1014	241	1014	1014	241	241	241	1014	241	1014	1014	1014	241	241	1014	241	1014	1014	241	1014	1014	241	241	1014	241	241	1014	241	1014	1014	241	241
1004	1004	1004	1004	1004	1004	375	1004	1004	1004	1004	1004	-1	-1	1004	1004	1004	1004	375	1004	1004	1004	1004	1004	1004	1004	1004	375	1004	-1	1004	1004	1004	1004	1004	1004	1004	1004	375	-1	1004	1004	1004	1004	1004	1004	1004	375	1004	1004
377	377	377	377	377	377	377	377	377	377	377	377	377	377	377	377	377	377	377	377	377	377	377	377	377	377	377	377	377	377	377	377	377	377	377	377	377	377	377	377	377	377	377	377	377	377	377	377	377	377
1007	1007	1007	1007	-1	-1	1007	-1	1007	1007	1007	1007	1007	1007	-1	1007	-1	1007	1007	1007	1007	1007	1007	-1	1007	1007	-1	1007	1007	1007	1007	1007	381	-1	-1	1007	1007	-1	1007	1007	1007	1007	1007	1007	1007	-1	-1	1007	1007	1007
383	383	1005	1005	1005	383	383	1005	383	1005	383	383	1005	383	383	383	383	1005	383	1005	383	383	383	1005	1005	383	1005	1005	1005	1005	383	1005	383	1005	1005	383	383	1005	1005	383	1005	1005	1005	383	383	1005	1005	1005	1005	1005
1045	384	384	1045	1045	384	384	1045	384	1045	1045	384	1045	1045	1045	1045	1045	1045	384	384	384	384	384	384	384	384	1045	384	384	384	1045	1045	384	1045	384	1045	384	384	384	384	1045	1045	1045	384	384	384	1045	384	384	384
153	153	153	153	153	-1	153	1311	153	153	153	153	153	153	153	153	153	153	-1	153	153	153	-1	153	153	153	153	153	153	153	1311	153	153	153	153	153	153	153	153	153	153	153	153	153	153	153	153	153	153	153
1082	694	-1	1082	1082	1082	694	-1	694	1082	-1	694	1082	277	1082	1082	1082	694	1082	1083	1082	-1	1083	1082	277	1082	1082	1082	1083	1083	-1	1082	1083	1082	1082	1083	1082	694	1082	1082	1082	1082	1082	1082	1082	1083	1082	694	1082	1082
1023	-1	678	-1	1023	-1	-1	678	-1	-1	-1	-1	-1	1023	-1	-1	-1	-1	-1	-1	1023	1023	-1	-1	-1	1023	-1	-1	-1	-1	-1	-1	-1	-1	-1	-1	-1	-1	1023	-1	1023	-1	-1	-1	678	1023	1023	-1	-1	-1
1012	1012	323	1012	323	323	1012	323	1012	323	323	323	1012	323	1012	323	323	323	323	323	1012	323	323	323	323	323	323	323	323	323	1012	323	323	323	323	1012	323	323	1012	1012	323	1012	323	1012	323	323	323	323	323	1012
-1	-1	-1	-1	-1	-1	-1	-1	-1	-1	-1	-1	-1	-1	-1	-1	-1	-1	-1	-1	-1	-1	-1	-1	-1	-1	-1	-1	-1	-1	-1	-1	-1	-1	-1	-1	-1	-1	-1	-1	-1	-1	-1	-1	-1	-1	-1	-1	-1	-1
1069	1069	1069	1069	1069	1069	1069	1069	1069	1069	1069	1069	1069	1069	1069	1069	1069	1069	1069	1069	1069	1069	1069	1069	1069	1069	1069	1069	1069	1069	1069	1069	1069	1069	1069	1069	1069	1069	1069	1069	1069	1069	1069	1069	1069	1069	1069	1069	1069	1069
-1	1011	-1	1011	1011	1011	1011	-1	1011	1011	-1	1011	-1	-1	1011	1011	-1	1011	1011	1011	-1	1011	-1	1011	-1	1011	-1	-1	-1	-1	1011	-1	1011	-1	-1	1011	-1	1011	1011	-1	-1	1011	1011	-1	1011	-1	1011	-1	1011	1011
1016	1016	1016	1016	1016	1016	1016	1016	1016	1016	1016	1016	1016	1016	1016	1016	1016	1016	1016	1016	1016	1016	1016	1016	1016	1016	1016	1016	1016	1016	1016	1016	1016	1016	1016	1016	1016	1016	1016	1016	1016	1016	1016	1016	1016	1016	1016	1016	1016	1016
670	1015	1015	947	670	947	947	670	670	947	947	1015	1015	947	947	947	1015	670	1015	670	1015	1015	1015	947	1015	1015	1015	947	1015	1015	947	1015	1015	947	1015	947	670	670	1015	670	1015	1015	1015	947	670	1015	947	1015	670	1015
1018	1018	1018	1018	1018	1018	1018	1018	1018	1018	1018	1018	1018	1018	1018	1018	1018	1018	1018	1018	1018	1018	1018	1018	1018	1018	1018	1018	1018	1018	1018	1018	1018	1018	1018	1018	1018	1018	1018	1018	1018	1018	1018	1018	1018	1018	1018	1018	1018	1018
1017	1017	1017	1017	1017	1017	1017	1017	1017	1017	1017	1017	1017	1017	1017	1017	1017	1017	1017	1017	1017	1017	1017	1017	1017	1017	1017	1017	1017	1017	1017	1017	1017	1017	1017	1017	1017	1017	1017	1017	1017	1017	1017	1017	1017	1017	1017	1017	1017	1017
-1	-1	-1	-1	-1	-1	-1	-1	-1	-1	-1	-1	-1	-1	-1	-1	-1	-1	-1	-1	-1	-1	-1	-1	-1	-1	-1	-1	-1	-1	-1	-1	-1	-1	-1	-1	-1	-1	-1	-1	-1	-1	-1	-1	-1	-1	-1	-1	-1	-1
978	978	978	978	978	978	978	978	978	978	978	978	978	978	978	978	978	978	978	978	978	978	978	978	978	978	978	978	978	978	978	978	978	978	978	978	978	978	978	978	978	978	978	978	978	978	978	978	978	978
1020	1020	1020	1020	1020	1020	1020	1020	1020	1020	1020	1020	1020	1020	1020	1020	1020	1020	1020	1020	1020	1020	1020	1020	1020	1020	1020	1020	1020	1020	1020	1020	1020	1020	1020	1020	1020	1020	1020	1020	1020	1020	1020	1020	1020	1020	1020	1020	1020	1020
1021	1021	1021	1021	1021	1021	1021	1021	1021	1021	1021	1021	1021	1021	1021	1021	1021	1021	1021	1021	1021	1021	1021	1021	1021	1021	1021	1021	1021	1021	1021	1021	1021	1021	1021	1021	1021	1021	1021	1021	1021	1021	1021	1021	1021	1021	1021	1021	1021	1021
1024	1024	1024	1024	1024	1024	1024	1024	1024	1024	1024	1024	1024	1024	1024	1024	1024	1024	1024	1024	1024	1024	1024	1024	1024	1024	1024	1024	1024	1024	1024	1024	1024	1024	1024	1024	1024	1024	1024	1024	1024	1024	1024	1024	1024	1024	1024	1024	1024	1024
-1	-1	1023	1023	-1	1023	1023	1023	1023	1023	-1	1023	-1	-1	-1	1023	1023	1023	-1	-1	-1	-1	-1	1023	-1	-1	1023	1023	1023	-1	-1	-1	-1	-1	1023	-1	-1	-1	-1	-1	-1	1023	1023	-1	1023	-1	-1	-1	1023	-1
1026	1026	1026	1026	1026	1026	1026	1026	1026	1026	1026	1026	1026	1026	1026	1026	1026	1026	1026	1026	1026	1026	1026	1026	1026	1026	1026	1026	1026	1026	1026	1026	1026	1026	1026	1026	1026	1026	1026	1026	1026	1026	1026	1026	1026	1026	1026	1026	1026	1026
573	573	573	573	573	573	573	573	573	573	573	573	573	573	573	573	573	573	573	573	573	573	573	573	573	573	573	573	573	573	573	573	573	573	573	573	573	573	573	573	573	573	573	573	573	573	573	573	573	573
7	620	137	7	7	137	7	137	620	7	557	570	570	557	137	7	7	620	7	137	570	570	7	557	137	570	620	150	137	570	570	620	557	137	7	7	557	557	620	620	620	570	7	7	137	570	620	7	620	137
202	278	202	202	202	278	278	278	202	202	278	278	202	202	278	202	202	202	202	278	202	202	278	278	202	202	278	278	202	278	202	278	202	278	202	202	202	202	202	202	202	278	278	278	202	202	202	202	278	202
72	1047	1047	1047	1047	1047	1044	1047	1047	1047	1047	770	1047	864	1047	1047	1047	1047	1047	1044	1047	72	864	1047	864	770	770	770	864	864	1047	72	864	1047	1044	1047	72	1047	1047	1047	1047	72	770	1047	1047	1047	1047	72	1047	770
1048	1048	1048	1048	1048	1048	1048	691	1048	1048	1048	1048	1048	1048	1048	1048	1048	1048	1048	1048	1048	1048	1048	1048	1048	1048	1048	1048	1048	1048	1048	1048	1048	1048	1048	1048	1048	1048	1048	1048	1048	1048	1048	1048	1048	1048	1048	1048	1048	1048
1049	1049	1049	1049	1049	1049	1049	1049	1049	1152	1049	1049	1049	1049	1049	1049	1049	1027	1152	1049	1049	1049	1049	1049	1049	1049	1049	1152	1049	1049	1049	1152	1152	1049	1049	1049	1049	1049	1049	1049	1049	1049	1049	1049	1049	1049	1049	1049	1049	1049
1027	1027	281	1027	125	1027	1027	281	-1	1027	1027	1027	-1	1027	281	1027	1027	-1	1027	1027	125	-1	1027	1027	1027	1027	1027	1027	1027	1027	1027	1027	125	-1	1027	-1	125	1027	1027	1027	-1	1027	1027	125	-1	-1	1027	-1	1027	1027
710	710	710	710	710	710	710	710	710	710	710	710	710	710	710	710	710	710	710	710	710	710	710	710	710	710	710	710	710	710	710	710	710	710	710	710	710	710	710	710	710	710	710	710	710	710	710	710	710	710
1037	1037	1037	1037	1037	1037	1037	1037	1037	1037	1037	1037	1037	1037	1037	1037	1037	1037	1037	1037	1037	1037	1037	1037	1037	1037	1037	1037	1037	1037	1037	1037	1037	1037	1037	1037	1037	1037	1037	1037	1037	1037	1037	1037	1037	1037	1037	1037	1037	1037
1161	1161	1161	1161	1161	1161	1161	693	1161	1161	1161	1161	1161	1161	1161	1161	1161	900	1161	1161	1161	1161	1161	1161	1161	1161	900	1161	1161	1161	1161	1161	1161	1161	1161	1161	1161	1161	1161	1161	1161	1161	1161	693	1161	1161	1161	1161	1161	1161
1033	1033	1033	1033	-1	-1	-1	-1	1033	-1	1033	-1	381	-1	-1	1033	1033	-1	-1	1033	1033	1033	1033	1033	-1	1033	1033	1033	1033	1033	-1	1033	1033	-1	-1	-1	381	-1	1033	-1	-1	-1	1033	-1	-1	-1	-1	-1	-1	-1
1036	1036	1036	1036	1036	1036	1036	1036	1036	1036	1036	1036	1036	1036	1036	1036	1036	1036	1036	1036	1036	1036	1036	1036	1036	1036	1036	1036	1036	1036	1036	1036	1036	1036	1036	1036	1036	1036	1036	1036	1036	1036	1036	1036	1036	1036	1036	1036	1036	1036
1039	1039	1039	1039	1039	1039	1039	1039	1039	1039	1039	1039	1039	1039	1039	1039	1039	1039	1039	1039	1039	1039	1039	1039	1039	1039	1039	1039	1039	1039	1039	1039	1039	1039	1039	1039	1039	1039	1039	1039	1039	1039	1039	1039	1039	1039	1039	1039	1039	1039
-1	-1	-1	-1	-1	-1	-1	-1	-1	-1	-1	-1	-1	-1	-1	-1	-1	-1	-1	-1	-1	-1	-1	-1	-1	-1	-1	-1	-1	-1	-1	-1	-1	-1	-1	-1	-1	-1	-1	-1	-1	-1	-1	-1	-1	-1	-1	-1	-1	-1
1041	1041	1041	1041	1041	1041	1041	1041	1041	1041	1041	1041	1041	1041	1041	1041	1041	1041	1041	1041	1041	1041	1041	1041	1041	1041	1041	1041	1041	1041	1041	1041	1041	1041	1041	1041	1041	1041	1041	1041	1041	1041	1041	1041	1041	1041	1041	1041	1041	1041
-1	-1	-1	-1	-1	-1	-1	-1	-1	-1	-1	-1	-1	-1	-1	-1	-1	-1	-1	-1	-1	-1	-1	-1	-1	-1	-1	-1	-1	-1	-1	-1	-1	-1	-1	-1	-1	-1	-1	-1	-1	-1	-1	-1	-1	-1	-1	-1	-1	-1
119	119	119	119	119	119	119	119	119	119	119	119	119	119	119	119	119	119	119	119	119	119	119	119	119	119	119	119	119	119	119	119	119	119	119	119	119	119	119	119	119	119	119	119	119	119	119	119	119	119
1040	45	1040	45	45	1040	1040	45	1040	1040	45	45	45	45	45	45	1040	1040	1040	1040	45	1040	45	1040	45	45	45	45	45	1040	1040	1040	45	45	1040	45	1040	1040	1040	1040	45	1040	1040	1040	1040	45	45	1040	1040	45
741	38	741	741	741	741	741	741	741	741	741	1006	741	741	741	741	741	741	741	741	741	741	741	741	741	741	741	741	1006	741	741	741	741	741	741	741	741	741	741	741	741	741	38	741	741	38	741	741	741	741
336	-1	370	336	336	1007	336	336	456	469	456	336	336	456	336	336	336	336	456	456	456	469	336	336	336	370	469	336	336	941	336	469	456	336	336	469	336	-1	336	469	469	469	336	336	336	336	336	336	-1	336
1050	1040	1050	1040	1040	1050	1050	1040	1050	1050	1040	1040	1040	1040	1040	1040	1050	1050	1050	1050	1040	1050	1040	1050	1040	1040	1040	1040	1040	1050	1050	1050	1040	1040	1050	1040	1050	1050	1050	1050	1040	1050	1050	1050	1050	1040	1040	1050	1050	1040
389	983	389	983	983	389	983	389	983	389	389	389	983	983	389	389	389	389	983	983	389	389	389	983	983	983	389	983	389	983	983	389	389	389	983	983	389	389	389	983	389	389	983	983	983	389	389	389	983	983
923	923	923	923	923	923	923	923	923	923	923	923	923	923	923	923	923	923	923	923	923	923	923	923	923	923	923	923	923	923	923	923	923	923	923	923	923	923	923	923	923	923	923	923	923	923	923	923	923	923
584	584	1046	1046	1046	1046	1046	1046	1046	1046	1046	1046	1046	-1	1046	1046	1046	1046	1046	584	1046	1046	584	1046	-1	584	-1	-1	584	-1	1046	1046	1046	584	912	1046	1046	1046	584	912	1046	-1	584	-1	1046	1046	1046	1046	-1	584
455	1046	455	659	370	455	1221	659	455	455	281	455	1221	1046	659	281	455	281	281	1046	281	488	1046	281	1046	1046	1046	1046	1046	659	1221	455	-1	455	1046	659	455	1221	1046	1046	455	1046	1046	659	659	1221	659	1221	1046	488
1053	1053	1053	1053	1053	1053	1053	1053	1053	1053	1053	1053	1053	1053	1053	1053	1053	1053	1053	1053	1053	1053	1053	1053	1053	1053	1053	1053	1053	1053	1053	1053	1053	1053	1053	1053	1053	1053	1053	1053	1053	1053	1053	1053	1053	1053	1053	1053	1053	1053
374	374	374	374	374	374	374	374	374	374	374	374	374	374	374	374	374	374	374	374	374	374	374	374	374	374	374	374	374	374	374	374	374	374	374	374	374	374	374	374	374	374	374	374	374	374	374	374	374	374
1052	1052	1052	1052	1052	1052	1052	1052	1052	1052	1052	1052	1052	1052	1052	1052	1052	1052	1052	1052	1052	1052	1052	1052	1052	1052	1052	1052	1052	1052	1052	1052	1052	1052	1052	1052	1052	1052	1052	1052	1052	1052	1052	1052	1052	1052	1052	1052	1052	1052
1055	1055	1055	1055	1055	1055	1055	1055	1055	1055	1055	1055	1055	1055	1055	1055	1055	1055	1055	1055	1055	1055	1055	1055	1055	1055	1055	1055	1055	1055	1055	1055	1055	1055	1055	1055	1055	1055	1055	1055	1055	1055	1055	1055	1055	1055	1055	1055	1055	1055
1057	1057	1057	1057	1054	1057	1054	1057	1054	1057	1057	1057	1054	1057	1054	1054	1057	1057	1057	1057	1054	1054	1057	1057	1057	1057	1054	1057	1057	1057	1057	1054	1054	1057	1057	1057	1054	1057	1057	1057	1057	1057	1057	1057	1054	1057	1057	1057	1057	1057
1054	1054	1054	1054	1057	1054	1057	1054	1057	1054	1054	1054	1057	1054	1057	1057	1054	1054	1054	1054	1057	1057	1054	1054	1054	1054	1057	1054	1054	1054	1054	1057	1057	1054	1054	1054	1057	1054	1054	1054	1054	1054	1054	1054	1057	1054	1054	1054	1054	1054
1056	1056	1056	1056	1056	1056	1056	1056	1056	1056	1056	1056	1056	1056	1056	1056	1056	1056	1056	1056	1056	1056	1056	1056	1056	1056	1056	1056	1056	1056	1056	1056	1056	1056	1056	1056	1056	1056	1056	1056	1056	1056	1056	1056	1056	1056	1056	1056	1056	1056
27	27	27	1059	27	1059	1059	1059	27	27	1059	1059	1059	1059	1059	1059	1059	1059	1059	27	1059	1059	1059	1059	27	1059	1059	1059	1059	27	27	27	1059	1059	1059	1059	27	1059	1059	1059	1059	1059	1059	1059	1059	1059	1059	1059	27	27
1058	1058	1058	1058	1058	1058	1058	888	1058	1058	-1	1058	1058	1058	1058	-1	1058	1058	1058	1058	1058	1058	1058	1058	1058	-1	1058	1058	1058	-1	-1	-1	1058	1058	1058	1058	1058	1058	1058	1058	-1	-1	888	-1	1058	888	1058	1058	-1	-1
28	28	28	28	28	28	28	28	28	28	28	28	28	28	28	28	28	28	28	28	28	28	28	28	28	28	28	28	28	28	28	28	28	28	28	28	28	28	28	28	28	28	28	28	28	28	28	28	28	28
1062	1062	1062	1062	1062	1062	1062	1062	1062	1062	1062	1062	1062	1062	1062	1062	1062	1062	1062	1062	1062	1065	1062	1062	1062	1062	1062	1062	1062	1062	1062	1062	1062	1062	1062	1062	1062	1062	1062	1062	1062	1062	1062	1062	1062	1062	1062	1062	1062	1062
705	1061	705	-1	705	705	705	705	1061	705	1061	705	705	705	705	1061	-1	705	705	1061	705	1061	1061	705	705	1061	705	705	1061	705	705	1061	705	705	1061	705	705	705	705	705	705	705	1061	705	705	705	705	1061	1061	705
1064	1064	1064	1064	1064	1064	1064	1064	1064	1064	1064	1064	1064	1064	1064	1064	1064	1064	1064	1064	1064	1064	1064	1064	1064	1064	1064	1064	1064	1064	1064	1064	1064	1064	1064	1064	1064	1064	1064	1064	1064	1064	1064	1064	1064	1064	1064	1064	1064	1064
1063	1063	1063	1063	1063	1063	1063	1063	1063	1063	1063	1063	1063	1063	1063	1063	1063	1063	1063	1063	1063	1063	1063	1063	1063	1063	1063	1063	1063	1063	1063	1063	1063	1063	1063	1063	1063	1063	1063	1063	1063	1063	1063	1063	1063	1063	1063	1063	1063	1063
1061	-1	1061	1061	1061	1061	1061	1061	258	1061	-1	1061	1061	1061	1061	910	1061	1061	1061	258	1061	258	258	1061	1061	258	1061	1061	258	1061	1061	-1	1061	1061	-1	1061	1061	1061	1061	1061	1061	1061	258	1061	1061	1061	1061	258	258	1061
1095	1095	1095	1095	1095	1095	1095	1095	1095	1095	1095	1095	1095	1095	1095	1095	1095	1095	1095	1095	1095	1095	1095	1095	1095	1095	1095	1095	1095	1095	1095	1095	1095	1095	1095	1095	1095	1095	1095	1095	1095	1095	1095	1095	1095	1095	1095	1095	1095	1095
83	83	83	83	83	83	83	83	83	83	83	83	83	83	83	83	83	83	83	83	83	83	83	83	83	83	83	83	83	83	83	83	83	83	83	83	83	83	83	83	83	83	83	83	83	83	83	83	83	83
1011	999	1011	-1	-1	1132	-1	1011	-1	-1	1011	-1	1011	1011	1132	999	1011	999	999	999	1011	1132	1011	999	999	1132	1132	1011	1011	-1	-1	1011	999	1011	1011	1132	1011	-1	-1	1011	1011	1132	-1	1011	1132	1011	-1	1011	999	999
1068	1068	1068	1068	1068	1068	1068	1068	1068	1068	1068	1068	1068	1068	1068	1068	1068	1068	1068	1068	1068	1068	1068	1068	1068	1068	1068	1068	1068	1068	1068	1068	1068	1068	1068	1068	1068	1068	1068	1068	1068	1068	1068	1068	1068	1068	1068	1068	1068	1068
1071	1071	1071	1071	1071	1071	1071	1071	1071	1071	1071	1071	1071	1071	1071	1071	1071	1071	1071	1071	1071	1071	1071	1071	1071	1071	1071	1071	1071	1071	1071	1071	1071	1071	1071	1071	1071	1071	1071	1071	1071	1071	1071	1071	1071	1071	1071	1071	1071	1071
1070	1070	1070	1070	1070	1070	-1	-1	-1	1070	1070	1070	1070	1070	1070	-1	-1	-1	-1	-1	1070	-1	-1	-1	1070	-1	-1	-1	-1	1070	-1	-1	1070	-1	1070	1070	1070	-1	-1	1070	1070	1070	1070	1070	-1	-1	1070	-1	-1	-1
-1	-1	-1	-1	-1	-1	1070	1070	1070	-1	-1	-1	-1	-1	-1	1070	1070	1070	1070	1070	-1	1070	1070	1070	-1	1070	1070	1070	1070	-1	1070	1070	-1	1070	367	-1	-1	1070	1070	-1	-1	-1	-1	-1	1070	1070	367	1070	1070	1070
1075	1075	1075	1075	1075	1075	1075	1075	1075	1075	1075	1075	1075	1075	1075	1075	1075	1075	1075	1075	1075	1075	1075	1075	1075	1075	1075	1075	1075	1075	1075	1075	1075	1075	1075	1075	1075	1075	1075	1075	1075	1075	1075	1075	1075	1075	1075	1075	1075	1075
1072	1072	1072	1072	1072	1072	1072	1072	1072	1072	1072	1072	1072	1072	1072	1072	1072	1072	1072	1072	1072	1072	1072	1072	1072	1072	1072	1072	1072	1072	1072	1072	1072	1072	1072	1072	1072	1072	1072	1072	1072	1072	1072	1072	1072	1072	1072	1072	1072	1072
1074	1074	1074	1074	1074	1074	1074	1074	1074	1074	1074	1074	1074	1074	1074	1074	1074	1074	1074	1074	1074	1074	1074	1074	1074	1074	1074	1074	1074	1074	1074	1074	1074	1074	1074	1074	1074	1074	1074	1074	1074	1074	1074	1074	1074	1074	1074	1074	1074	1074
970	970	970	970	970	970	970	970	970	970	970	970	970	970	970	970	970	970	970	970	970	970	970	970	970	970	970	970	970	970	970	970	970	970	970	970	970	970	970	970	970	970	970	970	970	970	970	970	970	970
916	1082	1082	694	916	1078	916	1082	1082	694	1082	1078	916	1082	694	916	694	1078	1078	1082	694	1082	1082	694	1082	916	916	916	916	916	1082	1078	1078	916	-1	1082	1078	1082	1078	916	916	694	916	694	916	1082	916	1078	916	916
1077	1077	1079	1079	1079	1077	1077	1079	1077	1079	1077	1079	1079	1079	1077	1079	1079	1077	1077	1079	1077	1079	1079	1079	1079	1079	1077	1077	1077	1079	1077	1079	1079	1077	1079	1077	1079	1079	1077	1077	1077	1077	1079	1079	1079	1079	1077	1079	1077	1079
1078	1078	1078	1078	1078	-1	1078	1078	1078	1078	1078	-1	1078	1078	1078	1078	1078	-1	-1	1078	1078	1078	1078	1078	1078	1078	1078	1078	1078	1078	1078	-1	-1	1078	1078	1078	-1	1078	-1	1078	1078	1078	1078	1078	1078	1078	1078	-1	1078	1078
1081	1081	1081	1081	1081	1081	1081	1081	1081	1081	1081	1081	1081	1081	1081	1081	1081	1081	1081	1081	1081	1081	1081	1081	1081	1081	1081	1081	1081	1081	1081	1081	1081	1081	1081	1081	1081	1081	1081	1081	1081	1081	1081	1081	1081	1081	1081	1081	1081	1081
-1	1080	1080	1080	-1	-1	1080	-1	1080	1080	1080	-1	-1	1080	-1	-1	-1	1080	-1	1080	-1	1080	1080	-1	1080	-1	-1	1080	-1	-1	-1	1080	-1	1080	-1	1080	1080	1080	1080	-1	-1	1080	1080	-1	1080	1080	1080	1080	-1	1080
1009	1009	1077	1077	1077	1009	1009	1077	1009	1077	1009	1077	1077	1077	1009	1077	1077	1009	1009	1077	1009	1077	1077	1077	1077	1077	1009	1009	1009	1077	1009	1077	1077	1009	1077	1009	1077	1077	1009	1009	1009	1009	1077	1077	1077	1077	1009	1077	1009	1077
1084	1084	1009	1009	1009	1084	1084	1009	1084	1009	1084	1009	1009	1009	1084	1009	1009	1084	1084	1009	1084	1009	1009	1009	1009	1009	1084	1084	1084	1009	1084	1009	1009	1084	1009	1084	1009	1009	1084	1084	1084	1084	1009	1009	1009	1009	1084	1009	1084	1009
1083	1083	1083	1083	1083	1083	1083	1083	1083	1083	1083	1083	1083	1083	1083	1083	1083	1083	1083	-1	1083	1083	-1	1083	1083	1083	1083	1083	-1	-1	1083	1083	-1	1083	1083	-1	1083	1083	1083	1083	1083	1083	1083	1083	1083	-1	1083	1083	1083	1083
1015	1086	1086	1015	86	1015	1015	1086	1015	86	1015	86	86	1015	1015	86	1086	86	1086	575	1086	1086	86	1015	1086	1086	86	1015	1086	1086	1086	86	1086	1015	1086	1015	1015	1015	86	1015	575	1086	1086	1015	1015	86	1015	1086	1015	86
1085	1085	1085	1085	1085	1085	1085	1085	1085	1085	1085	1085	1085	1085	1085	1085	1085	1085	1085	1085	1085	1085	-1	1085	1085	1085	1085	-1	1085	1085	1085	1085	1085	1085	1085	-1	1085	1085	1085	1085	1085	1085	1085	1085	1085	1085	1085	1085	1085	1085
87	788	87	87	788	87	788	788	87	788	87	87	788	788	788	788	87	788	87	87	788	788	788	87	87	87	87	788	788	87	87	87	788	788	788	87	788	788	788	788	87	87	788	788	788	87	87	788	788	788
231	636	231	231	941	231	231	231	231	231	636	231	234	693	231	231	231	231	231	231	234	231	1085	231	231	234	636	1085	231	234	234	231	231	636	231	1085	231	231	231	231	693	234	231	231	231	231	-1	231	231	231
1090	575	575	575	1090	575	1090	575	1090	575	1090	575	1090	1090	1090	1090	1090	1090	1090	1090	1090	575	575	575	575	1090	1090	1090	1090	575	1090	575	1090	1090	1090	575	1090	1090	575	575	1090	575	1090	575	1090	1090	1090	1090	575	1090
550	550	1089	470	550	1089	550	550	1089	470	470	1089	470	470	550	470	1089	470	1089	470	470	1089	550	550	470	470	470	550	550	550	550	470	470	1089	1089	470	470	1089	1089	470	1089	470	470	550	470	470	470	470	470	1089
-1	-1	-1	359	359	359	-1	-1	359	-1	-1	-1	359	359	359	359	359	-1	359	-1	-1	359	359	359	359	-1	-1	359	359	359	359	359	-1	359	359	-1	-1	-1	-1	-1	359	-1	359	359	-1	359	359	359	-1	359
-1	1198	1198	-1	-1	-1	1198	-1	1198	-1	1198	1198	-1	1198	-1	-1	1198	1198	1198	-1	1198	1198	1198	1198	1198	1198	1198	1198	1198	1198	1198	1198	1198	1198	1198	1198	-1	-1	1198	1198	-1	1198	-1	-1	-1	-1	-1	1198	1198	-1
1110	1110	1110	1350	1110	1350	1110	1350	1110	1110	1110	1110	1110	1110	1110	1110	1350	1350	1110	1350	1110	1110	1350	1110	1350	1350	1350	1110	1110	1110	1110	1110	1110	1110	1110	1110	1350	1350	1110	1110	1110	1110	1110	1110	1350	1110	1110	1110	1110	1350
564	823	564	564	564	564	911	564	564	564	564	564	564	911	564	564	564	564	564	564	564	564	564	564	564	564	564	564	564	564	564	564	564	564	564	564	564	564	564	564	564	564	564	564	823	564	564	564	564	564
207	207	207	1066	207	1066	207	207	207	207	207	207	207	207	207	207	207	207	207	1066	207	207	207	207	1066	207	207	207	207	207	207	207	207	207	207	207	207	207	207	207	207	207	207	207	207	207	207	207	207	207
1116	1099	1116	1116	1099	1116	1116	1116	1099	1099	1116	1116	1099	1116	1116	1116	1099	1116	1116	1099	1116	1116	1116	1116	1099	1099	1116	1116	1116	1116	1116	1116	1116	1116	1099	1099	1116	1116	1099	1116	1099	1116	1116	1116	1116	1116	1116	1116	1116	1116
1096	1096	1096	1096	1096	1096	1096	1096	1096	1096	1096	1096	1096	1096	1096	1096	1096	1096	1096	1096	1096	1096	1096	1096	1096	1096	1096	1096	1096	1096	1096	1096	1096	1096	1096	1096	1096	1096	1096	1096	1096	1096	1096	1096	1096	-1	1096	1096	1096	1096
1099	310	1099	1099	310	1099	1099	1099	901	905	1099	1099	310	1099	1099	1099	895	1099	1099	-1	1099	1099	1099	1099	905	895	1099	1099	1099	1099	1099	1099	1099	1099	895	905	1099	1099	-1	1099	895	1099	1099	1099	1099	1099	1099	1099	1099	1099
1100	1100	1098	1098	1100	1098	1100	1098	1100	1098	1098	1098	1098	1100	1100	1100	1098	1100	1100	1098	1098	1098	1100	1100	1100	1098	1098	1100	1098	1100	1098	1098	1100	1098	1098	1098	1098	1100	1100	1100	1100	1098	1098	1100	1098	1098	1098	1100	1100	1098
1097	1097	1097	1097	1097	1097	1097	1097	1097	1097	1097	1097	1097	1097	1097	1097	1097	1097	1097	1097	1097	1097	1097	1097	1097	1097	1097	1097	1097	1097	1097	1097	1097	1097	1097	1097	1097	1097	1097	1097	1097	1097	1097	1097	1097	1097	1097	1097	1097	1097
1098	1098	1102	1102	1098	1102	1102	1102	1098	1102	1102	1102	1102	1102	1098	1098	1102	1098	1098	1102	1102	1102	1098	1098	1098	1102	1102	1098	1102	1098	1102	1102	1098	1102	1102	1102	1102	1098	1098	1098	1098	1102	1102	1098	1102	1102	1102	1098	1098	1102
-1	1101	-1	-1	-1	-1	-1	-1	1101	-1	-1	1101	-1	-1	-1	1101	-1	1101	-1	-1	-1	1101	-1	-1	-1	-1	-1	-1	1101	-1	1101	-1	-1	1101	-1	-1	-1	1101	1101	-1	-1	-1	1101	-1	-1	-1	1101	1101	-1	1101
-1	-1	1101	1101	1101	1101	-1	-1	-1	-1	-1	-1	1101	1101	-1	-1	1101	-1	-1	1101	1101	-1	-1	1101	1101	1101	1101	-1	-1	1101	-1	1101	-1	-1	-1	-1	1101	-1	-1	-1	1101	-1	-1	1101	1101	-1	-1	-1	1101	-1
1106	1106	1106	1106	1106	1106	1106	1106	1106	1106	1106	1106	1106	1106	1106	1106	1106	1106	1106	1106	1106	1106	1106	1106	1106	1106	1106	1106	1106	1106	1106	1106	1106	1106	1106	1106	1106	1106	1106	1106	1106	1106	1106	1106	1106	1106	1106	1106	1106	1106
1104	1104	1104	1104	1104	1104	1104	1104	1104	1104	1104	1104	1104	1104	1104	1104	1104	1104	1104	1104	1104	1104	1104	1104	1104	1104	1104	1104	1104	1104	1104	1104	1104	1104	1104	1104	1104	1104	1104	1104	1104	1104	1104	1104	1104	1104	1104	1104	1104	1104
1103	1103	1103	1103	1103	1103	1103	1103	1103	1103	1103	1103	1103	1103	1103	1103	1103	1103	1103	1103	1103	1103	1103	1103	1103	1103	1103	1103	1103	1103	1103	1103	1103	1103	1103	1103	1103	1103	1103	1103	1103	1103	1103	1103	1103	1103	1103	1103	1103	1103
1108	1108	1108	1108	1108	1108	1108	1108	1108	1108	1108	1108	1108	1108	1108	1108	1108	1108	1108	1108	1108	1108	1108	1108	1108	1108	1108	1108	1108	1108	1108	1108	1108	1108	1108	1108	1108	1108	1108	1108	1108	1108	1108	1108	1108	1108	1108	1108	1108	1108
1107	1107	1107	1107	1107	1107	1107	1107	1107	1107	1107	1107	1107	1107	1107	1107	1107	1107	1107	1107	1107	1107	1107	1107	1107	1107	1107	1107	1107	1107	1107	1107	1107	1107	1107	1107	1107	1107	1107	1107	1107	1107	1107	1107	1107	1107	1107	1107	1107	1107
576	576	576	576	576	576	576	576	576	576	576	576	576	576	576	576	576	576	576	576	576	576	576	576	576	576	576	576	576	576	576	576	576	576	576	576	576	576	576	576	576	576	576	576	576	576	576	576	576	576
1093	1093	1093	1093	1093	1093	1093	1093	1093	1093	1093	1093	1093	1093	1093	1093	1093	1093	1093	1093	1093	1093	1093	1093	1093	1093	1093	1093	1093	1093	1093	1093	1093	1093	1093	1093	1093	1093	1093	1093	1093	1093	1093	1093	1093	1093	1093	1093	1093	1093
1113	1113	1113	1113	1113	1113	1113	1113	1113	1113	1113	1113	1113	1113	1113	1113	1113	1113	1113	1113	1113	1113	1113	1113	1113	1113	1113	1113	1113	1113	1113	1113	1113	1113	1113	1113	1113	1113	1113	1113	1113	1113	1113	1113	1113	1113	1113	1113	1113	1113
-1	407	-1	407	407	407	-1	407	407	-1	-1	407	-1	407	407	407	407	407	407	-1	407	-1	407	407	-1	407	407	407	407	-1	-1	688	-1	-1	-1	407	-1	407	407	407	-1	407	407	-1	407	688	407	-1	407	407
379	379	379	379	379	379	379	379	379	379	379	379	379	379	379	379	379	379	1111	379	379	379	379	379	379	379	379	1111	379	379	379	1111	1111	379	379	379	379	379	379	379	379	379	379	379	379	379	379	379	379	379
844	1116	844	844	1116	844	844	-1	1116	1116	844	844	1116	844	844	844	1116	844	844	1116	844	844	844	687	1116	1116	844	844	844	844	844	844	844	844	1116	1116	844	844	1116	844	1116	844	844	844	844	1096	844	844	844	844
845	845	845	845	845	845	845	845	845	845	845	845	845	845	845	845	845	845	845	845	845	845	845	845	845	845	845	845	845	845	845	845	845	845	845	845	845	845	845	845	845	845	845	845	845	845	845	845	845	845
1114	1114	1114	1114	1114	1114	1114	1114	1114	1114	1114	1114	1114	1114	1114	1114	1114	1114	1114	1114	1114	1114	1114	1114	1114	1114	1114	1114	1114	1114	1114	1114	1114	1114	1114	1114	1114	1114	1114	1114	1114	1114	1114	1114	1114	1114	1114	1114	1114	1114
1182	1182	1182	1182	1182	1182	1182	1182	1182	1182	1182	1182	1182	1182	1182	1182	1182	1119	1119	1182	1182	1182	1182	1182	1182	1182	1182	1182	1119	1119	1182	1182	1119	1182	1182	1182	1182	1182	1182	1182	1182	1182	1182	1182	1182	1182	1182	1182	1182	1119
1183	1183	-1	-1	688	1183	1183	-1	-1	-1	-1	-1	-1	1183	-1	-1	1183	-1	-1	1183	-1	1183	1183	-1	1183	-1	1183	-1	688	-1	-1	1183	1183	1183	1183	1183	688	688	1183	-1	688	-1	-1	1183	1183	-1	-1	1183	1183	1183
1117	1117	1117	1117	1117	1117	1117	1117	1117	1117	1117	1117	1117	1117	1117	1117	1117	1117	1117	1117	1117	1117	1117	1117	1117	1117	1117	1117	1117	1117	1117	1117	1117	1117	1117	1117	1117	1117	1117	1117	1117	1117	1117	1117	1117	1117	1117	1117	1117	1117
1111	1111	1111	1111	1111	1111	1111	1111	1111	1111	1111	1111	1111	1111	1111	1111	1111	1111	1033	1111	1111	1111	1111	1111	1111	1111	1111	-1	1111	1111	1111	367	367	1111	1111	1111	1111	1111	1111	1111	1111	1111	1111	1111	1111	1111	1111	1111	1111	1111
1034	1034	1034	1034	1034	1034	1034	1034	1034	1034	1034	1034	1034	1034	1034	1034	1034	1034	1034	1034	1034	1034	1034	1034	1034	1034	1034	1034	1034	1034	1034	1034	1034	1034	1034	1034	1034	1034	1034	1034	1034	1034	1034	1034	1034	1034	1034	1034	1034	1034
1120	1120	1120	1120	1120	1120	1120	1120	1120	1120	1120	1120	1120	1120	1120	1120	1120	1120	1120	1120	1120	1120	1120	1120	1120	1120	1120	1120	1120	1120	-1	1120	1120	1120	1120	1120	1120	1120	1120	1120	1120	1120	1120	1120	1120	1120	1120	1120	1120	1120
1122	1122	1122	1122	1122	1122	1122	1122	1122	1122	1122	1122	1122	1122	1122	1122	1122	1122	1122	1122	1122	1122	1122	1122	1122	1122	1122	1122	1122	1122	1122	1122	1122	1122	1122	1122	1122	1122	1122	1122	1122	1122	1122	1122	1122	1122	1122	1122	1122	1122
147	147	147	147	147	147	147	147	147	147	147	147	147	147	147	147	147	147	147	147	147	147	147	147	147	147	147	147	147	147	147	147	147	1352	147	147	147	147	147	147	147	147	147	147	147	147	147	147	147	147
-1	-1	-1	-1	-1	-1	-1	-1	-1	-1	-1	-1	-1	-1	-1	-1	-1	-1	-1	-1	-1	-1	-1	-1	-1	-1	-1	-1	-1	-1	-1	-1	-1	-1	-1	-1	-1	-1	-1	-1	-1	-1	-1	-1	-1	-1	-1	-1	-1	-1
1125	-1	1125	-1	1125	1125	1125	1125	1125	688	1125	1125	1125	-1	1125	1125	1125	1125	1125	1125	1125	1125	1125	688	1125	1125	-1	1125	1125	1125	-1	1125	1125	688	-1	1125	1125	1125	1125	1125	1125	1125	1125	688	1125	1125	1125	-1	1125	1125
1352	521	521	1352	521	1352	1352	1352	1352	1352	1352	521	521	1352	1352	521	1352	1352	521	1352	521	1352	521	1352	1352	521	1352	1352	521	1352	1352	521	1352	521	1352	1352	1352	1352	521	521	521	1352	521	521	1352	1352	521	1352	521	1352
842	842	842	842	842	842	842	842	842	842	842	842	842	842	842	842	842	842	842	842	842	842	842	842	842	842	842	842	842	842	842	842	842	842	842	842	842	842	842	842	842	842	842	842	842	842	842	842	842	842
239	637	637	637	637	239	637	637	637	637	-1	239	637	-1	239	637	-1	239	-1	637	239	-1	-1	637	637	-1	-1	637	637	-1	-1	637	637	637	-1	637	637	637	637	-1	637	637	637	637	-1	637	637	637	-1	637
1129	1129	1129	1129	1129	1129	1129	1129	1129	1129	1129	1129	1129	1129	1129	1129	1129	1129	1129	1129	1129	1129	1129	1129	1129	1129	1129	1129	1129	1129	1129	1129	1129	1129	1129	1129	1129	1129	1129	1129	1129	1129	1129	1129	1129	1129	1129	1129	1129	1129
614	614	614	614	614	614	614	614	614	614	-1	614	614	614	614	614	910	910	614	-1	614	614	614	910	614	614	910	614	614	910	-1	614	614	614	614	-1	614	678	614	614	614	-1	614	614	-1	614	-1	614	-1	614
1067	1067	1067	1067	1067	1067	1067	1067	1067	1067	1067	1067	1067	1067	1067	1067	1067	1067	1067	1067	1067	1067	1067	1067	1067	1067	1067	1067	1067	1067	1067	1067	1067	1067	1067	1067	1067	1067	1067	1067	1067	1067	1067	1067	1067	1067	1067	1067	1067	1067
795	795	795	795	638	795	-1	795	795	795	795	795	795	638	795	795	795	795	795	795	638	795	795	795	795	795	795	795	795	795	795	795	795	795	795	795	638	795	795	795	795	795	795	795	-1	795	795	795	638	638
-1	-1	1132	-1	1132	-1	-1	-1	-1	1132	1132	-1	1132	1132	-1	1132	-1	1132	1132	-1	1132	-1	1132	1132	-1	-1	-1	-1	-1	-1	1132	-1	1132	1132	1132	-1	1132	-1	1132	1132	1132	-1	1132	1132	-1	-1	1132	1132	1132	-1
567	567	567	567	567	567	567	567	567	567	567	567	567	567	567	567	567	567	567	567	567	567	567	567	567	567	567	567	567	567	567	567	567	567	567	567	567	567	567	567	567	567	567	567	567	567	567	567	567	567
-1	88	88	88	901	-1	88	88	88	-1	88	901	88	88	-1	88	88	88	-1	-1	-1	88	88	88	88	88	88	-1	88	-1	88	88	88	88	-1	-1	88	-1	88	88	88	88	88	88	88	88	88	88	-1	88
1136	1136	1136	1136	1136	1136	1136	1136	1136	1136	1136	1136	1136	1136	1136	1136	1136	1136	1136	1136	1136	1136	1136	1136	1136	1136	1136	1136	1136	1136	1136	1136	1136	1136	1136	1136	1136	1136	1136	1136	1136	1136	1136	1136	1136	1136	1136	1136	1136	1136
86	86	86	86	1139	86	86	86	86	589	86	1139	589	86	86	589	86	589	86	86	86	86	1139	86	86	86	1139	86	86	86	86	1139	86	86	86	86	86	86	1139	86	86	86	86	86	86	1139	86	86	86	589
1138	87	393	393	87	1138	87	87	393	87	1261	1138	87	87	87	87	393	87	393	393	87	87	87	393	393	1138	1261	87	87	1138	1261	393	87	87	87	393	87	87	87	87	393	1138	87	87	87	393	393	87	87	87
1141	1138	1138	1141	975	1141	1141	1138	1138	975	1141	1141	1141	1138	1141	1141	1141	1141	1141	1141	1138	975	1141	1141	1138	975	975	1141	575	975	1141	1138	1141	1138	1141	1141	1141	575	1141	1141	1141	1141	1141	1141	1141	1141	1141	1141	1141	1141
-1	1140	1140	1140	-1	1140	-1	1140	1140	888	-1	1140	1140	1140	-1	-1	1140	1140	1140	-1	1140	-1	1140	1140	1140	-1	-1	1140	1140	1140	1140	1140	1140	1140	888	1140	-1	1140	1140	1140	1140	1140	1140	-1	-1	1140	1140	1140	1140	1140
1143	1143	1143	1143	1143	1143	1143	1143	1143	1143	1143	1143	1143	1143	1143	1143	1143	1143	1143	1143	1143	1143	1143	1143	1143	1143	1143	1143	1143	1143	1143	1143	1143	1143	1143	1143	1143	1143	1143	1143	1143	1143	1143	1143	1143	1143	1143	1143	1143	1143
1142	1142	1142	1142	1142	1142	1142	1142	1142	1142	1142	1142	1142	1142	1142	1142	1142	1142	1142	1142	1142	1142	1142	1142	1142	1142	1142	1142	1142	1142	1142	1142	1142	1142	1142	1142	1142	1142	1142	1142	1142	1142	1142	1142	1142	1142	1142	1142	1142	1142
64	64	64	64	64	64	64	64	64	64	64	64	64	64	64	64	64	64	64	64	64	64	64	64	64	64	64	64	64	64	64	64	64	64	64	64	64	64	64	64	64	64	64	64	64	64	64	64	64	64
1146	1146	1146	1146	1146	1146	1146	1146	1146	1146	1146	1146	1146	1146	1146	1146	1146	1146	1146	1146	1146	1146	1146	1146	1146	1146	1146	1146	1146	1146	1146	1146	1146	1146	1146	1146	1146	1146	1146	1146	1146	1146	1146	1146	1146	1146	1146	1146	1146	1146
1145	1145	1145	1145	1145	1145	1145	1145	1145	1145	1145	1145	1145	1145	1145	1145	1145	1145	379	1145	1145	1145	1145	1145	1145	1145	1145	379	1145	1145	1145	379	379	1145	1145	1145	1145	1145	1145	1145	1145	1145	1145	1145	1145	1145	1145	1145	1145	1145
1152	1152	1152	1152	1152	1152	1152	1152	1152	692	1152	1152	1152	1152	1152	1152	1152	1152	1145	1152	1152	1152	1152	1152	1152	1152	1152	1145	1152	1152	1152	1145	1145	1152	1152	1152	1152	1152	1152	1152	1152	1152	1152	1152	1152	1152	1152	1152	1152	1152
999	378	999	378	-1	378	378	1149	-1	-1	999	999	999	378	378	-1	378	1149	1149	-1	999	999	-1	1149	1149	-1	999	378	378	378	378	-1	378	-1	999	-1	-1	378	1149	378	378	-1	1149	1149	378	-1	378	378	378	378
1148	1148	1148	1148	1148	1148	1148	1148	1148	1148	1148	1148	1148	1148	1148	1148	1148	1148	1148	1148	1148	1148	1148	1148	1148	1148	1148	1148	1148	1148	1148	1148	1148	1148	1148	1148	1148	1148	1148	1148	1148	1148	1148	1148	1148	1148	1148	1148	1148	1148
1151	1151	1151	1151	1151	1151	1151	1151	1151	1151	1151	1151	1151	1151	1151	1151	1151	1151	1151	1151	1151	1151	1151	1151	1151	1151	1151	1151	1151	1151	1151	1151	1151	1151	1151	1151	1151	1151	1151	1151	1151	1151	1151	1151	1151	1151	1151	1151	1151	1151
-1	-1	1150	1150	-1	-1	-1	1150	-1	1150	-1	1150	-1	-1	-1	1150	-1	-1	-1	-1	-1	-1	-1	-1	-1	1150	-1	-1	-1	1150	-1	-1	-1	-1	-1	-1	1150	1150	-1	1150	-1	1150	-1	-1	-1	-1	1150	-1	-1	1150
1150	1150	-1	-1	1150	1150	1150	-1	1150	-1	1150	-1	1150	1150	1150	-1	1150	1150	1150	1150	1150	1150	1150	1150	1150	-1	1150	1150	1150	-1	1150	1150	1150	1150	1150	1150	-1	-1	1150	-1	1150	-1	1150	1150	1150	1150	-1	1150	1150	-1
-1	1076	1076	-1	1076	-1	1076	-1	242	1076	-1	-1	1076	242	242	1076	-1	1076	-1	242	-1	242	242	1076	-1	1076	-1	242	1076	-1	-1	1076	1076	1076	-1	1076	-1	-1	-1	242	1076	-1	1076	1076	242	1076	-1	242	-1	1076
1153	1153	242	242	242	-1	242	-1	1153	-1	242	242	1153	-1	1153	1153	242	242	242	-1	242	-1	1153	242	1153	242	242	-1	242	242	242	242	242	-1	-1	242	1153	242	-1	-1	1153	242	242	242	1153	242	242	1153	1153	-1
-1	-1	584	-1	584	584	584	-1	584	584	584	584	584	584	683	584	584	-1	584	-1	-1	584	-1	584	584	-1	584	-1	-1	-1	584	584	584	912	584	683	584	584	683	584	584	584	-1	-1	912	584	912	584	584	-1
131	131	131	131	131	131	131	131	131	131	131	131	131	131	131	131	131	131	131	131	131	131	131	131	131	131	131	131	131	131	131	131	131	131	131	131	131	131	131	131	131	131	131	131	131	131	131	131	131	131
1156	1156	1156	775	1156	775	1156	1156	1156	1156	1156	775	775	775	775	775	775	1156	775	775	775	1156	1156	1156	775	775	1156	1156	1156	1156	1156	1156	1156	775	1156	775	1156	1156	1156	775	775	775	1156	1156	1156	775	1156	1156	1156	775
1155	1155	1155	1155	1155	1155	1155	1155	1155	1155	1155	1155	1155	912	1155	1155	683	1155	1155	1155	940	1155	1155	1155	1155	1155	1155	1155	1155	1155	1155	1155	1155	1155	1155	1155	1155	1155	1155	1155	1155	1155	1155	1155	1155	1155	683	912	1155	1155
846	951	367	951	951	1033	846	-1	277	846	-1	910	1033	-1	846	846	951	846	846	846	-1	-1	951	951	1033	846	846	-1	846	846	951	846	951	846	846	951	846	951	-1	846	951	951	-1	846	-1	-1	951	-1	951	951
254	254	254	254	254	254	254	1163	254	254	254	254	1163	254	254	254	254	254	1163	1163	1163	254	254	254	254	1163	254	254	254	254	254	1163	254	254	254	254	1163	254	1163	254	254	1163	1163	254	254	254	254	254	254	254
255	941	255	-1	255	693	941	900	-1	693	-1	255	693	255	255	255	941	693	255	693	255	255	941	-1	-1	900	255	255	255	255	255	900	255	900	255	-1	255	900	255	900	255	-1	900	-1	255	255	255	900	255	900
381	1159	1159	-1	1159	1159	381	1159	-1	1159	1159	1159	1159	1159	1159	1159	-1	1159	-1	-1	1159	1159	1159	1159	-1	-1	1159	1159	-1	-1	1159	-1	1159	-1	-1	-1	1159	1159	-1	381	1159	-1	-1	1159	1159	-1	1159	1159	1159	1159
1162	1162	1162	1162	1162	1162	1162	1162	1162	1162	1162	1162	1162	1162	1162	1162	1162	1162	1162	1162	1162	1162	1162	1162	1162	1162	1162	1162	1162	1162	1162	1162	1162	1162	1162	1162	1162	1162	1162	1162	1162	1162	1162	1162	1162	1162	1162	1162	1162	1162
-1	-1	-1	-1	-1	-1	-1	-1	-1	-1	-1	-1	-1	-1	-1	-1	-1	-1	-1	-1	-1	-1	-1	-1	-1	-1	-1	-1	-1	-1	-1	-1	-1	-1	-1	-1	-1	-1	-1	-1	-1	-1	-1	-1	-1	-1	-1	-1	-1	-1
1164	1164	1164	1164	1164	1164	1164	1164	1164	1164	1164	1164	1164	1164	1164	1164	1164	1164	1164	1164	1164	1164	1164	1164	1164	1164	1164	1164	1164	1164	1164	1164	1164	1164	1164	1164	1164	1164	1164	1164	1164	1164	1164	1164	1164	1164	1164	1164	1164	1164
1167	1167	1167	1167	1167	1167	1167	1167	1167	1167	1167	1167	1167	1167	1167	1167	1167	1167	1167	1167	1167	1167	1167	1167	1167	1167	1167	1167	1167	1167	1167	1167	1167	1167	1167	1167	1167	1167	1167	1167	1167	1167	1167	1167	1167	1167	1167	1167	1167	1167
-1	-1	-1	1166	1166	1166	-1	1166	-1	-1	1166	1166	1166	1166	1166	1166	1166	-1	1166	-1	-1	1166	1166	1166	1166	1166	1166	1166	1166	1166	1166	1166	1166	1166	1166	1166	-1	1166	1166	1166	-1	1166	1166	1166	1166	1166	1166	1166	1166	1166
1166	1166	1166	-1	367	901	1166	-1	1166	1166	823	-1	901	678	367	938	823	1166	823	1166	1166	823	823	823	901	823	823	678	823	823	823	-1	-1	-1	823	823	1166	-1	823	823	1166	823	938	-1	-1	823	-1	-1	-1	-1
533	533	533	533	533	533	533	533	533	533	533	533	533	533	533	533	533	533	533	533	533	533	533	533	533	533	533	533	533	533	533	533	533	533	533	533	533	533	533	533	533	533	533	533	533	533	533	533	533	533
1247	1247	1247	1247	1247	1247	1247	1247	370	1247	1247	1247	1247	1247	1247	1247	1247	1247	1247	1247	1247	1247	900	1247	1247	1247	1247	1247	1247	1247	1247	1247	1247	1247	1247	1247	1247	1247	1247	1247	1247	1247	1247	1247	1247	1247	1247	1247	1247	1247
1168	1168	1168	381	1168	1168	1168	1168	1168	1168	1168	1168	1168	1168	381	1168	1168	1168	1168	1168	1168	1168	1168	1168	-1	1168	1168	1168	1168	1168	1168	-1	1168	1168	1168	1168	1168	1168	1168	1168	1168	1168	1168	1168	-1	1168	1168	1168	381	1168
1171	1171	1171	1171	1171	1171	1171	1171	1171	1171	1171	1171	1171	1171	1171	1171	1171	1171	1171	1171	1171	1171	1171	1171	1171	1171	1171	1171	1171	1171	1171	1171	1171	1171	1171	1171	1171	1171	1171	1171	1171	1171	1171	1171	1171	1171	1171	1171	1171	1171
1174	1174	1174	1174	1174	1174	1174	1174	1174	1174	1174	1174	1174	1174	1174	1174	1174	1174	1174	1174	1174	1174	1174	1174	1174	1174	1174	1174	1174	1174	1174	1174	1174	1174	1174	1174	1174	1174	1174	1174	1174	1174	1174	1174	1174	1174	1174	1174	1174	1174
1173	1173	1173	1173	1173	1173	1173	1173	1173	1173	1173	1173	1173	1173	1173	1173	1173	1173	1173	1173	1173	1173	1173	1173	1173	1173	1173	1173	1173	1173	1173	1173	1173	1173	1173	1173	1173	1173	1173	1173	1173	1173	1173	1173	1173	1173	1173	1173	1173	1173
1178	1178	1178	1178	1178	1178	1178	1178	1178	1178	1178	1178	1178	1178	1178	1178	1178	1178	1178	1178	1178	1178	1178	1178	1178	1178	1178	1178	1178	1178	1178	1178	1178	1178	1178	1178	1178	1178	1178	1178	1178	1178	1178	1178	1178	1178	1178	1178	1178	1178
162	670	670	883	1175	670	670	162	1175	670	1175	883	670	1175	1175	670	883	1175	1175	162	670	1175	162	883	162	162	1175	1175	1175	162	670	883	1175	670	670	162	162	1175	162	1175	670	883	883	1175	162	1175	1175	1175	1175	1175
-1	-1	-1	-1	-1	-1	-1	-1	-1	-1	-1	-1	-1	-1	-1	-1	-1	-1	-1	-1	-1	-1	-1	-1	-1	-1	-1	-1	-1	-1	-1	-1	-1	-1	-1	-1	-1	-1	-1	-1	-1	-1	-1	-1	-1	-1	-1	-1	-1	-1
92	92	92	92	92	92	92	92	92	92	92	92	92	92	92	92	92	92	92	92	92	92	92	92	92	92	92	92	92	92	92	92	92	92	92	92	92	92	92	92	92	92	92	92	92	92	92	92	92	92
1180	1180	1180	1180	1180	1180	1180	1180	1180	1180	1180	1180	1180	1180	1180	1180	1180	1180	1180	1180	1180	1180	1180	1180	1180	1180	1180	1180	1180	1180	1180	1180	1180	1180	1180	1180	1180	1180	1180	1180	1180	1180	1180	1180	1180	1180	1180	1180	1180	1180
1181	1181	1181	1181	1181	1181	1181	1181	1181	1181	1181	1181	1181	1181	1181	1181	1181	1181	1181	1181	1181	1181	1181	1181	1181	1181	1181	1181	1181	1181	1181	1181	1181	1181	1181	1181	1181	1181	1181	1181	1181	1181	1181	1181	1181	1181	1181	1181	1181	1181
-1	-1	-1	-1	-1	-1	-1	-1	-1	-1	-1	-1	-1	-1	-1	-1	-1	-1	-1	-1	-1	-1	-1	-1	-1	-1	-1	-1	-1	-1	-1	-1	-1	-1	-1	-1	-1	-1	-1	-1	-1	-1	-1	-1	-1	-1	-1	-1	-1	-1
1119	1119	1119	1119	1119	1119	1119	1119	1119	1119	1119	1119	1119	1119	1119	1119	1119	406	406	1119	1119	1119	1119	1119	1119	1119	1119	1119	406	406	1119	1119	406	1119	1119	1119	1119	1119	1119	1119	1119	1119	1119	1119	1119	1119	1119	1119	1119	406
-1	-1	-1	-1	-1	-1	-1	-1	-1	-1	-1	-1	-1	-1	-1	-1	-1	-1	-1	-1	-1	-1	-1	-1	-1	-1	-1	-1	-1	-1	-1	-1	-1	-1	-1	-1	-1	-1	-1	-1	-1	-1	-1	-1	-1	-1	-1	-1	-1	-1
749	749	749	749	749	749	749	749	749	749	749	749	749	749	749	749	749	749	749	749	749	749	749	749	749	749	749	749	749	749	749	749	749	749	749	749	749	749	749	749	749	749	749	749	749	749	749	749	749	749
-1	-1	-1	1184	1184	1184	-1	1184	-1	1184	1184	888	-1	1184	-1	888	-1	-1	-1	1184	888	1184	-1	-1	-1	-1	-1	-1	1184	-1	1184	1184	-1	1184	1184	1184	-1	-1	888	888	-1	1184	-1	1184	1184	-1	-1	-1	-1	888
888	-1	-1	-1	888	-1	1184	-1	-1	-1	-1	1184	1184	-1	-1	-1	888	1184	1184	-1	-1	-1	1184	1184	1184	1184	-1	-1	-1	1184	-1	-1	-1	888	-1	-1	-1	1184	1184	1184	-1	-1	1184	-1	-1	-1	-1	1184	1184	-1
1188	1188	1188	1188	1188	1188	1188	1188	1188	1188	1188	1188	1188	1188	1188	1188	1188	1188	1188	1188	1188	1188	1188	1188	1188	1188	1188	1188	1188	1188	1188	1188	1188	1188	1188	1188	1188	1188	1188	1188	1188	1188	1188	1188	1188	1188	1188	1188	1188	1188
1187	1187	1187	1187	1187	1187	1187	1187	1187	1187	1187	1187	1187	1187	1187	1187	1187	1187	1187	1187	1187	1187	1187	1187	1187	1187	1187	1187	1187	1187	1187	1187	1187	1187	1187	1187	1187	1187	1187	1187	1187	1187	1187	1187	1187	1187	1187	1187	1187	1187
1191	1191	1191	1191	1191	1191	1191	1191	1191	1191	1191	1191	1191	1191	1191	1191	1191	1191	1191	1191	1191	1191	1191	1191	1191	1191	1191	1191	1191	1191	1191	1191	1191	1191	1191	1191	1191	1191	1191	1191	1191	1191	1191	1191	1191	1191	1191	1191	1191	1191
1189	1189	1189	1189	1189	1189	1189	-1	1189	1189	1189	1189	1189	1189	1189	1189	1189	1189	1189	1189	1189	1189	1189	1189	1189	1189	1189	1189	1189	1189	1189	1189	1189	1189	1189	1189	1189	1189	1189	1189	1189	1189	-1	1189	1189	1189	1189	1189	1189	1189
334	1186	1186	334	1186	334	334	1189	1186	334	1186	1186	1186	334	334	334	1186	1186	1186	334	334	1186	1186	334	1186	1186	1186	334	1186	334	334	334	1186	1186	1186	334	334	334	1186	1186	1186	1186	1189	334	1186	1186	334	1186	334	1186
1194	1194	1194	1194	1194	1194	1194	1194	1194	1194	1194	1194	1194	1194	1194	1194	1194	1194	1194	1194	1194	1194	1194	1194	1194	1194	1194	1194	1194	1194	1194	1194	1194	1194	1194	1194	1194	1194	1194	1194	1194	1194	1194	1194	1194	1194	1194	1194	1194	1194
1192	1192	1192	1192	1192	1192	1192	1192	1192	1192	1192	1192	1192	1192	1192	1192	1192	1192	1192	1192	1192	1192	1192	1192	1192	1192	1192	1192	1192	1192	1192	1192	1192	1192	1192	1192	1192	1192	1192	1192	1192	1192	1192	1192	1192	1192	1192	1192	1192	1192
393	393	1261	1261	393	393	393	393	1261	393	393	393	393	393	393	393	1261	393	1261	1261	393	393	393	1261	1261	393	393	393	393	393	393	1261	393	393	393	1261	393	393	393	393	1261	393	393	393	393	1261	1261	393	393	393
1196	1196	1196	1196	1196	1196	1196	1196	1196	1196	1196	1196	1196	1196	1196	1196	1196	1196	1196	1196	1196	1196	1196	1196	1196	1196	1196	1196	1196	1196	1196	1196	1196	1196	1196	1196	1196	1196	1196	1196	1196	1196	1196	1196	1196	1196	1196	1196	1196	1196
1195	1195	1195	1195	1195	1195	1195	1195	1195	1195	1195	1195	1195	1195	1195	1195	1195	1195	1195	1195	1195	-1	1195	1195	1195	1195	1195	1195	1195	1195	1195	1195	1195	1195	1195	1195	1195	1195	1195	1195	1195	1195	1195	1195	1195	1195	1195	1195	1195	1195
1186	418	418	1186	418	1186	1186	1186	418	1186	418	418	418	1186	1186	1186	418	418	418	1186	1186	1195	418	1186	418	418	418	1186	418	1186	1186	1186	418	418	418	1186	1186	1186	418	418	418	418	1186	1186	418	418	1186	418	1186	418
434	434	434	434	434	434	434	1262	434	434	434	434	434	434	434	434	434	434	434	434	434	434	434	434	434	434	434	434	434	434	434	434	434	434	434	434	434	434	434	434	434	434	434	434	434	434	434	434	434	434
1265	1265	1265	1265	1265	1265	1265	1265	1265	1265	1265	1265	1265	1265	1265	1265	1265	1265	1265	1265	1265	1265	1265	1265	1265	1265	1265	1265	1265	1265	1265	1265	1265	1265	1265	1265	1265	1265	1265	1265	1265	1265	1265	1265	1265	1265	1265	1265	1265	1265
1201	1201	1201	1201	1201	1201	1201	1201	1201	1201	1201	1201	1201	1201	1201	1201	1201	1201	1201	1201	1201	1201	1201	1201	1201	1201	1201	1201	1201	1201	1201	1201	1201	1201	1201	1201	1201	1201	1201	1201	1201	1201	1201	1201	1201	1201	1201	1201	1201	1201
-1	1200	1200	-1	1200	1200	1200	1200	1200	1200	1200	1200	-1	1200	1200	1200	1200	-1	1200	-1	1200	-1	1200	1200	1200	1200	1200	1200	-1	-1	-1	1200	1200	1200	1200	1200	1200	1200	1200	1200	1200	1200	1200	1200	1200	-1	1200	1200	1200	1200
1200	1203	1203	1200	1203	1203	1203	1203	1203	1203	1203	1203	1200	1203	1203	1203	901	1200	1203	1200	1203	1200	1203	1203	1203	1203	1203	1203	1200	1200	1200	1203	1203	1203	1203	1203	1203	1203	1203	1203	1203	1203	1203	901	1203	1200	1203	367	1203	1203
1202	1202	1202	1202	1202	1202	1202	1202	1202	1202	1202	1202	1202	1202	1202	1202	1202	1202	1202	1202	1202	1202	1202	1202	1202	1202	1202	1202	1202	1202	1202	1202	1202	1202	1202	1202	1202	1202	1202	1202	1202	1202	1202	1202	1202	1202	1202	1202	1202	1202
1205	1205	1205	1205	1205	1205	1205	1205	1205	1205	1205	1205	1205	1205	1205	1205	1205	1205	1205	1205	1205	1205	1205	1205	1205	1205	1205	1205	1205	1205	1205	1205	1205	1205	1205	1205	1205	1205	1205	1205	1205	1205	1205	1205	1205	1205	1205	1205	1205	1205
1204	1204	1204	1204	1204	1204	1204	1204	1204	-1	1204	1204	1204	-1	1204	1204	1204	1204	1204	1204	1204	1204	1204	1204	1204	1204	1204	1204	1204	1204	1204	1204	1204	1204	-1	1204	1204	1204	1204	1204	1204	1204	1204	1204	1204	1204	-1	1204	-1	1204
1207	1207	1207	1207	1207	1207	1207	1207	1207	1204	1207	1207	1207	1204	1207	1207	1207	1207	1207	1207	1207	1207	1207	1207	1207	1207	1207	1207	1207	1207	1207	1207	1207	1207	1204	1207	1207	1207	1207	1207	1207	1207	1207	1207	1207	1207	1204	1207	1204	1207
1206	1206	1206	1206	1206	1206	1206	1206	1206	1206	1206	1206	1206	1206	1206	1206	1206	1206	1206	1206	1206	1206	1206	1206	1206	1206	1206	1206	1206	1206	1206	1206	1206	1206	1206	1206	1206	1206	1206	1206	1206	1206	1206	1206	1206	1206	1206	1206	1206	1206
1209	1209	1209	1209	1209	1209	1209	1209	1209	1209	1209	1209	1209	1209	1209	1209	1209	1209	1209	1209	1209	1209	1209	1209	1209	1209	1209	1209	1209	1209	1209	1209	1209	1209	1209	1209	1209	1209	1209	1209	1209	1209	1209	1209	1209	1209	1209	1209	1209	1209
1208	1208	1208	-1	1208	1208	1208	-1	-1	1208	1208	-1	1208	1208	1208	1208	1208	1208	-1	1208	1208	1208	1208	1208	1208	1208	1208	1208	1208	-1	1208	1208	1208	1208	-1	-1	-1	1208	1208	-1	1208	1208	1208	1208	1208	1208	1208	-1	1208	1208
1211	1211	1211	1208	1211	1211	1211	1208	1208	1211	1211	1208	1211	1211	1211	1211	1211	1211	1208	1211	1211	1211	1211	1211	1211	277	1211	1211	1211	1208	1211	1211	1211	-1	1208	1208	1208	1211	1211	1208	1211	1211	1211	1211	1211	1211	1211	1208	1211	1211
1210	1210	1210	1210	1210	1210	1210	1210	1210	1210	1210	1210	1210	1210	1210	1210	1210	1210	1210	1210	1210	1210	1210	1210	1210	1210	1210	1210	1210	1210	1210	1210	1210	1210	1210	1210	1210	1210	1210	1210	1210	1210	1210	1210	1210	1210	1210	1210	1210	1210
1213	1213	1213	1213	1213	1213	1213	1213	1213	1213	1213	1213	1213	1213	1213	1213	1213	1213	1213	1213	1213	1213	1213	1213	1213	1213	1213	1213	1213	1213	1213	1213	1213	1213	1213	1213	1213	1213	1213	1213	1213	1213	1213	1213	1213	1213	1213	1213	1213	1213
1212	1212	1212	-1	-1	1212	-1	1212	1212	-1	1212	-1	1212	1212	1212	-1	1212	1212	1212	-1	-1	1212	1212	-1	1212	1212	1212	-1	1212	-1	1212	1212	-1	1212	1212	-1	1212	1212	-1	1212	1212	1212	1212	-1	1212	1212	1212	1212	-1	-1
1215	367	1215	1212	1212	1215	1212	-1	1215	1212	1215	1212	1215	-1	1215	1212	1215	1215	1215	1212	1212	1215	1215	1212	1215	367	-1	1212	1215	1212	1215	1215	1212	277	1215	1212	1215	1215	1212	1215	1215	1215	1215	1212	1215	1215	1215	-1	1212	1212
1214	1214	1214	1214	1214	1214	1214	1214	1214	1214	1214	1214	1214	1214	1214	1214	1214	1214	1214	1214	1214	1214	1214	1214	1214	1214	1214	1214	1214	1214	1214	1214	1214	1214	1214	1214	1214	1214	1214	1214	1214	1214	1214	1214	1214	1214	1214	1214	1214	1214
453	453	453	453	453	453	453	453	453	453	453	453	453	453	453	453	453	453	453	453	453	453	453	453	453	453	453	453	453	453	453	453	453	453	453	453	453	453	453	453	453	453	453	453	453	453	453	453	453	453
1216	1023	1216	1216	1216	-1	1216	-1	-1	-1	1023	1216	1023	1216	1023	1216	1216	1257	1023	1023	-1	-1	1023	1216	1023	1257	1257	938	1216	1023	1023	1023	1023	1023	1257	1023	1023	1023	938	1023	1216	1216	1216	1023	1270	1216	1216	1023	1270	1023
566	457	457	457	457	457	457	566	457	-1	457	457	566	457	457	457	457	941	-1	457	-1	457	457	566	941	566	457	457	457	457	457	457	566	457	457	457	457	457	457	457	457	566	566	457	457	457	457	457	457	457
907	1338	907	1338	1338	907	907	1338	907	1338	1338	907	907	907	1338	1338	1338	1338	907	907	1338	907	907	907	907	1338	1338	1338	1338	1338	1338	1338	1338	1338	1338	1338	907	907	1338	1338	1338	1338	907	907	1338	1338	907	1338	1338	907
1219	1219	1219	1219	1219	1219	1219	1219	1219	1219	1219	1219	1219	1219	1219	1219	1219	1219	1219	1219	1219	1219	1219	1219	1219	1219	1219	1219	1219	1219	1219	1219	1219	1219	1219	1219	1219	1219	1219	1219	1219	1219	1219	1219	1219	1219	1219	1219	1219	1219
1220	1220	1220	1220	1220	1220	1220	1220	1220	1220	1220	1220	1220	1220	1220	1220	1220	1220	1220	1220	1220	1220	1220	1220	1220	1220	1220	1220	1220	1220	1220	1220	1220	1220	1220	1220	1220	1220	1220	1220	1220	1220	1220	1220	1220	1220	1220	1220	1220	1220
1224	1223	1223	1223	1223	1223	1224	1224	1223	1224	1223	1223	1224	1223	1224	1223	1224	1223	1223	1223	1223	1223	1223	1223	1224	1223	1224	1223	1223	1223	1223	1223	1223	1223	1223	1224	1224	1223	1223	1223	1224	1224	1223	1223	1224	1223	1223	1223	1223	1223
1222	965	140	140	140	965	140	140	1222	140	965	140	1222	140	1222	1222	140	1222	-1	140	140	1222	140	140	965	140	1222	1222	140	140	140	140	140	-1	965	965	140	965	965	140	965	140	140	1222	140	1222	140	140	140	140
141	141	141	141	141	141	141	141	141	141	141	141	141	141	141	141	141	141	141	141	141	141	141	141	141	141	141	141	141	141	141	141	141	141	141	141	141	141	141	141	141	141	141	141	141	141	1222	141	141	141
1029	1029	1029	1029	1029	1222	1029	1029	1029	1222	1029	1029	1029	1029	1029	3	1029	3	203	1029	1029	1029	1029	1029	1029	3	1029	1029	1029	1029	1029	1029	1222	3	1029	1029	1222	3	1029	1029	1029	1029	3	1029	1029	1029	1029	1029	1029	1029
1227	1227	1227	1227	1227	1227	1227	1227	1227	1227	1227	1227	1227	1227	1227	1227	1227	1227	1227	1227	1227	1227	1227	1227	1227	1227	1227	1227	1227	1227	1227	1227	1227	1227	1227	1227	1227	1227	1227	1227	1227	1227	1227	1227	1227	1227	1227	1227	1227	1227
1226	679	1226	679	1226	-1	-1	679	-1	1226	1226	1226	679	679	1226	1226	1226	1226	1226	679	-1	1226	-1	679	1226	-1	1226	679	1226	1226	-1	1226	-1	1226	-1	1226	-1	1226	679	-1	1226	1226	-1	-1	679	1226	-1	679	1226	679
964	964	964	964	964	1229	964	964	964	964	964	1229	964	1229	964	1229	964	964	1229	1229	964	1229	1229	1229	964	1229	964	1229	1229	1229	1229	1229	1229	964	964	964	964	964	1229	1229	964	964	1229	1229	964	964	1229	1229	1229	1229
1228	1228	1228	1228	1228	1228	1228	1228	1228	965	1228	1228	1228	1228	965	1228	1228	1228	1228	1228	1228	1228	1228	1228	1228	1228	965	1228	1228	1228	1228	1228	1228	1228	1228	1228	1228	1228	1228	965	1228	1228	1228	1228	965	965	965	1228	1228	1228
-1	1226	-1	1226	-1	1226	1226	1226	1226	-1	-1	-1	1226	1226	-1	-1	-1	-1	-1	1226	1226	-1	1226	1226	-1	1226	-1	1226	277	-1	1226	-1	1226	-1	1226	-1	1226	-1	1226	1226	-1	-1	1226	1226	1226	-1	1226	1226	-1	1226
1230	1230	1230	1230	1230	1230	1230	1230	1230	1230	1230	1230	1230	1230	1230	1230	1230	1230	1230	1230	1230	1230	1230	1230	1230	1230	1230	1230	1230	1230	1230	1230	1230	1230	1230	1230	1230	1230	1230	1230	1230	1230	1230	1230	1230	1230	1230	1230	1230	1230
1231	1231	1231	1231	1231	1231	1231	965	1231	1231	1231	1231	965	1231	1231	1231	1231	1231	1231	965	1231	1231	1231	1231	1231	1231	1231	1231	965	1231	1231	1231	1231	1231	1231	1231	1231	1231	1231	1231	1231	1231	1231	1231	1231	1231	1231	965	965	1231
1234	1234	1234	1234	1234	1234	1234	1234	1234	1234	1234	1234	1234	1234	1234	1234	1234	1234	1234	1234	1234	1234	1234	1234	1234	1234	1234	1234	1234	1234	1234	1234	1234	1234	1234	1234	1234	1234	1234	1234	1234	1234	1234	1234	1234	1234	1234	1234	1234	1234
837	837	837	837	837	837	837	837	837	837	837	837	837	837	837	837	837	837	837	837	837	837	837	837	837	837	837	837	837	837	837	837	837	837	941	837	837	837	837	837	837	1233	837	837	837	837	837	837	837	837
889	1236	1236	889	889	1236	889	1236	1236	1236	889	889	889	1236	889	889	1236	889	889	1236	889	889	889	889	889	889	1236	1236	889	889	889	889	1236	1236	889	889	1236	1236	1236	1236	1236	1236	1236	889	1236	1236	889	889	889	889
1235	1235	1235	1235	1235	1235	1235	1235	1235	1235	1235	1235	1235	1235	1235	1235	1235	1235	1235	1235	1235	1235	1235	1235	1235	1235	1235	1235	1235	1235	1235	1235	1235	1235	1235	1235	1235	1235	1235	1235	1235	1235	1235	1235	1235	1235	1235	1235	1235	1235
1238	1238	1238	1238	1238	1238	1238	1238	1238	1238	1238	1238	1238	1238	1238	1238	1238	1238	1238	1238	1238	1238	1238	1238	1238	1238	1238	1238	1238	1238	1238	1238	1238	1238	1238	1238	1238	1238	1238	1238	1238	1238	1238	1238	1238	1238	1238	1238	1238	1238
1237	1237	1237	1237	1237	1237	1237	1237	1237	1237	1237	1237	1237	1237	1237	1237	1237	1237	1237	1237	1237	1237	1237	1237	1237	1237	1237	1237	1237	1237	1237	1237	1237	1237	1237	1237	1237	1237	1237	1237	1237	1237	1237	1237	1237	1237	1237	1237	1237	1237
35	502	502	35	502	502	35	502	502	502	35	502	502	502	502	502	502	502	35	35	35	502	35	502	502	35	502	502	502	502	502	502	35	502	502	502	502	502	502	502	502	502	502	502	35	502	35	502	502	502
503	503	503	503	503	503	503	503	503	503	503	503	503	503	503	503	503	503	503	503	503	503	503	503	503	503	503	503	503	503	503	503	503	503	503	503	503	503	503	503	503	503	503	503	503	503	503	503	503	503
1242	1242	1242	1242	1242	1242	1242	1242	1242	1242	1242	1242	1242	1242	1242	1242	1242	1242	1242	1242	1242	1242	1242	1242	1242	1242	1242	1242	1242	1242	1242	1242	1242	1242	1242	1242	1242	1242	1242	1242	1242	1242	1242	1242	1242	1242	1242	1242	1242	1242
1241	1241	1241	1241	1241	1241	1241	1241	1241	1241	1241	1241	1241	1241	1241	1241	1241	1241	1241	1241	1241	1241	1241	1241	1241	1241	1241	1241	1241	1241	1241	1241	1241	1241	1241	1241	1241	1241	1241	1241	1241	1241	1241	1241	1241	1241	1241	1241	1241	1241
1244	1244	1244	1244	1244	1244	1244	1244	1244	1244	1244	1244	1244	1244	1244	1244	1244	1244	1244	1244	1244	1244	1244	1244	1244	1244	1244	1244	1244	1244	1244	1244	1244	1244	1244	1244	1244	1244	1244	1244	1244	1244	1244	1244	1244	1244	1244	1244	1244	1244
1243	-1	1243	1243	1243	1243	1243	1243	1243	1243	-1	1243	-1	-1	1243	-1	1243	-1	1243	1243	1243	1243	1243	-1	1243	1243	1243	1243	-1	-1	1243	-1	1243	-1	-1	1243	-1	-1	1243	1243	1243	1243	1243	1243	1243	1243	1243	1243	1243	1243
532	1243	-1	532	532	532	-1	-1	938	532	1243	532	1243	1243	901	1243	367	1243	367	-1	532	532	532	1243	532	532	532	901	1243	1243	-1	1243	901	1243	1243	901	1243	1243	-1	367	532	-1	532	532	532	532	678	532	532	532
304	304	304	304	304	304	304	304	304	304	304	304	304	304	304	304	304	304	304	304	304	304	304	304	304	304	304	304	304	304	304	304	304	304	304	304	304	304	304	304	304	304	304	304	304	304	304	304	304	304
693	425	425	305	425	425	305	305	305	425	305	-1	-1	305	425	305	900	305	425	425	425	305	305	941	305	-1	941	305	305	900	305	-1	693	-1	305	900	425	-1	305	305	-1	-1	305	-1	305	-1	305	305	-1	-1
-1	1245	1245	1245	1245	1245	1245	1245	1245	1245	1245	1245	1245	-1	1245	1245	1245	1245	1245	1245	-1	1245	1245	1245	1245	1245	-1	1245	381	1245	1245	1245	1245	1245	1245	1245	1245	1245	1245	1245	-1	1245	1245	1245	1245	1245	1245	1245	1245	1245
1248	1248	1248	1248	1248	1248	1248	1248	1248	1248	1248	1248	1248	1248	1248	1248	1248	1248	1248	1248	1248	1248	1248	1248	1248	1248	1248	1248	1248	1248	1248	1248	1248	1248	1248	1248	1248	1248	1248	1248	1248	1248	1248	1248	1248	1248	1248	1248	1248	1248
1251	1251	1251	1251	1251	1251	1251	1251	1251	1251	1251	1251	1251	1251	1251	1251	1251	1251	1251	1251	1251	1251	1251	1251	1251	1251	1251	1251	1251	1251	1251	1251	1251	1251	1251	1251	1251	1251	1251	1251	1251	1251	1251	1251	1251	1251	1251	1251	1251	1251
1250	1250	1250	1250	1250	1250	1250	1250	1250	1250	1250	1250	1250	1250	1250	1250	1250	1250	1250	1250	1250	1250	1250	1250	1250	1250	1250	1250	1250	1250	1250	1250	1250	1250	1250	1250	1250	1250	1250	1250	1250	1250	1250	1250	1250	1250	1250	1250	1250	1250
1253	1253	1253	1253	1253	1253	1253	1253	1253	1253	1253	1253	1253	1253	1253	1253	1253	1253	1253	1253	1253	1253	1253	1253	1253	1253	1253	1253	1253	1253	1253	1253	1253	1253	1253	1253	1253	1253	1253	1253	1253	1253	1253	1253	1253	1253	1253	1253	1253	1253
1252	1252	1252	1252	1252	1252	1252	1252	1252	1252	1252	1252	1252	1252	1252	1252	1252	1252	1252	1252	1252	1252	1252	1252	1252	1252	1252	1252	1252	1252	1252	1252	1252	1252	1252	1252	1252	1252	1252	1252	1252	1252	1252	1252	1252	1252	1252	1252	1252	1252
59	59	59	59	694	-1	70	70	-1	-1	59	70	-1	70	59	70	-1	-1	59	59	59	59	-1	59	70	-1	70	59	59	59	-1	694	-1	-1	59	70	59	59	70	59	694	-1	59	59	70	59	59	59	-1	59
1254	1254	1254	1254	1254	1254	1254	1254	1254	1254	1254	1254	998	1254	1254	998	1254	1254	1254	1254	1254	1254	1254	1254	1254	998	998	1254	1254	1254	998	1254	1254	1254	1254	1254	1254	1254	998	1254	1254	1254	1254	1254	1254	1254	1254	1254	1254	1254
1255	1255	1255	1255	1255	1255	1255	1255	1255	1255	1255	1255	1255	1255	1255	1255	1255	1255	1255	1255	1255	1255	1255	1255	1255	1255	1255	1255	1255	1255	1255	1255	1255	1255	1255	1255	1255	1255	1255	1255	1255	1255	1255	1255	1255	1255	1255	1255	1255	1255
1258	1258	1258	1258	1258	1258	1258	1258	1258	1258	1258	1258	1258	1258	1258	1258	1258	1258	1258	1258	1258	1258	1258	1258	1258	1258	1258	1258	1258	1258	1258	1258	1258	1258	1258	1258	1258	1258	1258	1258	1258	1258	1258	1258	1258	1258	1258	1258	1258	1258
-1	1257	1257	-1	1257	1257	1257	1257	1257	-1	1257	-1	-1	-1	-1	-1	1257	-1	-1	-1	-1	-1	-1	-1	-1	-1	-1	1257	-1	-1	-1	-1	-1	-1	-1	1257	1257	1257	-1	1257	-1	-1	-1	1257	1257	-1	-1	1257	-1	1257
1260	1260	1260	1260	1260	1260	1260	1260	1260	1260	1260	1260	1260	1260	589	1260	589	1260	1260	1260	1260	589	589	1260	1260	1260	1260	589	1260	1260	1260	1260	589	1260	589	589	589	1260	589	1260	1260	1260	589	589	589	1260	1260	589	1260	1260
1259	1259	1259	1259	1259	1259	1259	1259	1259	1259	1259	1259	1259	1259	1259	1259	1259	1259	1259	1259	1259	1259	1259	1259	1259	1259	1259	1259	1259	1259	1259	1259	-1	1259	1259	1259	1259	1259	1259	1259	1259	1259	1259	1259	1259	1259	1259	1259	1259	1259
849	590	849	849	849	849	590	849	590	849	849	849	849	590	849	849	849	849	849	849	849	849	-1	849	849	849	849	849	849	849	849	849	1259	849	849	849	849	849	849	849	590	849	849	849	590	849	849	849	849	849
1263	1263	1263	1263	1263	1263	1263	1263	1263	1263	1263	1263	1263	1263	1263	1263	1263	1263	1263	1263	1263	1263	1263	1263	1263	1263	1263	1263	1263	1263	1263	1263	1263	1263	1263	1263	1263	1263	1263	1263	1263	1263	1263	1263	1263	1263	1263	1263	1263	1263
-1	-1	-1	-1	-1	-1	-1	-1	-1	-1	-1	-1	-1	-1	-1	-1	-1	-1	-1	-1	-1	-1	-1	-1	-1	-1	-1	-1	-1	-1	-1	-1	-1	-1	-1	-1	-1	-1	-1	-1	-1	-1	-1	-1	-1	-1	-1	-1	-1	-1
1198	381	-1	1198	1198	1198	-1	1198	381	1198	381	-1	1198	381	1198	1198	-1	381	381	1198	-1	-1	-1	381	381	-1	-1	381	-1	381	381	-1	-1	-1	-1	-1	1198	1198	381	-1	1198	-1	1198	1198	1198	1198	1198	381	-1	1198
1264	1264	1264	1264	1264	1264	1264	1264	1264	1264	1264	1264	1264	1264	1264	1264	1264	1264	1264	1264	1264	1264	1264	1264	1264	1264	1264	1264	1264	1264	1264	1264	1264	1264	1264	1264	1264	1264	1264	1264	1264	1264	1264	1264	1264	1264	1264	1264	1264	1264
-1	-1	-1	-1	1270	-1	-1	-1	-1	-1	-1	-1	-1	-1	-1	-1	-1	-1	-1	1270	-1	-1	678	-1	-1	678	-1	-1	1270	1270	1270	-1	-1	1270	-1	-1	-1	1270	-1	1270	-1	-1	1270	-1	-1	-1	-1	-1	678	-1
1266	1266	1266	1266	998	-1	1266	1266	1266	1266	998	1266	1266	1266	1266	1266	1266	1266	998	998	-1	998	1266	1266	1266	1266	1266	1266	998	998	1266	998	1266	1266	-1	998	998	1266	1266	1266	998	1266	-1	1266	998	1266	998	998	1266	998
1267	1267	1267	1267	1267	1267	1267	1267	1267	1267	1267	1267	1267	1267	1267	1267	1267	1267	1267	1267	1267	1267	1267	1267	1267	1267	1267	1267	1267	1267	1267	1267	1267	1267	1267	1267	1267	1267	1267	1267	1267	1267	1267	1267	1267	1267	1267	1267	1267	1267
654	654	654	654	654	654	654	654	654	654	654	654	654	654	654	654	654	654	654	654	654	654	654	654	654	654	654	654	654	654	654	654	654	654	654	654	654	654	654	654	654	654	654	654	654	654	654	654	654	654
1271	1271	1271	1271	1271	1271	1271	1271	1271	1271	1271	1271	1271	1271	1271	1271	1271	1271	1271	1271	1271	1271	1271	1271	1271	1271	1271	1271	1271	1271	1271	1271	1271	1271	1271	1271	1271	1271	1271	1271	1271	1271	1271	1271	1271	1271	1271	1271	1271	1271
-1	-1	1270	-1	-1	-1	-1	-1	-1	-1	1270	-1	-1	-1	-1	-1	1270	-1	-1	-1	-1	-1	1270	-1	1270	-1	-1	1270	-1	-1	-1	-1	1270	-1	-1	-1	-1	-1	-1	-1	1270	-1	-1	-1	-1	-1	-1	1270	-1	-1
188	188	188	188	188	188	188	188	188	188	188	188	188	188	188	188	188	188	188	188	188	188	188	188	188	188	188	188	188	188	188	188	188	188	188	188	188	188	188	188	188	188	188	188	188	188	188	188	188	188
419	419	449	355	355	419	410	355	419	428	449	611	410	419	410	410	410	410	410	410	668	449	419	419	355	355	355	419	419	410	1269	355	355	419	355	355	668	419	449	419	419	355	419	419	419	428	355	449	611	410
1300	1300	1300	1300	1300	1300	1300	1300	1300	1300	1300	1300	1300	1300	1300	1300	1300	1300	1300	1300	1300	1300	1300	1300	1300	1300	1300	1300	1300	1300	1300	1300	1300	1300	1300	1300	1300	1300	1300	1300	1300	1300	1300	1300	1300	1300	1300	1300	1300	1300
390	358	433	390	1284	451	390	433	433	390	358	451	412	433	358	390	420	1301	433	430	204	1284	1301	390	280	390	358	420	433	280	390	412	433	451	358	204	280	390	1284	390	1301	204	390	430	1301	390	358	1284	433	1301
380	17	380	295	17	380	380	1278	380	380	295	380	380	295	380	1278	380	380	380	295	17	1278	295	380	380	17	380	380	295	1278	380	380	380	380	295	380	380	380	380	380	380	380	380	1278	380	380	380	380	295	380
1279	1279	1279	1278	1278	1278	1279	1279	1279	1278	1278	1279	1282	1299	1299	1279	1299	1282	1299	1278	1279	1279	1279	591	1279	1278	591	1279	1299	1279	1278	1278	1279	1279	1278	1279	1299	1282	1278	1279	1279	1279	1278	1299	1279	1278	1279	1299	591	1279
1285	1285	1277	1285	1285	1277	1285	1277	1285	1285	1277	1277	1285	1285	1285	1277	1285	1285	1285	1285	1285	1285	1285	1285	1285	1285	1285	1285	1285	1285	1285	1285	1285	1285	1285	1285	1285	1285	1277	1285	1285	1285	1285	1277	1285	1277	1285	1285	1285	1285
598	598	598	1299	1277	1299	598	1299	1299	1299	1299	1299	1299	1277	1277	1299	598	598	598	1277	598	1299	598	1299	598	1299	598	598	598	598	1299	1277	1277	598	1299	1277	598	598	1299	598	598	1299	1299	598	1299	1299	1277	598	1299	598
1277	1282	1282	1277	1282	1281	1282	1282	1282	1277	1282	1282	1277	1282	1282	1282	1282	895	1282	1281	1282	1277	1282	1277	1277	1277	1282	1282	1282	1277	1282	1281	1282	1277	1277	1282	1282	1277	895	1282	1282	1282	1277	1282	1282	1282	1282	1282	1282	1277
292	292	1285	1276	1280	1285	1276	1285	1276	292	1285	1285	292	1276	1276	1285	292	1276	292	1276	292	1276	292	292	1276	1276	1276	292	292	1276	292	292	1276	1276	292	1276	292	1276	1285	1276	1276	1276	292	1285	292	1285	292	1276	1276	1276
974	974	974	974	974	974	974	974	974	974	974	974	974	974	974	974	974	974	974	974	974	974	974	974	974	974	974	974	974	974	974	974	974	974	974	974	974	974	974	974	974	974	974	974	974	974	974	974	974	974
1274	1274	1274	1274	1274	1274	1274	1274	1274	1274	1274	1274	1274	1274	1274	1274	1274	1274	1274	1274	1274	1274	1274	1274	1274	1274	1274	1274	1274	1274	1274	1274	1274	1274	1274	1274	1274	1274	1274	1274	1274	1274	1274	1274	1274	1274	1274	1274	1274	1274
405	405	405	1275	610	405	444	610	444	610	405	405	610	319	610	405	319	204	319	1275	319	319	610	610	417	405	444	444	405	417	610	417	444	319	417	405	405	610	405	405	405	610	610	417	319	204	444	204	1275	610
1282	1278	1278	1282	1276	1282	1278	1276	1278	1282	1276	1278	1278	1278	1278	1276	1276	1278	1278	1282	1278	1282	1278	1282	1282	1282	1278	1278	1278	1282	1276	1282	1278	1282	1282	692	1278	1278	1282	1278	1278	1278	1276	1276	1278	1276	1276	1278	1278	1282
734	734	734	734	734	734	734	734	734	734	734	734	734	734	734	734	734	734	734	734	734	734	734	734	734	734	734	734	734	734	734	734	734	734	734	734	734	734	734	734	734	734	734	734	734	734	734	734	734	734
1288	1288	1288	1288	1288	1288	1288	1288	1288	1288	1288	1288	1288	1288	1288	1288	1288	1288	1288	1288	1288	1288	1288	1288	1288	1288	1288	1288	1288	1288	1288	1288	1288	1288	1288	1288	1288	1288	1288	1288	1288	1288	1288	1288	1288	1288	1288	1288	1288	1288
-1	1287	-1	-1	1287	1287	1287	-1	1287	1287	-1	-1	1287	1287	-1	1287	-1	1287	1287	1287	-1	-1	-1	1287	1287	1287	1287	1287	-1	1287	1287	1287	1287	1287	1287	1287	-1	-1	1287	1287	1287	1287	1287	1287	-1	-1	-1	1287	-1	-1
1291	1291	1291	1291	1291	1291	1291	1291	1291	1291	1291	1291	1291	1291	1291	1291	1291	1291	1291	1291	1291	1291	1291	1291	1291	1291	1291	1291	1291	1291	1291	1291	1291	1291	1291	1291	1291	1291	1291	1291	1291	1291	1291	1291	1291	1291	1291	1291	1291	1291
1289	1289	1289	1289	1289	1289	1289	1289	1289	1289	1289	1289	1289	1289	1289	1289	1289	1289	1289	1289	1289	1289	1289	1289	1289	1289	1289	1289	1289	1289	1289	1289	1289	1289	1289	1289	1289	1289	1289	1289	1289	1289	1289	1289	1289	1289	1289	1289	1289	1289
1318	1318	1318	1318	1318	1318	900	1318	1318	1318	1318	1318	1318	1318	1318	1318	1318	1318	1318	1318	1318	941	1318	1318	1318	1318	1318	1318	1318	1318	1318	1318	1318	1318	1318	1318	1318	1318	1318	1318	1318	1318	1318	1318	1318	1318	1318	1318	1318	1318
730	-1	730	-1	730	730	-1	-1	-1	-1	-1	-1	-1	730	730	-1	-1	730	730	-1	730	-1	-1	-1	730	730	-1	730	730	-1	730	730	-1	-1	-1	-1	730	-1	-1	730	-1	730	-1	-1	-1	-1	-1	730	730	-1
1295	1294	1294	1295	1295	1295	1294	1294	1295	1295	1294	1295	1294	1295	1294	1294	1294	1295	1295	1294	1294	1294	1295	1295	1295	1295	1294	1295	1295	1295	1295	1294	1295	1295	1295	1294	1295	1295	1294	1295	1295	1295	1295	1295	1294	1294	1295	1294	1294	1295
1293	687	1293	-1	-1	-1	-1	-1	-1	-1	-1	1293	1293	1293	-1	-1	1293	-1	-1	-1	1293	-1	1293	-1	1293	1293	-1	1293	1293	-1	-1	-1	-1	687	-1	1293	-1	-1	-1	-1	-1	-1	-1	687	1293	1293	1293	1293	1293	-1
-1	1293	-1	1293	1293	1293	1293	1293	1293	1293	1293	-1	-1	-1	1293	1293	-1	1293	1293	1293	-1	1293	-1	1293	-1	-1	1293	-1	-1	1293	1293	1293	1293	1293	1293	-1	1293	1293	1293	1293	1293	1293	1293	1293	-1	-1	-1	-1	-1	1293
1297	1297	1297	1297	1297	1297	1297	1297	1297	1297	1297	1297	1297	1297	1297	1297	1297	1297	1297	1297	1297	1297	1297	1297	1297	1297	1297	1297	1297	1297	1297	1297	1297	1297	1297	1297	1297	1297	1297	1297	1297	1297	1297	1297	1297	1297	1297	1297	1297	1297
1283	1283	1283	1283	1283	1283	1283	1283	1283	1283	1283	1283	1283	1283	1283	1283	1283	1283	1283	1283	1283	1283	1283	1283	1283	1283	1283	1283	1283	1283	1283	1283	1283	1283	1283	1283	1283	1283	1283	1283	1283	1283	1283	1283	1283	1283	1283	1283	1283	1283
1296	1296	1296	1296	1296	1296	1296	1296	1296	1296	1296	1296	1296	1296	1296	1296	1296	1296	1296	1296	1296	1296	1296	1296	1296	1296	1296	1296	1296	1296	1296	1296	1296	1296	1296	1296	1296	1296	1296	1296	1296	1296	1296	1296	1296	1296	1296	1296	1296	1296
317	1273	415	1279	1279	1279	415	415	1277	1279	1279	1273	1279	1279	1279	1273	1279	1279	1279	1279	415	1273	1273	1279	415	1279	1279	1273	1279	317	1279	1279	1273	1273	1279	415	1279	1279	1279	317	317	1277	1279	1279	1277	1279	1273	1279	1279	317
-1	-1	-1	-1	-1	-1	-1	-1	-1	-1	-1	-1	-1	-1	-1	-1	-1	-1	-1	-1	-1	-1	-1	-1	-1	-1	-1	-1	-1	-1	-1	-1	-1	-1	-1	-1	-1	-1	-1	-1	-1	-1	-1	-1	-1	-1	-1	-1	-1	-1
682	682	682	280	319	319	682	682	420	420	420	319	280	682	1275	417	682	420	420	319	682	682	1275	420	682	682	682	280	682	319	682	682	420	417	682	280	319	682	682	682	682	417	682	420	420	1275	1275	417	417	1275
1303	1303	1303	1303	1303	1303	1303	1303	1303	1303	1303	1303	1303	1303	1303	1303	1303	1303	1303	1303	1303	1303	1303	1303	1303	1303	1303	1303	1303	1303	1303	1303	1303	1303	1303	1303	1303	1303	1303	1303	1303	1303	1303	1303	1303	1303	1303	1303	1303	1303
1302	1302	1302	1302	1302	1302	1302	1302	1302	1302	1302	1302	1302	1302	1302	1302	1302	1302	-1	1302	-1	1302	1302	1302	-1	1302	1302	1302	1302	1302	-1	-1	1302	1302	-1	1302	1302	-1	1302	1302	1302	1302	-1	1302	-1	1302	-1	1302	1302	1302
-1	938	-1	1159	-1	367	1159	901	-1	367	901	678	938	-1	-1	678	1159	678	1302	938	1302	-1	367	367	1302	1159	938	-1	1159	1159	1302	1302	277	1159	1302	1159	367	1302	1159	1159	901	1159	1302	-1	1302	1159	1302	-1	901	901
1307	1307	1307	1307	1307	1307	1307	1307	1307	1307	1307	1307	1307	1307	1307	1307	1307	1307	1307	1307	1307	1307	1307	1307	1307	1307	1307	1307	1307	1307	1307	1307	1307	1307	1307	1307	1307	1307	1307	1307	1307	1307	1307	1307	1307	1307	1307	1307	1307	1307
1304	1304	1304	1304	1304	1304	1304	381	1304	1304	1304	1304	1304	1304	1304	1304	1304	1304	1304	1304	1304	1304	1304	1304	1304	1304	1304	1304	1304	1304	1304	1304	1304	1304	1304	1304	1304	1304	1304	1304	1304	1304	-1	1304	1304	1304	1304	1304	1304	1304
1306	1306	1306	1306	1306	1306	1306	1306	1306	1306	1306	1306	1306	1306	1306	1306	1306	1306	1306	1306	1306	1306	1306	1306	1306	1306	1306	1306	1306	1306	1306	1306	1306	1306	1306	1306	1306	1306	1306	1306	1306	1306	1306	1306	1306	1306	1306	1306	1306	1306
1309	1309	1309	77	1309	1309	1309	1309	77	77	1309	1309	1309	77	1309	1309	77	1309	77	1309	77	1309	1309	1309	1309	1309	77	1309	1309	77	77	77	1309	1309	1309	77	77	1309	77	77	77	77	1309	77	77	77	1309	1309	77	1309
1308	1308	-1	1308	1308	1308	1308	1308	1308	-1	1308	1308	1308	1308	1308	1308	1308	-1	-1	-1	1308	1308	-1	-1	-1	1308	-1	-1	1308	-1	-1	-1	1308	-1	-1	-1	-1	1308	-1	1308	1308	1308	1308	-1	-1	-1	1308	1308	1308	1308
78	78	78	78	631	631	78	631	78	78	631	78	78	78	78	78	78	78	631	-1	78	78	78	78	78	78	78	78	78	78	631	631	78	1308	78	78	-1	78	78	78	78	631	78	78	631	-1	78	631	78	631
1312	1312	1312	1312	1312	1312	1312	1312	1312	1312	1312	1312	1312	1312	1312	1312	1312	1312	1312	1312	1312	1312	1312	1312	1312	1312	1312	1312	1312	1312	1312	1312	1312	1312	1312	1312	1312	1312	1312	1312	1312	1312	1312	1312	1312	1312	1312	1312	1312	1312
1311	1311	1311	1311	1311	1311	1311	-1	1311	1311	1311	1311	1311	1311	1311	1311	1311	1311	1311	1311	1311	1311	1311	1311	1311	1311	1311	1311	1311	1311	-1	1311	1311	1311	1311	1311	1311	1311	1311	1311	1311	1311	1311	1311	1311	1311	1311	1311	1311	1311
1314	1314	1314	1314	1314	1314	1314	1314	1314	1314	1314	1314	1314	1314	1314	1314	1314	1314	1314	1314	1314	1314	1314	1314	1314	1314	1314	1314	1314	1314	1314	1314	1314	1314	1314	1314	1314	1314	1314	1314	1314	1314	1314	1314	1314	1314	1314	1314	1314	1314
1313	1313	1313	1313	1313	1313	1313	1313	1313	1313	1313	1313	1313	1313	1313	1313	1313	1313	1313	1313	1313	1313	1313	1313	1313	1313	1313	1313	1313	1313	1313	1313	1313	1313	1313	1313	1313	1313	1313	1313	1313	1313	1313	1313	1313	1313	1313	1313	1313	1313
1262	1262	1262	1262	1262	1262	1262	1316	1262	1262	1262	1262	1262	1262	1262	1262	1262	1262	1262	1262	1262	1262	1262	1262	1262	1262	1262	1262	1262	1262	1262	1262	1262	1262	1262	1262	1262	1262	1262	1262	1262	1262	1262	1262	1262	1262	1262	1262	1262	1262
1315	1315	1315	1315	1315	1315	1315	1315	1315	1315	1315	1315	1315	1315	1315	1315	1315	1315	1315	1315	1315	1315	1315	1315	1315	1315	1315	1315	1315	1315	1315	1315	1315	1315	1315	1315	1315	1315	1315	1315	1315	1315	1315	1315	1315	1315	1315	1315	1315	1315
672	672	672	672	672	672	672	672	672	672	672	672	672	672	672	672	672	672	672	672	672	672	672	672	672	672	672	672	672	672	672	672	672	672	672	672	672	672	672	672	672	672	672	672	672	672	672	672	672	672
1317	1317	1317	1317	1317	1317	1317	1317	1317	1317	1317	1317	1317	1317	1317	1317	1317	1317	1317	1317	1317	1317	1317	1317	1317	1317	1317	1317	1317	1317	1317	1317	1317	1317	1317	1317	1317	1317	1317	1317	1317	1317	1317	1317	1317	1317	1317	1317	1317	1317
761	761	761	761	761	761	761	761	761	761	761	761	761	761	761	761	761	761	761	761	761	761	761	761	-1	761	761	761	-1	761	761	761	761	761	761	761	761	761	761	761	761	761	761	761	761	761	761	761	761	761
344	-1	-1	344	912	-1	683	683	-1	344	912	344	-1	-1	-1	-1	344	940	344	-1	-1	912	912	-1	344	-1	344	344	940	940	912	-1	912	-1	-1	344	-1	683	-1	-1	-1	-1	344	683	-1	683	344	344	344	683
-1	344	-1	-1	683	940	344	344	344	912	683	912	-1	344	344	940	-1	344	940	344	344	-1	344	344	940	912	912	940	344	912	940	344	-1	-1	-1	940	940	912	344	-1	-1	-1	-1	344	344	-1	-1	683	912	-1
911	911	911	911	911	911	343	911	1323	911	911	911	911	1323	911	911	911	911	911	911	911	911	911	911	911	911	911	911	911	911	911	911	911	911	911	911	911	911	911	911	911	911	911	911	911	911	911	911	911	911
1322	1322	1322	1322	1322	1322	1322	1322	1322	1322	1322	1322	1322	1322	1322	1322	1322	1322	1322	1322	1322	1322	1322	1322	1322	1322	1322	1322	1322	1322	1322	1322	1322	1322	1322	1322	1322	1322	1322	1322	1322	1322	1322	1322	1322	1322	1322	1322	1322	1322
-1	-1	912	912	-1	683	-1	-1	-1	-1	344	940	344	-1	-1	-1	-1	683	-1	912	912	344	683	912	-1	344	-1	912	912	683	344	940	344	344	344	912	-1	-1	-1	683	912	344	683	-1	940	344	-1	-1	-1	344
1330	1330	1330	1330	1330	1330	1330	910	1330	1330	1330	1330	1330	1330	1330	1330	1330	1330	1330	1330	1330	1330	-1	-1	1330	1330	1330	1330	1330	1330	1330	1330	1330	1330	1330	1330	1330	1330	1330	1330	1330	1330	1330	1330	1330	1330	1330	1330	1330	1330
1325	1325	1325	1325	1325	1325	1325	1325	1325	1325	1325	1325	1325	1325	1325	1325	1325	1325	1325	1325	1325	1325	1325	1325	1325	1325	1325	1325	1325	1325	1325	1325	1325	1325	1325	1325	1325	1325	1325	1325	1325	1325	1325	1325	1325	1325	1325	1325	1325	1325
1326	1326	1326	1326	1326	1326	1326	1326	1326	1326	1326	1326	1326	1326	1326	1326	1326	1326	1326	1326	1326	1326	1326	1326	1326	1326	1326	1326	1326	1326	1326	1326	1326	1326	1326	1326	1326	1326	1326	1326	1326	1326	1326	1326	1326	1326	1326	1326	1326	1326
1329	1329	1329	1329	1329	1329	1329	1329	1329	1329	1329	1329	1329	1329	1329	1329	1329	1329	1329	1329	1329	1329	1329	1329	1329	1329	1329	1329	1329	1329	1329	1329	1329	1329	1329	1329	1329	1329	1329	1329	1329	1329	1329	1329	1329	1329	1329	1329	1329	1329
1327	1327	1327	1327	1327	1327	1327	1327	1327	1327	1327	1327	1327	1327	1327	1327	1327	1327	1327	1327	1327	1327	1327	1327	1327	1327	1327	1327	1327	1327	1327	1327	1327	1327	1327	1327	1327	1327	1327	1327	1327	1327	1327	1327	1327	1327	1327	1327	1327	1327
1331	1331	1331	1331	-1	1331	1331	1331	1331	1331	1331	1331	1331	1331	1331	1331	1331	1331	-1	-1	1331	1331	1331	-1	1331	-1	1331	1331	1331	1331	1331	1331	1331	1331	1331	1331	1331	-1	1331	1331	1331	1331	1331	-1	1331	1331	1331	1331	1331	1331
1324	1324	899	1324	908	1324	1324	1330	1324	1324	908	1324	1324	1324	1324	1324	1324	899	1324	1324	899	908	1330	1330	899	1324	1324	1324	1324	908	1324	1324	899	1324	1324	1324	1324	1324	1324	1324	1324	1324	1324	-1	1324	1324	1324	1324	1324	908
1333	1333	1333	1333	1333	1333	1333	1333	1333	1333	1333	1333	1333	1333	1333	1333	1333	1333	1333	1333	1333	1333	1333	1333	1333	1333	1333	1333	1333	1333	1333	1333	1333	1333	1333	1333	1333	1333	1333	1333	1333	1333	1333	1333	1333	1333	1333	1333	1333	1333
-1	903	683	903	903	912	-1	903	903	1332	903	683	903	903	940	903	912	912	1331	1331	903	903	903	903	1332	903	903	903	683	903	683	-1	903	903	903	-1	903	1331	940	940	940	683	1332	903	903	903	940	903	-1	912
1332	1332	1332	1332	1332	1332	1332	1332	1332	-1	1332	1332	1332	1332	1332	1332	1332	1332	1332	1332	1332	1332	1332	1332	-1	1332	1332	1332	1332	1332	1332	1332	1332	1332	1332	1332	1332	1332	1332	1332	1332	1332	-1	1332	1332	1332	1332	1332	1332	1332
1000	1000	342	1000	1000	342	342	342	1000	342	342	1000	1000	1000	342	1000	342	342	342	342	342	342	1000	1000	342	1000	342	1000	342	342	1000	342	1000	1000	1000	1000	1000	1000	1000	1000	342	1000	342	342	342	342	342	342	1000	342
1092	1092	1092	1092	1092	1092	1092	1092	1092	1092	1092	1092	1092	1092	1092	1092	1092	1092	1092	1092	1092	1092	1092	1092	1092	1092	1092	1092	1092	1092	1092	1092	1092	1092	1092	1092	1092	1092	1092	1092	1092	1092	1092	1092	1092	1092	1092	1092	1092	1092
1336	1336	1336	1336	1336	1336	1336	1336	1336	1336	1336	1336	1336	1336	1336	1336	1336	1336	1336	1336	1336	1336	1336	1336	1336	1336	1336	1336	1336	1336	1336	1336	1336	1336	1336	1336	1336	1336	1336	1336	1336	1336	1336	1336	1336	1336	1336	1336	1336	1336
1349	1349	1349	1349	1349	1349	1349	1349	1349	1349	1349	1349	1349	1349	1349	1349	1349	1349	1349	1349	1349	1349	1349	1349	1349	1349	1349	1349	1349	1349	1349	1349	1349	1349	1349	1349	1349	1349	1349	1349	1349	1349	1349	1349	1349	1349	1349	1349	1349	1349
1340	1340	1340	1340	1340	1340	1340	1340	1340	1340	1340	1340	1340	1340	1340	1340	1340	1340	1340	1340	1340	1340	1340	1340	1340	1340	1340	1340	1340	1340	1340	1340	1340	1340	1340	1340	1340	1340	1340	1340	1340	1340	1340	1340	1340	1340	1340	1340	1340	1340
1339	1339	1339	1339	1339	1339	1339	1339	1339	1339	1339	1339	1339	1339	1339	1339	1339	1339	1339	1339	1339	1339	1339	1339	1339	1339	1339	1339	1339	1339	1339	1339	1339	1339	1339	1339	1339	1339	1339	1339	1339	1339	1339	1339	1339	1339	1339	1339	1339	1339
1320	1320	1320	1320	1320	1320	1320	1320	1320	1320	1320	1320	940	1320	1320	1320	1320	1320	1320	1320	1320	683	1320	940	1320	1320	1320	1320	1320	1320	1320	1320	1320	1320	1320	1320	1320	1320	1320	1320	1320	940	1320	1320	1320	1320	1320	1320	1320	1320
1343	1343	1343	1343	1343	1343	1343	1343	1343	1343	1343	1343	1343	1343	1343	1343	1343	1343	1343	1343	1343	1343	1343	1343	1343	1343	1343	1343	1343	1343	1343	1343	1343	1343	1343	1343	1343	1343	1343	1343	1343	1343	1343	1343	1343	1343	1343	1343	1343	1343
1342	1342	1342	1342	1342	1342	1342	1342	1342	1342	1342	1342	1342	1342	1342	1342	1342	1342	1342	1342	1342	1342	1342	1342	1342	1342	1342	1342	1342	1342	1342	1342	1342	1342	1342	1342	1342	1342	1342	1342	1342	1342	1342	1342	1342	1342	1342	1342	1342	1342
1321	1321	1321	1321	1321	1321	1321	1321	1321	1321	1321	1321	1321	1321	1321	1321	1321	1321	1321	1321	1321	1321	1321	1321	1321	683	1321	683	1321	1321	1321	1321	1321	1321	683	1321	1321	1321	1321	1321	1321	1321	1321	940	1321	1321	1321	1321	1321	1321
1346	1346	1346	1346	1346	1346	1346	1346	1346	1346	1346	1346	1346	1346	1346	1346	1346	1346	1346	1346	1346	1346	1346	1346	1346	1346	1346	1346	1346	1346	1346	1346	1346	1346	1346	1346	1346	1346	1346	1346	1346	1346	1346	1346	1346	1346	1346	1346	1346	1346
1345	1345	1345	1345	1345	1345	1345	1345	1345	1345	1345	1345	1345	1345	1345	1345	-1	1345	1345	1345	1345	1345	1345	1345	1345	1345	1345	1345	1345	1345	1345	1345	1345	1345	1345	1345	1345	1345	1345	1345	1345	1345	1345	1345	1345	1345	1345	1345	1345	1345
1323	1323	1323	683	1323	1323	1323	1323	-1	1323	1323	1323	1323	940	1323	1323	1345	1323	1323	-1	1323	1323	1323	1323	1323	1323	-1	1323	1323	1323	1323	1323	1323	1323	940	1323	1323	1323	1323	1323	1323	912	1323	1323	1323	1323	1323	1323	1323	1323
1334	1334	1334	1334	1334	1334	1334	1334	1334	1334	1334	1334	1334	1334	1334	1334	1334	1334	1334	1334	1334	1334	1334	1334	1334	1334	1334	1334	1334	1334	1334	1334	1334	1334	1334	1334	1334	1334	1334	1334	1334	1334	1334	1334	1334	1334	1334	1334	1334	1334
1348	1348	1348	1348	1348	1348	1348	1348	1348	1348	1348	1348	1348	1348	1348	1348	1348	1348	1348	1348	1348	1348	1348	1348	1348	1348	1348	1348	1348	1348	1348	1348	1348	1348	1348	1348	1348	1348	1348	1348	1348	1348	1348	1348	1348	1348	1348	1348	1348	1348
1319	1319	1319	1319	1319	1319	1319	1319	1319	1319	1319	1319	1319	1319	1319	1319	1319	1319	1319	1319	1319	1319	1319	1319	1319	1319	1319	1319	1319	1319	1319	1319	1319	1319	1319	1319	1319	1319	1319	1319	1319	1319	1319	1319	1319	1319	1319	1319	1319	1319
452	452	452	452	452	452	452	452	452	452	452	452	452	452	452	452	452	452	452	452	452	452	452	452	452	452	452	452	452	452	452	452	452	452	452	452	452	452	452	452	452	452	452	452	452	452	452	452	452	452
1124	1124	1124	1124	1124	1124	1124	1124	1124	1124	1124	1124	1124	1124	1124	1124	1124	1124	1124	1124	1124	1124	1124	1124	1124	1124	1124	1124	1124	1124	1124	1124	1124	1124	1124	1124	1124	1124	1124	1124	1124	1124	1124	1124	1124	1124	1124	1124	1124	1124
1354	1354	1354	1354	1354	1354	1354	1354	1354	1354	1354	1354	1354	1354	1354	1354	1354	1354	1354	1354	1354	1354	1354	1354	1354	1354	1354	1354	1354	1354	1354	1354	1354	1354	1354	1354	1354	1354	1354	1354	1354	1354	1354	1354	1354	1354	1354	1354	1354	1354
1353	-1	1353	1353	1353	1353	1353	1353	1353	1353	1353	1353	1353	1353	1353	-1	1353	1353	1353	1353	1353	1353	895	1353	1353	1353	1353	1353	1353	1353	1353	895	1353	1353	1353	1353	1353	-1	1353	1353	1353	1353	1353	1353	1353	1353	1353	1353	1353	1353
165	1353	63	63	63	63	63	895	165	63	63	905	905	63	63	1353	63	63	63	63	63	63	1353	63	63	63	905	165	63	905	63	1353	63	63	905	63	63	1353	63	63	165	63	63	905	905	905	63	905	63	895
1357	1357	1357	1357	1357	1357	1357	1357	1357	1357	1357	1357	1357	1357	1357	1357	1357	1357	1357	1357	1357	1357	1357	1357	1357	1357	1357	1357	1357	1357	1357	1357	1357	1357	1357	1357	1357	1357	1357	1357	1357	1357	1357	1357	1357	1357	1357	1357	1357	1357
-1	-1	-1	-1	-1	-1	-1	-1	-1	-1	-1	-1	-1	-1	-1	-1	-1	-1	-1	-1	-1	-1	-1	-1	-1	-1	-1	-1	-1	-1	-1	-1	-1	-1	-1	-1	-1	-1	-1	-1	-1	-1	-1	-1	-1	-1	-1	-1	-1	-1
908	108	108	108	-1	108	899	108	108	-1	-1	108	108	899	-1	899	940	108	908	108	908	940	108	899	108	108	-1	108	899	108	108	908	-1	108	108	108	108	108	899	108	108	908	940	108	899	108	899	908	108	108
1358	1358	1358	1358	1358	1358	1358	1358	1358	1358	1358	1358	1358	1358	1358	1358	1358	1358	1358	1358	1358	1358	1358	1358	1358	1358	1358	1358	1358	1358	1358	1358	1358	1358	1358	1358	912	1358	1358	1358	1358	1358	1358	1358	1358	1358	1358	1358	1358	1358
565	565	565	565	565	565	565	565	565	565	565	1359	565	565	565	565	565	565	565	565	565	565	565	565	565	565	565	565	565	565	565	-1	565	565	565	565	565	565	565	565	1359	565	565	565	565	565	565	565	565	565
[truncated: 4,951 more columns]
