# Supplementary material for: Detection of driver metabolites in the human liver metabolic network using structural controllability analysis
Source: BMC Syst Biol. 2014 May 3;8:51. doi: 10.1186/1752-0509-8-51 (PMC4024020; doi:10.1186/1752-0509-8-51)
Supplement: Additional file 3 — Table S3. The frequencies of each metabolite in 51 different families of minimum driver metabolite sets. [file 1752-0509-8-51-S3.xlsx]

## Sheet: Sheet1
Supplementary Table 3: The frequencies of each metabolites in the HLMN, computed by different families of MSDMs with different sizes ranging from 5000 to 10000.
Metabolites ID	5000 MSDMs	5100 MSDMs	5200 MSDMs	5300 MSDMs	5400 MSDMs	5500 MSDMs	5600 MSDMs	5700 MSDMs	5800 MSDMs	5900 MSDMs	6000 MSDMs	6100 MSDMs	6200 MSDMs	6300 MSDMs	6400 MSDMs	6500 MSDMs	6600 MSDMs	6700 MSDMs	6800 MSDMs	6900 MSDMs	7000 MSDMs	7100 MSDMs	7200 MSDMs	7300 MSDMs	7400 MSDMs	7500 MSDMs	7600 MSDMs	7700 MSDMs	7800 MSDMs	7900 MSDMs	8000 MSDMs	8100 MSDMs	8200 MSDMs	8300 MSDMs	8400 MSDMs	8500 MSDMs	8600 MSDMs	8700 MSDMs	8800 MSDMs	8900 MSDMs	9000 MSDMs	9100 MSDMs	9200 MSDMs	9300 MSDMs	9400 MSDMs	9500 MSDMs	9600 MSDMs	9700 MSDMs	9800 MSDMs
122	1	1	1	1	1	1	1	1	1	1	1	1	1	1	1	1	1	1	1	1	1	1	1	1	1	1	1	1	1	1	1	1	1	1	1	1	1	1	1	1	1	1	1	1	1	1	1	1	1
140	1	1	1	1	1	1	1	1	1	1	1	1	1	1	1	1	1	1	1	1	1	1	1	1	1	1	1	1	1	1	1	1	1	1	1	1	1	1	1	1	1	1	1	1	1	1	1	1	1
191	1	1	1	1	1	1	1	1	1	1	1	1	1	1	1	1	1	1	1	1	1	1	1	1	1	1	1	1	1	1	1	1	1	1	1	1	1	1	1	1	1	1	1	1	1	1	1	1	1
202	1	1	1	1	1	1	1	1	1	1	1	1	1	1	1	1	1	1	1	1	1	1	1	1	1	1	1	1	1	1	1	1	1	1	1	1	1	1	1	1	1	1	1	1	1	1	1	1	1
266	1	1	1	1	1	1	1	1	1	1	1	1	1	1	1	1	1	1	1	1	1	1	1	1	1	1	1	1	1	1	1	1	1	1	1	1	1	1	1	1	1	1	1	1	1	1	1	1	1
275	1	1	1	1	1	1	1	1	1	1	1	1	1	1	1	1	1	1	1	1	1	1	1	1	1	1	1	1	1	1	1	1	1	1	1	1	1	1	1	1	1	1	1	1	1	1	1	1	1
278	1	1	1	1	1	1	1	1	1	1	1	1	1	1	1	1	1	1	1	1	1	1	1	1	1	1	1	1	1	1	1	1	1	1	1	1	1	1	1	1	1	1	1	1	1	1	1	1	1
283	1	1	1	1	1	1	1	1	1	1	1	1	1	1	1	1	1	1	1	1	1	1	1	1	1	1	1	1	1	1	1	1	1	1	1	1	1	1	1	1	1	1	1	1	1	1	1	1	1
297	1	1	1	1	1	1	1	1	1	1	1	1	1	1	1	1	1	1	1	1	1	1	1	1	1	1	1	1	1	1	1	1	1	1	1	1	1	1	1	1	1	1	1	1	1	1	1	1	1
356	1	1	1	1	1	1	1	1	1	1	1	1	1	1	1	1	1	1	1	1	1	1	1	1	1	1	1	1	1	1	1	1	1	1	1	1	1	1	1	1	1	1	1	1	1	1	1	1	1
574	1	1	1	1	1	1	1	1	1	1	1	1	1	1	1	1	1	1	1	1	1	1	1	1	1	1	1	1	1	1	1	1	1	1	1	1	1	1	1	1	1	1	1	1	1	1	1	1	1
653	1	1	1	1	1	1	1	1	1	1	1	1	1	1	1	1	1	1	1	1	1	1	1	1	1	1	1	1	1	1	1	1	1	1	1	1	1	1	1	1	1	1	1	1	1	1	1	1	1
669	1	1	1	1	1	1	1	1	1	1	1	1	1	1	1	1	1	1	1	1	1	1	1	1	1	1	1	1	1	1	1	1	1	1	1	1	1	1	1	1	1	1	1	1	1	1	1	1	1
699	1	1	1	1	1	1	1	1	1	1	1	1	1	1	1	1	1	1	1	1	1	1	1	1	1	1	1	1	1	1	1	1	1	1	1	1	1	1	1	1	1	1	1	1	1	1	1	1	1
756	1	1	1	1	1	1	1	1	1	1	1	1	1	1	1	1	1	1	1	1	1	1	1	1	1	1	1	1	1	1	1	1	1	1	1	1	1	1	1	1	1	1	1	1	1	1	1	1	1
778	1	1	1	1	1	1	1	1	1	1	1	1	1	1	1	1	1	1	1	1	1	1	1	1	1	1	1	1	1	1	1	1	1	1	1	1	1	1	1	1	1	1	1	1	1	1	1	1	1
792	1	1	1	1	1	1	1	1	1	1	1	1	1	1	1	1	1	1	1	1	1	1	1	1	1	1	1	1	1	1	1	1	1	1	1	1	1	1	1	1	1	1	1	1	1	1	1	1	1
795	1	1	1	1	1	1	1	1	1	1	1	1	1	1	1	1	1	1	1	1	1	1	1	1	1	1	1	1	1	1	1	1	1	1	1	1	1	1	1	1	1	1	1	1	1	1	1	1	1
866	1	1	1	1	1	1	1	1	1	1	1	1	1	1	1	1	1	1	1	1	1	1	1	1	1	1	1	1	1	1	1	1	1	1	1	1	1	1	1	1	1	1	1	1	1	1	1	1	1
892	1	1	1	1	1	1	1	1	1	1	1	1	1	1	1	1	1	1	1	1	1	1	1	1	1	1	1	1	1	1	1	1	1	1	1	1	1	1	1	1	1	1	1	1	1	1	1	1	1
896	1	1	1	1	1	1	1	1	1	1	1	1	1	1	1	1	1	1	1	1	1	1	1	1	1	1	1	1	1	1	1	1	1	1	1	1	1	1	1	1	1	1	1	1	1	1	1	1	1
906	1	1	1	1	1	1	1	1	1	1	1	1	1	1	1	1	1	1	1	1	1	1	1	1	1	1	1	1	1	1	1	1	1	1	1	1	1	1	1	1	1	1	1	1	1	1	1	1	1
971	1	1	1	1	1	1	1	1	1	1	1	1	1	1	1	1	1	1	1	1	1	1	1	1	1	1	1	1	1	1	1	1	1	1	1	1	1	1	1	1	1	1	1	1	1	1	1	1	1
981	1	1	1	1	1	1	1	1	1	1	1	1	1	1	1	1	1	1	1	1	1	1	1	1	1	1	1	1	1	1	1	1	1	1	1	1	1	1	1	1	1	1	1	1	1	1	1	1	1
1012	1	1	1	1	1	1	1	1	1	1	1	1	1	1	1	1	1	1	1	1	1	1	1	1	1	1	1	1	1	1	1	1	1	1	1	1	1	1	1	1	1	1	1	1	1	1	1	1	1
1019	1	1	1	1	1	1	1	1	1	1	1	1	1	1	1	1	1	1	1	1	1	1	1	1	1	1	1	1	1	1	1	1	1	1	1	1	1	1	1	1	1	1	1	1	1	1	1	1	1
1039	1	1	1	1	1	1	1	1	1	1	1	1	1	1	1	1	1	1	1	1	1	1	1	1	1	1	1	1	1	1	1	1	1	1	1	1	1	1	1	1	1	1	1	1	1	1	1	1	1
1041	1	1	1	1	1	1	1	1	1	1	1	1	1	1	1	1	1	1	1	1	1	1	1	1	1	1	1	1	1	1	1	1	1	1	1	1	1	1	1	1	1	1	1	1	1	1	1	1	1
1125	1	1	1	1	1	1	1	1	1	1	1	1	1	1	1	1	1	1	1	1	1	1	1	1	1	1	1	1	1	1	1	1	1	1	1	1	1	1	1	1	1	1	1	1	1	1	1	1	1
1164	1	1	1	1	1	1	1	1	1	1	1	1	1	1	1	1	1	1	1	1	1	1	1	1	1	1	1	1	1	1	1	1	1	1	1	1	1	1	1	1	1	1	1	1	1	1	1	1	1
1177	1	1	1	1	1	1	1	1	1	1	1	1	1	1	1	1	1	1	1	1	1	1	1	1	1	1	1	1	1	1	1	1	1	1	1	1	1	1	1	1	1	1	1	1	1	1	1	1	1
1181	1	1	1	1	1	1	1	1	1	1	1	1	1	1	1	1	1	1	1	1	1	1	1	1	1	1	1	1	1	1	1	1	1	1	1	1	1	1	1	1	1	1	1	1	1	1	1	1	1
1183	1	1	1	1	1	1	1	1	1	1	1	1	1	1	1	1	1	1	1	1	1	1	1	1	1	1	1	1	1	1	1	1	1	1	1	1	1	1	1	1	1	1	1	1	1	1	1	1	1
1263	1	1	1	1	1	1	1	1	1	1	1	1	1	1	1	1	1	1	1	1	1	1	1	1	1	1	1	1	1	1	1	1	1	1	1	1	1	1	1	1	1	1	1	1	1	1	1	1	1
1300	1	1	1	1	1	1	1	1	1	1	1	1	1	1	1	1	1	1	1	1	1	1	1	1	1	1	1	1	1	1	1	1	1	1	1	1	1	1	1	1	1	1	1	1	1	1	1	1	1
1357	1	1	1	1	1	1	1	1	1	1	1	1	1	1	1	1	1	1	1	1	1	1	1	1	1	1	1	1	1	1	1	1	1	1	1	1	1	1	1	1	1	1	1	1	1	1	1	1	1
309	0.947	0.947059	0.947692	0.948491	0.948333	0.948727	0.949107	0.949825	0.949655	0.95	0.950667	0.950164	0.949839	0.949524	0.949375	0.949846	0.949848	0.949701	0.949559	0.948986	0.949	0.949577	0.949583	0.949178	0.949324	0.95	0.949868	0.94987	0.950128	0.95038	0.94975	0.949877	0.950122	0.94988	0.95	0.950471	0.950116	0.95046	0.950114	0.950112	0.950111	0.95033	0.950326	0.949785	0.949787	0.95	0.95	0.950309	0.950204
281	0.9462	0.946471	0.946154	0.945849	0.945185	0.945818	0.945714	0.944737	0.944655	0.944915	0.945167	0.945246	0.945161	0.945079	0.945	0.944923	0.944545	0.944627	0.944412	0.944493	0.944429	0.944507	0.944028	0.94411	0.944459	0.944533	0.944342	0.944026	0.944103	0.944177	0.9445	0.944321	0.944268	0.944458	0.944524	0.944706	0.945116	0.944943	0.944886	0.945056	0.944889	0.944505	0.944022	0.943763	0.943936	0.944105	0.944271	0.944536	0.94449
691	0.9168	0.916863	0.916731	0.916226	0.914259	0.914364	0.913929	0.913684	0.91431	0.914237	0.914667	0.914426	0.914355	0.914444	0.914531	0.914462	0.914545	0.914925	0.915147	0.915072	0.915714	0.915493	0.915	0.914932	0.915541	0.915867	0.916184	0.916364	0.916667	0.916456	0.9165	0.916914	0.916585	0.916265	0.916548	0.917294	0.916628	0.915632	0.916364	0.91618	0.916333	0.916484	0.916957	0.917204	0.917021	0.916947	0.916667	0.916907	0.916837
940	0.9156	0.915882	0.915769	0.916038	0.916852	0.917091	0.918036	0.917719	0.917414	0.918136	0.918667	0.919016	0.919194	0.919841	0.92	0.92	0.918788	0.918657	0.917206	0.917681	0.917429	0.917746	0.917222	0.917123	0.916622	0.9164	0.916447	0.916104	0.916538	0.917215	0.917375	0.917284	0.917561	0.918313	0.917976	0.917529	0.917326	0.917356	0.917386	0.91764	0.917667	0.918022	0.917717	0.917849	0.917872	0.918211	0.917292	0.916804	0.916939
913	0.7926	0.791569	0.791538	0.790189	0.791296	0.791455	0.790357	0.789474	0.789138	0.789153	0.789	0.788689	0.789032	0.790476	0.790937	0.790154	0.790152	0.789851	0.789853	0.78913	0.788714	0.78831	0.788472	0.78863	0.789324	0.789067	0.788947	0.788442	0.78859	0.788481	0.7885	0.788642	0.788902	0.788916	0.789643	0.789765	0.789186	0.788851	0.788636	0.78809	0.788111	0.788571	0.789239	0.78914	0.788404	0.788947	0.788333	0.789175	0.789286
242	0.7242	0.724706	0.726154	0.726038	0.726296	0.727273	0.727679	0.728772	0.730172	0.730678	0.729333	0.729836	0.730806	0.730794	0.730625	0.729846	0.73	0.731194	0.732059	0.732029	0.731143	0.730845	0.730694	0.731096	0.730946	0.7308	0.731579	0.731558	0.731923	0.731139	0.730875	0.731235	0.731585	0.732048	0.7325	0.732941	0.733256	0.733793	0.733523	0.733483	0.733333	0.733407	0.733913	0.734086	0.735	0.734842	0.735625	0.736289	0.736837
696	0.7214	0.720588	0.719423	0.718491	0.71963	0.719273	0.72	0.719825	0.718621	0.718644	0.718167	0.717541	0.717581	0.717302	0.717187	0.716308	0.717424	0.716567	0.717206	0.717971	0.717714	0.716338	0.716389	0.717123	0.717162	0.7168	0.716579	0.716494	0.716923	0.716076	0.716875	0.716914	0.718171	0.718193	0.718571	0.718824	0.718953	0.719425	0.719205	0.719326	0.718889	0.719341	0.719565	0.719677	0.719362	0.719474	0.719688	0.720103	0.720306
1266	0.7102	0.709216	0.708462	0.709434	0.709815	0.709818	0.709286	0.707368	0.707069	0.70661	0.707	0.708197	0.707419	0.705556	0.705	0.705538	0.705909	0.706567	0.706912	0.706667	0.707286	0.707606	0.708056	0.707671	0.709054	0.709467	0.709211	0.708571	0.709487	0.708101	0.70775	0.707901	0.70878	0.708795	0.708333	0.708235	0.709651	0.710345	0.710568	0.710449	0.710778	0.710989	0.710326	0.71	0.71117	0.711053	0.710625	0.709691	0.710306
1271	0.6952	0.696863	0.698846	0.696792	0.697407	0.696727	0.696429	0.697719	0.697414	0.699153	0.697833	0.696885	0.697258	0.69873	0.699844	0.698615	0.698636	0.699254	0.700588	0.700145	0.700429	0.699577	0.699444	0.699726	0.70027	0.699867	0.700263	0.70039	0.699872	0.700127	0.699875	0.699012	0.698293	0.697952	0.697143	0.697059	0.696977	0.695402	0.694659	0.69427	0.694556	0.694615	0.69413	0.694301	0.694468	0.694211	0.694583	0.694742	0.694388
1103	0.6658	0.66549	0.664423	0.665472	0.664815	0.664909	0.66625	0.666842	0.666552	0.665932	0.666333	0.665246	0.665645	0.66619	0.665937	0.666308	0.665152	0.665373	0.666176	0.666522	0.666143	0.666901	0.667083	0.667808	0.667027	0.6668	0.668026	0.668701	0.669615	0.669241	0.670375	0.671235	0.670976	0.670964	0.670595	0.670118	0.67	0.67023	0.670227	0.669663	0.670111	0.670769	0.671196	0.671398	0.671489	0.671684	0.672292	0.672062	0.672347
1102	0.675	0.674314	0.673269	0.670566	0.67	0.672182	0.671071	0.670702	0.670862	0.671864	0.672333	0.674098	0.674032	0.673651	0.673125	0.673846	0.673788	0.674179	0.674265	0.673913	0.674143	0.674648	0.676528	0.675616	0.675	0.674267	0.673158	0.672338	0.672051	0.671772	0.671375	0.670741	0.670732	0.670482	0.670357	0.669176	0.669419	0.67	0.670341	0.670449	0.670444	0.670549	0.670435	0.670108	0.670638	0.670211	0.67	0.669588	0.67
16	0.6666	0.667843	0.67	0.671509	0.672593	0.670182	0.670357	0.67	0.67	0.669831	0.669167	0.668525	0.668065	0.667778	0.668438	0.667231	0.668333	0.667612	0.666618	0.666667	0.666857	0.665775	0.66375	0.663836	0.665135	0.666	0.665789	0.665844	0.665128	0.665823	0.665	0.664938	0.665244	0.665422	0.665833	0.667412	0.667209	0.666322	0.665909	0.666292	0.665889	0.665055	0.664891	0.665054	0.664362	0.664632	0.664167	0.664742	0.66398
1000	0.6688	0.669412	0.668462	0.667547	0.667593	0.668182	0.667679	0.667368	0.667069	0.668814	0.669667	0.67	0.670323	0.669683	0.669219	0.669538	0.668333	0.669104	0.669559	0.668116	0.668714	0.669296	0.669583	0.669726	0.668243	0.6676	0.667895	0.668182	0.667692	0.666582	0.66625	0.665926	0.66561	0.665783	0.66619	0.666706	0.666744	0.666667	0.665909	0.664494	0.665222	0.665275	0.665326	0.665161	0.664574	0.664211	0.664062	0.663505	0.663469
835	0.6636	0.662745	0.661731	0.661887	0.662037	0.662545	0.663036	0.662281	0.660345	0.658983	0.659167	0.658361	0.657742	0.658413	0.657813	0.658	0.658788	0.658209	0.657941	0.657391	0.658	0.656901	0.65875	0.65863	0.659189	0.659867	0.659605	0.658701	0.659487	0.659747	0.660375	0.660123	0.660732	0.66012	0.660238	0.660706	0.66093	0.661149	0.661364	0.662247	0.662111	0.662637	0.662826	0.662366	0.663085	0.662947	0.661979	0.661546	0.661327
382	0.6532	0.653529	0.654808	0.653585	0.654074	0.654364	0.653929	0.654386	0.653448	0.654746	0.655667	0.655082	0.655323	0.654921	0.654844	0.655231	0.655152	0.654627	0.653971	0.654638	0.655143	0.654225	0.654861	0.655753	0.656216	0.655733	0.655263	0.654805	0.654872	0.65443	0.654875	0.654568	0.654878	0.655663	0.655357	0.655647	0.655349	0.654943	0.656023	0.655506	0.656	0.656154	0.657065	0.655914	0.656064	0.655368	0.654896	0.653918	0.65398
241	0.6346	0.634706	0.635192	0.635283	0.63537	0.634545	0.635536	0.635614	0.637414	0.637458	0.636833	0.637049	0.637097	0.637619	0.637188	0.636769	0.637424	0.637164	0.637353	0.638696	0.639143	0.639859	0.640278	0.640274	0.639865	0.638933	0.637105	0.636753	0.635641	0.636709	0.637875	0.637407	0.63622	0.636627	0.6375	0.637412	0.636744	0.636437	0.637045	0.638315	0.638889	0.638901	0.637609	0.638495	0.63734	0.637158	0.6375	0.637423	0.636939
1010	0.6246	0.62549	0.625769	0.625283	0.625	0.624	0.623393	0.624386	0.624828	0.622542	0.623167	0.622787	0.620806	0.621905	0.622031	0.622154	0.621515	0.620448	0.620588	0.622029	0.621429	0.622676	0.622778	0.623151	0.623514	0.623467	0.622895	0.623377	0.623333	0.623797	0.623375	0.624074	0.624024	0.625663	0.625476	0.625882	0.625	0.624713	0.624318	0.624944	0.624222	0.623956	0.624891	0.625054	0.626064	0.625895	0.625729	0.625464	0.625408
217	0.6266	0.626471	0.626923	0.626226	0.625185	0.626182	0.625714	0.624386	0.625345	0.625424	0.624833	0.624754	0.624516	0.624921	0.623437	0.623846	0.62303	0.622537	0.621765	0.622174	0.621143	0.620845	0.622083	0.621644	0.620676	0.621067	0.620789	0.620649	0.619872	0.619747	0.61975	0.618765	0.618902	0.618795	0.619167	0.618706	0.618605	0.618851	0.619205	0.62	0.620111	0.62044	0.620543	0.619677	0.619787	0.619158	0.619062	0.618247	0.618265
1024	0.6122	0.611176	0.611538	0.611887	0.612037	0.612364	0.611786	0.610526	0.610517	0.612034	0.611	0.612131	0.613871	0.612857	0.612969	0.614308	0.614242	0.613433	0.613676	0.613768	0.614143	0.613099	0.613611	0.613699	0.613784	0.614533	0.615395	0.614805	0.615256	0.615063	0.615	0.614691	0.614756	0.613614	0.61381	0.613765	0.614419	0.615287	0.615341	0.615281	0.616	0.616484	0.615543	0.615161	0.615	0.615474	0.615208	0.616495	0.616735
1258	0.6106	0.610588	0.610192	0.609623	0.610741	0.610364	0.610536	0.609825	0.609655	0.610339	0.6095	0.609836	0.609839	0.609206	0.608125	0.608	0.607273	0.608806	0.608676	0.60913	0.607857	0.60662	0.606944	0.60726	0.607838	0.607733	0.607632	0.608701	0.608846	0.608608	0.60875	0.608395	0.609146	0.608313	0.607738	0.606941	0.606977	0.606667	0.606023	0.606292	0.607222	0.606484	0.60663	0.607527	0.608085	0.607789	0.608229	0.608763	0.608776
732	0.6036	0.602353	0.602885	0.603019	0.603519	0.602909	0.602321	0.600526	0.599828	0.598814	0.598333	0.598852	0.59871	0.598095	0.59875	0.599231	0.600606	0.601791	0.602353	0.602029	0.601429	0.602535	0.602361	0.603288	0.603378	0.602933	0.603026	0.602597	0.602821	0.603291	0.604625	0.604321	0.60378	0.603494	0.603095	0.604	0.604767	0.604943	0.605455	0.604382	0.603222	0.603297	0.603913	0.603871	0.604468	0.604947	0.605	0.60433	0.60449
800	0.6066	0.605294	0.606538	0.608113	0.606667	0.606182	0.605	0.605789	0.606897	0.605424	0.6065	0.604754	0.604355	0.605079	0.605781	0.604923	0.605152	0.603881	0.604559	0.604058	0.604286	0.605352	0.604861	0.60411	0.604459	0.603867	0.604605	0.603117	0.603718	0.603544	0.603625	0.603951	0.603902	0.603253	0.603214	0.603294	0.60314	0.602759	0.602841	0.60236	0.602111	0.602967	0.603587	0.602581	0.602234	0.602316	0.601458	0.600825	0.601633
56	0.5908	0.589804	0.589231	0.59	0.589074	0.589818	0.590893	0.590526	0.591034	0.590847	0.591	0.591803	0.591129	0.592381	0.592656	0.592769	0.591667	0.590896	0.590294	0.591159	0.591143	0.591831	0.591111	0.591096	0.591351	0.590933	0.591053	0.591039	0.590385	0.591013	0.59075	0.590617	0.590244	0.590602	0.591548	0.591647	0.591163	0.59092	0.590682	0.590787	0.589444	0.58967	0.589674	0.590538	0.590106	0.591053	0.592083	0.593402	0.592959
882	0.5852	0.586471	0.587115	0.58717	0.587778	0.587091	0.585714	0.585439	0.585517	0.585763	0.586833	0.586393	0.587097	0.586667	0.588281	0.588615	0.588788	0.589851	0.589853	0.58913	0.588857	0.588873	0.588472	0.588493	0.587703	0.587467	0.587895	0.588052	0.588846	0.590127	0.58975	0.590123	0.590366	0.590723	0.589643	0.589647	0.59	0.589885	0.588977	0.589551	0.589444	0.588022	0.587935	0.588065	0.587979	0.588526	0.588542	0.58866	0.589184
1036	0.5862	0.585882	0.585385	0.585472	0.585926	0.585091	0.585179	0.584737	0.584655	0.584915	0.584333	0.584918	0.584677	0.585079	0.585156	0.585538	0.583788	0.584627	0.584118	0.584348	0.583571	0.582676	0.58375	0.58411	0.584595	0.584267	0.585263	0.586753	0.586923	0.586709	0.586375	0.586543	0.587073	0.586145	0.585714	0.585529	0.585581	0.586897	0.588409	0.58809	0.588111	0.588681	0.588043	0.587742	0.587553	0.587053	0.587812	0.586907	0.587143
1292	0.5668	0.568039	0.5675	0.568491	0.567963	0.569091	0.569464	0.569649	0.570517	0.571017	0.572333	0.570492	0.57129	0.571429	0.570781	0.570154	0.569394	0.569552	0.569853	0.57029	0.570857	0.569155	0.568889	0.568767	0.568514	0.569067	0.569342	0.569351	0.569744	0.56962	0.56875	0.569383	0.56939	0.569759	0.569881	0.569412	0.569186	0.568736	0.568182	0.569326	0.570889	0.571319	0.571304	0.571613	0.571489	0.572	0.5725	0.572371	0.572755
945	0.5478	0.548431	0.549615	0.550377	0.551852	0.552727	0.552857	0.554211	0.553448	0.554407	0.5545	0.55459	0.55371	0.554286	0.554375	0.553231	0.552273	0.552687	0.5525	0.553043	0.552714	0.552958	0.554167	0.553973	0.553649	0.5532	0.552632	0.551169	0.550256	0.550127	0.549875	0.550247	0.550732	0.550964	0.550833	0.551176	0.551279	0.550805	0.550795	0.55	0.549556	0.55022	0.550435	0.550108	0.550106	0.550316	0.550625	0.550515	0.55051
1186	0.5468	0.547451	0.5475	0.546226	0.54463	0.545091	0.545893	0.544561	0.545	0.544576	0.544167	0.543934	0.544516	0.54381	0.543438	0.544615	0.544394	0.545075	0.544118	0.545072	0.545571	0.547324	0.547639	0.548082	0.547973	0.547733	0.547632	0.547143	0.545385	0.54557	0.546	0.545309	0.544512	0.544217	0.545238	0.545765	0.545698	0.546092	0.546136	0.545843	0.546	0.546484	0.546413	0.546022	0.54617	0.547158	0.546875	0.546392	0.545918
943	0.5442	0.543333	0.542308	0.541509	0.540185	0.539455	0.53875	0.537895	0.538448	0.537458	0.537833	0.537541	0.538548	0.538254	0.537813	0.539692	0.540455	0.540448	0.540147	0.53913	0.539143	0.539859	0.538333	0.537945	0.537838	0.538133	0.538947	0.540779	0.541795	0.542278	0.542625	0.542346	0.543171	0.542771	0.542976	0.542235	0.542093	0.542989	0.542727	0.543596	0.544444	0.544066	0.543478	0.543978	0.544043	0.544421	0.544063	0.544021	0.543776
1185	0.5432	0.542745	0.541731	0.543962	0.54463	0.544	0.543571	0.544386	0.543448	0.54322	0.5435	0.543934	0.543226	0.544444	0.54375	0.543538	0.544242	0.543881	0.544265	0.544783	0.544857	0.543803	0.544306	0.543973	0.544324	0.544133	0.543947	0.544156	0.544359	0.54481	0.544625	0.545309	0.544756	0.54506	0.544643	0.544588	0.544535	0.544138	0.544318	0.543933	0.543333	0.542747	0.542935	0.543118	0.542553	0.542421	0.542917	0.542577	0.542551
15	0.5432	0.542745	0.542885	0.541321	0.53963	0.539091	0.540179	0.54	0.540172	0.541186	0.540833	0.539016	0.539032	0.537302	0.536719	0.536462	0.537121	0.536567	0.536618	0.535797	0.534714	0.534648	0.535417	0.535479	0.535676	0.534667	0.534342	0.534545	0.534872	0.534177	0.53425	0.533827	0.533415	0.533494	0.533452	0.533176	0.533023	0.532644	0.532955	0.533034	0.533	0.533187	0.532174	0.531505	0.531489	0.531368	0.531667	0.531856	0.531122
890	0.5364	0.537255	0.536731	0.536604	0.538333	0.538182	0.537857	0.538772	0.538621	0.538983	0.538167	0.537869	0.537097	0.536349	0.535	0.534308	0.533788	0.534478	0.535735	0.534783	0.534429	0.533099	0.532083	0.532055	0.532568	0.532933	0.532763	0.532078	0.532821	0.532785	0.532625	0.53321	0.534268	0.533855	0.533333	0.532824	0.532442	0.532414	0.531818	0.53191	0.531778	0.531758	0.530761	0.530753	0.531596	0.531053	0.530521	0.531237	0.530714
1134	0.5392	0.537647	0.536154	0.535472	0.535741	0.535455	0.53375	0.533333	0.533276	0.532034	0.532667	0.532951	0.532258	0.532698	0.532969	0.532923	0.531818	0.532537	0.532794	0.531739	0.531714	0.531831	0.531528	0.530548	0.529595	0.530133	0.528684	0.528701	0.529103	0.529241	0.528875	0.528395	0.528415	0.528916	0.52881	0.528	0.528372	0.528506	0.52875	0.528427	0.529333	0.529451	0.529239	0.52871	0.528191	0.527684	0.526771	0.526598	0.526429
856	0.512	0.511373	0.511154	0.509811	0.507778	0.507818	0.508571	0.509474	0.508966	0.508983	0.508333	0.509016	0.509194	0.507619	0.508125	0.508308	0.508788	0.508507	0.507206	0.507681	0.507286	0.507183	0.506528	0.506575	0.507838	0.5088	0.509474	0.50974	0.507949	0.508734	0.509125	0.508889	0.51	0.510241	0.51	0.509765	0.511047	0.511034	0.511136	0.511348	0.510667	0.510989	0.510543	0.511398	0.51117	0.512211	0.511771	0.511443	0.511633
526	0.5098	0.509412	0.508077	0.508679	0.508519	0.510364	0.51	0.508947	0.508966	0.507458	0.5085	0.508852	0.509032	0.506984	0.507031	0.507846	0.50697	0.506119	0.5075	0.507971	0.508143	0.508169	0.507222	0.506164	0.506486	0.507067	0.506447	0.506364	0.506026	0.50557	0.507625	0.507901	0.507805	0.507831	0.507024	0.507294	0.50814	0.507471	0.508295	0.508764	0.509444	0.51033	0.510217	0.509032	0.509681	0.509579	0.510104	0.51	0.510918
566	0.51	0.507843	0.507308	0.508113	0.508148	0.509273	0.508929	0.509825	0.508448	0.507458	0.508833	0.50918	0.51	0.510952	0.509687	0.510769	0.510606	0.51	0.511029	0.511594	0.511429	0.51169	0.511667	0.511233	0.511081	0.511333	0.511579	0.51039	0.510641	0.510633	0.51025	0.510123	0.510732	0.510964	0.510595	0.511059	0.509884	0.50931	0.508182	0.507416	0.507	0.505824	0.506087	0.505699	0.506277	0.506737	0.5075	0.507629	0.508367
555	0.502	0.502745	0.5025	0.502453	0.503148	0.501273	0.500536	0.5	0.499655	0.5	0.500333	0.499344	0.499677	0.499841	0.500938	0.500154	0.500909	0.501343	0.503088	0.502754	0.502	0.502958	0.503056	0.502877	0.503108	0.503733	0.504474	0.505584	0.505513	0.50519	0.507375	0.507037	0.507195	0.506506	0.506071	0.506235	0.507093	0.506092	0.505909	0.505618	0.505556	0.506264	0.506196	0.506344	0.505851	0.505895	0.505208	0.504742	0.505816
175	0.501	0.503529	0.501538	0.503019	0.503333	0.503273	0.50375	0.503684	0.50431	0.50322	0.503	0.503279	0.503548	0.50381	0.504375	0.503385	0.502576	0.50194	0.5	0.499855	0.501429	0.500986	0.500694	0.500685	0.501081	0.501467	0.501579	0.502338	0.503077	0.502405	0.503625	0.504321	0.50378	0.503735	0.503929	0.503294	0.504186	0.503218	0.503068	0.503483	0.503222	0.503626	0.505	0.504731	0.504149	0.503684	0.503333	0.503608	0.504388
1152	0.5034	0.502353	0.501923	0.500943	0.501296	0.501636	0.501429	0.500702	0.502069	0.502712	0.503	0.502623	0.503387	0.50381	0.502969	0.502462	0.501212	0.501791	0.502647	0.503043	0.503	0.502113	0.502639	0.50274	0.502027	0.501867	0.5025	0.503117	0.502949	0.503418	0.503125	0.50321	0.50378	0.503855	0.50381	0.504118	0.504302	0.503793	0.503636	0.504157	0.503889	0.503407	0.504022	0.504624	0.505745	0.505368	0.504896	0.504639	0.504796
392	0.5016	0.500196	0.500769	0.501132	0.501852	0.501455	0.502857	0.503509	0.503621	0.504068	0.503667	0.50541	0.505484	0.504762	0.505156	0.506154	0.505	0.504328	0.503676	0.503478	0.503714	0.50493	0.505417	0.505753	0.506486	0.505867	0.505526	0.506623	0.506154	0.506076	0.50525	0.505556	0.504756	0.504337	0.503929	0.504118	0.505116	0.504483	0.504205	0.504157	0.504444	0.504835	0.504239	0.504516	0.504043	0.503158	0.503229	0.503505	0.503878
400	0.499	0.500196	0.499231	0.497925	0.498333	0.498727	0.498214	0.497895	0.497586	0.498305	0.498167	0.497869	0.497581	0.499206	0.498906	0.5	0.500455	0.500896	0.501176	0.50029	0.500429	0.500282	0.499583	0.499863	0.500135	0.501067	0.501316	0.501299	0.5	0.499494	0.499	0.499506	0.499634	0.499759	0.499643	0.499765	0.499884	0.500115	0.5	0.5	0.499667	0.498901	0.499783	0.500538	0.500426	0.501684	0.501563	0.501753	0.501633
399	0.501	0.499804	0.500769	0.502075	0.501667	0.501273	0.501786	0.502105	0.502414	0.501695	0.501833	0.502131	0.502419	0.500794	0.501094	0.5	0.499545	0.499104	0.498824	0.49971	0.499571	0.499718	0.500417	0.500137	0.499865	0.498933	0.498684	0.498701	0.5	0.500506	0.501	0.500494	0.500366	0.500241	0.500357	0.500235	0.500116	0.499885	0.5	0.5	0.500333	0.501099	0.500217	0.499462	0.499574	0.498316	0.498437	0.498247	0.498367
393	0.4984	0.499804	0.499231	0.498868	0.498148	0.498545	0.497143	0.496491	0.496379	0.495932	0.496333	0.49459	0.494516	0.495238	0.494844	0.493846	0.495	0.495672	0.496324	0.496522	0.496286	0.49507	0.494583	0.494247	0.493514	0.494133	0.494474	0.493377	0.493846	0.493924	0.49475	0.494444	0.495244	0.495663	0.496071	0.495882	0.494884	0.495517	0.495795	0.495843	0.495556	0.495165	0.495761	0.495484	0.495957	0.496842	0.496771	0.496495	0.496122
1151	0.4966	0.497647	0.498077	0.499057	0.498704	0.498364	0.498571	0.499298	0.497931	0.497288	0.497	0.497377	0.496613	0.49619	0.497031	0.497538	0.498788	0.498209	0.497353	0.496957	0.497	0.497887	0.497361	0.49726	0.497973	0.498133	0.4975	0.496883	0.497051	0.496582	0.496875	0.49679	0.49622	0.496145	0.49619	0.495882	0.495698	0.496207	0.496364	0.495843	0.496111	0.496593	0.495978	0.495376	0.494255	0.494632	0.495104	0.495361	0.495204
176	0.499	0.496471	0.498462	0.496981	0.496667	0.496727	0.49625	0.496316	0.49569	0.49678	0.497	0.496721	0.496452	0.49619	0.495625	0.496615	0.497424	0.49806	0.5	0.500145	0.498571	0.499014	0.499306	0.499315	0.498919	0.498533	0.498421	0.497662	0.496923	0.497595	0.496375	0.495679	0.49622	0.496265	0.496071	0.496706	0.495814	0.496782	0.496932	0.496517	0.496778	0.496374	0.495	0.495269	0.495851	0.496316	0.496667	0.496392	0.495612
554	0.498	0.497255	0.4975	0.497547	0.496852	0.498727	0.499464	0.5	0.500345	0.5	0.499667	0.500656	0.500323	0.500159	0.499063	0.499846	0.499091	0.498657	0.496912	0.497246	0.498	0.497042	0.496944	0.497123	0.496892	0.496267	0.495526	0.494416	0.494487	0.49481	0.492625	0.492963	0.492805	0.493494	0.493929	0.493765	0.492907	0.493908	0.494091	0.494382	0.494444	0.493736	0.493804	0.493656	0.494149	0.494105	0.494792	0.495258	0.494184
565	0.49	0.492157	0.492692	0.491887	0.491852	0.490727	0.491071	0.490175	0.491552	0.492542	0.491167	0.49082	0.49	0.489048	0.490312	0.489231	0.489394	0.49	0.488971	0.488406	0.488571	0.48831	0.488333	0.488767	0.488919	0.488667	0.488421	0.48961	0.489359	0.489367	0.48975	0.489877	0.489268	0.489036	0.489405	0.488941	0.490116	0.49069	0.491818	0.492584	0.493	0.494176	0.493913	0.494301	0.493723	0.493263	0.4925	0.492371	0.491633
525	0.4902	0.490588	0.491923	0.491321	0.491481	0.489636	0.49	0.491053	0.491034	0.492542	0.4915	0.491148	0.490968	0.493016	0.492969	0.492154	0.49303	0.493881	0.4925	0.492029	0.491857	0.491831	0.492778	0.493836	0.493514	0.492933	0.493553	0.493636	0.493974	0.49443	0.492375	0.492099	0.492195	0.492169	0.492976	0.492706	0.49186	0.492529	0.491705	0.491236	0.490556	0.48967	0.489783	0.490968	0.490319	0.490421	0.489896	0.49	0.489082
855	0.488	0.488627	0.488846	0.490189	0.492222	0.492182	0.491429	0.490526	0.491034	0.491017	0.491667	0.490984	0.490806	0.492381	0.491875	0.491692	0.491212	0.491493	0.492794	0.492319	0.492714	0.492817	0.493472	0.493425	0.492162	0.4912	0.490526	0.49026	0.492051	0.491266	0.490875	0.491111	0.49	0.489759	0.49	0.490235	0.488953	0.488966	0.488864	0.488652	0.489333	0.489011	0.489457	0.488602	0.48883	0.487789	0.488229	0.488557	0.488367
302	0.499	0.496863	0.496731	0.497736	0.499444	0.498545	0.499643	0.498246	0.498793	0.497627	0.496333	0.495738	0.495	0.495079	0.495625	0.494	0.495606	0.495672	0.495882	0.496087	0.494286	0.493803	0.493611	0.492877	0.492973	0.4912	0.491579	0.491818	0.490769	0.489367	0.488625	0.488765	0.488049	0.48759	0.487381	0.487647	0.487209	0.486322	0.486591	0.486067	0.486778	0.486813	0.48663	0.485591	0.484681	0.485895	0.485417	0.48567	0.486327
238	0.4744	0.47451	0.475962	0.47717	0.476667	0.477273	0.477679	0.475439	0.474655	0.475085	0.4735	0.47377	0.473548	0.474921	0.473906	0.473385	0.473182	0.474627	0.475735	0.476087	0.477	0.477324	0.47875	0.478493	0.478919	0.477333	0.479605	0.478831	0.478333	0.478101	0.478125	0.477407	0.478293	0.478193	0.477976	0.478706	0.479302	0.479425	0.479886	0.480112	0.479556	0.481209	0.480543	0.48129	0.482021	0.480842	0.480625	0.480619	0.480612
989	0.4792	0.479804	0.479423	0.480943	0.482407	0.481455	0.481429	0.480877	0.481207	0.480508	0.481	0.480328	0.48129	0.481111	0.480469	0.48	0.478788	0.477761	0.477647	0.478696	0.479286	0.477746	0.478056	0.478219	0.478243	0.4784	0.479605	0.47987	0.480385	0.481646	0.481375	0.481481	0.480122	0.481084	0.481071	0.480588	0.480465	0.47931	0.480568	0.480449	0.481333	0.481099	0.481304	0.480108	0.479681	0.479789	0.479375	0.478866	0.479082
497	0.478	0.477059	0.478846	0.477736	0.476481	0.476545	0.476607	0.477018	0.476897	0.477458	0.478	0.479508	0.480968	0.479365	0.480469	0.479692	0.479242	0.478657	0.478088	0.478551	0.478429	0.478028	0.479444	0.479726	0.47973	0.479733	0.480921	0.481169	0.481923	0.482405	0.482625	0.483457	0.482439	0.48241	0.482143	0.483059	0.482442	0.482759	0.482386	0.482247	0.481889	0.481429	0.480652	0.480968	0.480851	0.480211	0.480104	0.479691	0.478673
1091	0.4806	0.48098	0.479808	0.479057	0.479259	0.478545	0.478571	0.481404	0.482069	0.481525	0.482833	0.482951	0.483226	0.481746	0.482656	0.482923	0.482121	0.481045	0.479853	0.47971	0.479286	0.479014	0.477639	0.477945	0.477297	0.4784	0.475789	0.476883	0.477436	0.477848	0.47775	0.477901	0.476951	0.476627	0.476905	0.476353	0.475349	0.475517	0.475114	0.474607	0.475111	0.473516	0.473804	0.473441	0.472766	0.473895	0.474167	0.473918	0.473776
857	0.4808	0.48098	0.479615	0.481321	0.481852	0.481455	0.482857	0.483509	0.481724	0.482203	0.481167	0.481148	0.480968	0.480635	0.480469	0.480615	0.480909	0.479403	0.478382	0.477101	0.478429	0.478169	0.4775	0.478356	0.479595	0.479733	0.479605	0.479091	0.478462	0.477342	0.477375	0.478148	0.478415	0.477711	0.476905	0.476941	0.477093	0.476782	0.477955	0.476629	0.475667	0.475385	0.475435	0.475699	0.475851	0.475263	0.474687	0.474639	0.473571
36	0.468	0.469216	0.467692	0.469434	0.47037	0.470364	0.470536	0.470351	0.470345	0.469492	0.4695	0.468197	0.466613	0.46746	0.467187	0.468	0.468485	0.469254	0.47	0.469565	0.470143	0.470704	0.47	0.469315	0.469459	0.4696	0.468421	0.468442	0.467051	0.465823	0.46575	0.465432	0.46622	0.466145	0.46631	0.465647	0.466628	0.466782	0.467045	0.46764	0.468222	0.468681	0.46913	0.468817	0.469043	0.469684	0.469687	0.470103	0.470918
995	0.4704	0.470588	0.470577	0.468868	0.467593	0.468909	0.468571	0.468772	0.468621	0.468475	0.468333	0.469016	0.468387	0.468413	0.469219	0.469538	0.470606	0.471642	0.471618	0.470435	0.469571	0.470986	0.470833	0.470685	0.471081	0.470133	0.468947	0.469091	0.468718	0.467342	0.46725	0.466543	0.468293	0.46747	0.467857	0.467647	0.468023	0.46908	0.467955	0.468202	0.467444	0.467582	0.467826	0.469355	0.469787	0.469789	0.469896	0.470206	0.470204
301	0.457	0.458431	0.458462	0.457358	0.45537	0.456909	0.456071	0.457193	0.456552	0.457458	0.458167	0.458525	0.459194	0.459048	0.45875	0.460615	0.459091	0.458806	0.458529	0.458406	0.46	0.459859	0.460139	0.460959	0.460676	0.462133	0.462105	0.461818	0.462821	0.464304	0.46475	0.464568	0.464756	0.464699	0.465	0.464471	0.465233	0.466322	0.466136	0.466629	0.465444	0.465604	0.466087	0.466989	0.468191	0.467263	0.467813	0.467526	0.467143
1295	0.4754	0.474706	0.473654	0.473019	0.471296	0.471818	0.471786	0.472807	0.473448	0.472203	0.4715	0.472295	0.471129	0.470317	0.470156	0.469846	0.469848	0.470448	0.468971	0.468986	0.468286	0.467183	0.467639	0.467808	0.467973	0.468	0.468684	0.468701	0.468718	0.468354	0.468125	0.467654	0.467439	0.46747	0.4675	0.466118	0.465814	0.465172	0.465114	0.465393	0.465444	0.466703	0.466196	0.466667	0.465319	0.465263	0.465625	0.465773	0.465612
115	0.4666	0.466471	0.466923	0.465849	0.466481	0.468364	0.468214	0.468246	0.466034	0.46678	0.466167	0.466557	0.465645	0.465556	0.46625	0.468308	0.467879	0.46791	0.468235	0.468696	0.468286	0.466056	0.465972	0.466301	0.466216	0.465333	0.465	0.464675	0.464744	0.465316	0.4665	0.466173	0.465976	0.465301	0.465714	0.466118	0.46686	0.465862	0.465114	0.46573	0.465889	0.466044	0.465761	0.466559	0.466064	0.466105	0.465521	0.465258	0.46551
1072	0.463	0.464314	0.464423	0.463962	0.462222	0.462182	0.461964	0.462456	0.462069	0.462542	0.463167	0.463279	0.465161	0.462698	0.462969	0.464308	0.462879	0.462836	0.463971	0.463478	0.464714	0.464789	0.465833	0.465479	0.464189	0.463733	0.464342	0.463766	0.464103	0.464557	0.464625	0.464198	0.463415	0.463735	0.46369	0.462941	0.46314	0.463563	0.463523	0.464719	0.464333	0.464396	0.464239	0.463763	0.464043	0.463368	0.463542	0.465155	0.464694
171	0.4602	0.459608	0.459423	0.459057	0.459444	0.459636	0.459286	0.457719	0.456724	0.456949	0.455833	0.457213	0.457419	0.457778	0.4575	0.458923	0.458788	0.459403	0.460294	0.46029	0.460429	0.459577	0.459444	0.459452	0.458919	0.458	0.458947	0.458961	0.458462	0.458354	0.458125	0.458395	0.458415	0.458313	0.458095	0.458706	0.459767	0.459885	0.459545	0.460112	0.460444	0.46022	0.460217	0.46	0.460638	0.461579	0.461354	0.461753	0.462551
937	0.463	0.463529	0.463462	0.463396	0.462037	0.462727	0.461071	0.460351	0.459655	0.458983	0.459333	0.458525	0.457581	0.457302	0.458437	0.458769	0.459545	0.459552	0.459559	0.458116	0.458143	0.457606	0.458333	0.458219	0.457568	0.457733	0.4575	0.458182	0.458462	0.457848	0.4585	0.457778	0.457927	0.457711	0.458571	0.458353	0.458488	0.458391	0.457841	0.457303	0.457	0.456703	0.457065	0.45828	0.458085	0.458211	0.459271	0.459485	0.459898
599	0.4606	0.460588	0.459615	0.459811	0.45963	0.459091	0.457143	0.456316	0.456207	0.454746	0.455667	0.455574	0.455323	0.45381	0.453437	0.454769	0.455455	0.455821	0.455294	0.455362	0.455429	0.456338	0.45625	0.457534	0.457703	0.458667	0.458684	0.457662	0.45859	0.457468	0.457125	0.45679	0.456951	0.456627	0.456905	0.456706	0.456395	0.457931	0.457273	0.457303	0.458222	0.458132	0.45913	0.459032	0.459574	0.459895	0.459688	0.459175	0.459388
823	0.455	0.454706	0.454231	0.453962	0.455556	0.457091	0.458571	0.45807	0.457586	0.457119	0.4565	0.457541	0.457903	0.457937	0.456875	0.457231	0.456212	0.455224	0.455441	0.456232	0.455143	0.455493	0.456806	0.457534	0.457432	0.4584	0.4575	0.457532	0.457821	0.457342	0.45725	0.456543	0.457195	0.457229	0.457262	0.457412	0.457442	0.456667	0.456932	0.457191	0.456889	0.456264	0.457391	0.456882	0.45734	0.457474	0.456667	0.456701	0.456939
188	0.4542	0.454118	0.455192	0.454906	0.455741	0.455455	0.457679	0.458421	0.458793	0.460678	0.460333	0.46082	0.460484	0.461905	0.462344	0.460769	0.458788	0.458657	0.459118	0.459855	0.46	0.459296	0.459167	0.458082	0.458108	0.4576	0.457895	0.458701	0.457564	0.458987	0.458875	0.459753	0.459146	0.459277	0.45881	0.458118	0.458372	0.457701	0.458523	0.457865	0.456889	0.456813	0.456087	0.456129	0.455319	0.454947	0.455313	0.455361	0.455204
749	0.4734	0.472353	0.470962	0.471321	0.471667	0.470364	0.470357	0.470702	0.469828	0.470169	0.469167	0.46918	0.468548	0.467778	0.466406	0.465538	0.464091	0.464179	0.464853	0.464203	0.464143	0.463944	0.463333	0.46274	0.462838	0.462267	0.462105	0.461558	0.460513	0.460253	0.461375	0.462222	0.461829	0.461084	0.460714	0.461059	0.459651	0.45954	0.459545	0.458876	0.458111	0.458901	0.458261	0.457527	0.457553	0.456632	0.456667	0.456495	0.456939
557	0.4544	0.453137	0.455192	0.455094	0.456667	0.456364	0.45625	0.456667	0.455862	0.455424	0.456167	0.45623	0.456129	0.456508	0.457188	0.456308	0.457879	0.458209	0.457059	0.457246	0.457571	0.456761	0.456806	0.458219	0.458649	0.4588	0.458684	0.458312	0.457949	0.458101	0.457875	0.457037	0.457683	0.456747	0.456548	0.456118	0.45593	0.456092	0.456136	0.455843	0.456556	0.456264	0.455543	0.454839	0.454468	0.454211	0.453958	0.453505	0.453571
1294	0.4468	0.447451	0.448462	0.449811	0.452037	0.451636	0.451786	0.451228	0.450517	0.451017	0.451333	0.450328	0.45129	0.451587	0.451094	0.451077	0.450758	0.450149	0.451471	0.451159	0.452286	0.45338	0.452778	0.45274	0.452568	0.452533	0.452368	0.451818	0.451795	0.452278	0.452375	0.452469	0.452927	0.452892	0.452262	0.453765	0.453837	0.454368	0.454432	0.454157	0.454	0.452857	0.45337	0.453011	0.453936	0.454211	0.453854	0.453711	0.453367
739	0.4536	0.452353	0.452115	0.45283	0.451111	0.450727	0.451607	0.450877	0.451207	0.450339	0.450167	0.451148	0.451129	0.451587	0.451562	0.452769	0.452879	0.453582	0.453088	0.453623	0.454143	0.453944	0.453333	0.45274	0.451486	0.4516	0.450658	0.45013	0.449231	0.449114	0.449375	0.449259	0.448659	0.449277	0.45	0.449176	0.447674	0.448276	0.448409	0.448764	0.449333	0.448571	0.447935	0.447849	0.448404	0.449368	0.449479	0.449588	0.450204
816	0.4456	0.446078	0.445	0.445472	0.44537	0.447818	0.449464	0.448246	0.447759	0.448814	0.4485	0.446066	0.446129	0.446825	0.447344	0.446154	0.446212	0.445672	0.445882	0.447246	0.447571	0.448028	0.447917	0.448904	0.447973	0.4484	0.448026	0.448831	0.44859	0.447975	0.44775	0.447407	0.448415	0.448675	0.449048	0.45	0.450465	0.451264	0.451136	0.450225	0.449444	0.44978	0.449674	0.45	0.449894	0.449684	0.450104	0.449794	0.449898
817	0.4562	0.456078	0.457115	0.456604	0.456296	0.454182	0.453036	0.454386	0.454483	0.453051	0.453	0.455738	0.455645	0.455556	0.454219	0.455077	0.455	0.455522	0.455588	0.453913	0.453429	0.452817	0.452083	0.45137	0.452568	0.4528	0.452105	0.451299	0.451154	0.451899	0.451875	0.452469	0.451829	0.451566	0.45131	0.450235	0.449419	0.448966	0.449432	0.450225	0.450889	0.451099	0.450543	0.450323	0.450532	0.450526	0.450313	0.450309	0.45051
740	0.4488	0.450784	0.450962	0.450566	0.452222	0.451455	0.451429	0.452632	0.451724	0.453051	0.452	0.451639	0.45129	0.449683	0.449688	0.448308	0.44803	0.447463	0.447647	0.446957	0.446857	0.447183	0.4475	0.447534	0.448649	0.448133	0.449605	0.45	0.45141	0.451646	0.4515	0.451605	0.451829	0.451325	0.450595	0.451059	0.45186	0.451494	0.451023	0.450449	0.449667	0.45033	0.450978	0.450645	0.449894	0.449053	0.448437	0.448454	0.447959
627	0.446	0.443922	0.444231	0.443774	0.442963	0.443636	0.445714	0.446842	0.446724	0.447119	0.446667	0.447869	0.448226	0.447778	0.448594	0.450462	0.449848	0.449552	0.449118	0.449275	0.449143	0.448451	0.447917	0.449315	0.449189	0.449733	0.449868	0.44961	0.450385	0.448861	0.450125	0.450247	0.449756	0.448916	0.447857	0.447412	0.447326	0.446897	0.448295	0.448652	0.448778	0.447692	0.448043	0.447527	0.447447	0.447474	0.447813	0.448041	0.447347
1162	0.4406	0.441176	0.441154	0.441321	0.441481	0.44	0.440357	0.440175	0.440517	0.440169	0.438333	0.439016	0.438065	0.439683	0.44	0.440615	0.441364	0.44194	0.442353	0.442754	0.441571	0.443099	0.44375	0.444521	0.445	0.4444	0.444342	0.445584	0.444744	0.444937	0.44475	0.445309	0.445854	0.445422	0.446071	0.445882	0.446279	0.445402	0.445455	0.444719	0.444889	0.444835	0.444674	0.444731	0.444787	0.445053	0.445417	0.445567	0.445612
1288	0.4476	0.447647	0.447692	0.447736	0.450185	0.45	0.449107	0.447895	0.44931	0.447966	0.449	0.448197	0.448387	0.447143	0.446719	0.446769	0.446212	0.446567	0.446029	0.445507	0.445	0.44507	0.445417	0.445479	0.445	0.445867	0.445132	0.445325	0.446026	0.445063	0.446875	0.447037	0.447927	0.448193	0.447857	0.447294	0.447442	0.446207	0.446818	0.446966	0.446889	0.447582	0.446957	0.447527	0.44734	0.446737	0.446458	0.446186	0.445918
184	0.458	0.457059	0.4575	0.45717	0.457037	0.458	0.456607	0.457193	0.455862	0.455763	0.4545	0.454262	0.45371	0.452857	0.453125	0.451846	0.452424	0.452985	0.452794	0.452609	0.452571	0.45338	0.452917	0.452603	0.453108	0.452133	0.451842	0.451948	0.452051	0.452025	0.45225	0.451358	0.451585	0.450964	0.45131	0.451529	0.451512	0.451149	0.450795	0.450562	0.450444	0.449451	0.448913	0.448172	0.446915	0.446842	0.446354	0.445464	0.445714
822	0.451	0.451765	0.451923	0.451509	0.450185	0.449455	0.448036	0.447719	0.447414	0.44661	0.446667	0.445574	0.443871	0.44381	0.444688	0.444769	0.446061	0.446716	0.446029	0.445217	0.445714	0.445211	0.444722	0.444795	0.444459	0.4432	0.444079	0.443766	0.443974	0.444177	0.445125	0.445556	0.444634	0.444699	0.443571	0.443412	0.443488	0.443793	0.443409	0.443371	0.443889	0.444176	0.443478	0.443978	0.443723	0.443474	0.444479	0.444845	0.444388
118	0.444	0.444706	0.444615	0.444528	0.442778	0.441636	0.441786	0.442456	0.441724	0.441695	0.440667	0.442295	0.440806	0.441746	0.442344	0.442923	0.442273	0.441791	0.442941	0.443478	0.444	0.444648	0.444444	0.444247	0.444595	0.443467	0.443684	0.443377	0.443205	0.444177	0.44275	0.442469	0.441707	0.441566	0.442024	0.442235	0.442209	0.443103	0.442841	0.442697	0.442778	0.442308	0.442717	0.442473	0.442553	0.442842	0.443229	0.443814	0.44449
841	0.449	0.447059	0.446731	0.446792	0.446667	0.446545	0.445893	0.447368	0.446207	0.445593	0.4435	0.44459	0.444677	0.442857	0.441875	0.442	0.441364	0.442388	0.441912	0.441739	0.441857	0.441972	0.4425	0.44274	0.443243	0.443467	0.444342	0.443766	0.444744	0.443797	0.4435	0.443457	0.44378	0.443976	0.443452	0.444471	0.443837	0.443333	0.442045	0.442135	0.442222	0.442088	0.441739	0.442151	0.44266	0.442526	0.442708	0.443196	0.443469
1112	0.4438	0.443333	0.441154	0.440377	0.44037	0.440545	0.441429	0.441579	0.442069	0.441356	0.442	0.442131	0.442581	0.440635	0.441875	0.443385	0.445152	0.444925	0.444559	0.444783	0.444714	0.445352	0.446389	0.446027	0.445811	0.447467	0.448026	0.447792	0.446795	0.446835	0.4465	0.44679	0.446951	0.447952	0.446905	0.447059	0.446512	0.445517	0.446136	0.445169	0.444	0.443516	0.443696	0.443548	0.444362	0.444421	0.443646	0.442887	0.442653
845	0.4374	0.437059	0.439038	0.440566	0.440926	0.441091	0.440179	0.440351	0.439483	0.440847	0.439833	0.439672	0.43871	0.44	0.437812	0.436462	0.435758	0.435821	0.436029	0.435507	0.436	0.436056	0.435694	0.436849	0.437432	0.435867	0.435789	0.435714	0.436795	0.437089	0.437125	0.437778	0.437805	0.436627	0.437976	0.437294	0.436977	0.437931	0.437841	0.438539	0.439444	0.43956	0.439457	0.439355	0.438936	0.438947	0.44	0.440309	0.440816
1071	0.44	0.439412	0.44	0.440755	0.441296	0.441455	0.441071	0.440877	0.440862	0.440847	0.440667	0.441148	0.439839	0.440476	0.439688	0.438923	0.440152	0.440299	0.44	0.44029	0.440143	0.440563	0.440278	0.440822	0.441486	0.442	0.441711	0.441688	0.440897	0.440759	0.440625	0.441235	0.440976	0.440843	0.440833	0.440706	0.44	0.43954	0.439659	0.439101	0.439667	0.43967	0.439348	0.439677	0.439681	0.440421	0.440729	0.439278	0.440102
64	0.4262	0.427255	0.427692	0.43	0.429259	0.430727	0.430357	0.43193	0.432414	0.43322	0.433167	0.434098	0.434677	0.434921	0.434844	0.434462	0.435455	0.434478	0.434706	0.433623	0.433143	0.433239	0.432639	0.432603	0.431351	0.4316	0.431974	0.432727	0.432051	0.433544	0.434	0.433951	0.434268	0.434458	0.434881	0.434824	0.433837	0.433678	0.433523	0.433708	0.433667	0.434176	0.434239	0.434839	0.435638	0.437158	0.436042	0.436392	0.435408
299	0.4332	0.434314	0.435192	0.434528	0.433704	0.434182	0.434643	0.433509	0.434655	0.436102	0.437833	0.437541	0.437742	0.439365	0.441406	0.441077	0.439848	0.438507	0.438824	0.438261	0.437857	0.437324	0.436111	0.436301	0.435405	0.434667	0.434342	0.434675	0.433974	0.43443	0.435	0.434938	0.434512	0.434458	0.434524	0.434118	0.434419	0.434598	0.435568	0.43573	0.435444	0.435604	0.435978	0.435699	0.435532	0.435684	0.434896	0.434021	0.433776
731	0.4346	0.433333	0.434038	0.432642	0.431296	0.430727	0.431786	0.431404	0.433276	0.434237	0.433167	0.432951	0.433226	0.433492	0.432969	0.431538	0.431667	0.430896	0.431029	0.431304	0.431	0.43169	0.431806	0.430822	0.43	0.429733	0.429737	0.429351	0.430256	0.43038	0.430625	0.429506	0.430244	0.429639	0.429881	0.430588	0.430349	0.430345	0.430795	0.432022	0.432222	0.431868	0.431848	0.432258	0.432234	0.432316	0.431667	0.432784	0.432245
55	0.4234	0.423529	0.422885	0.423019	0.422037	0.421273	0.421607	0.42193	0.423103	0.424068	0.424167	0.42623	0.427097	0.426825	0.427812	0.428769	0.43	0.428955	0.429706	0.42942	0.429143	0.429014	0.42875	0.428356	0.427432	0.426533	0.427105	0.427922	0.427436	0.426582	0.4275	0.427901	0.428293	0.427952	0.428214	0.427529	0.42686	0.426092	0.426023	0.426966	0.426889	0.426374	0.425978	0.427097	0.426915	0.427368	0.427812	0.427423	0.427449
86	0.4106	0.41098	0.412115	0.412075	0.412593	0.414182	0.413929	0.414386	0.415345	0.415254	0.417	0.416393	0.416774	0.416667	0.417187	0.418	0.418636	0.418358	0.418382	0.418551	0.417857	0.417606	0.418333	0.418767	0.418649	0.419733	0.42	0.420519	0.420897	0.420253	0.419875	0.419877	0.419634	0.420843	0.42131	0.420353	0.422093	0.421724	0.421932	0.422472	0.422667	0.422637	0.42337	0.424301	0.424362	0.424632	0.424375	0.424433	0.423673
710	0.4296	0.429216	0.429615	0.428868	0.428704	0.429091	0.427857	0.427193	0.427931	0.427458	0.427833	0.426393	0.425968	0.426349	0.426094	0.426308	0.426061	0.425373	0.425882	0.425652	0.425286	0.425352	0.425972	0.424658	0.424189	0.4244	0.423158	0.422597	0.420897	0.421392	0.42125	0.422099	0.421951	0.420843	0.421071	0.420588	0.420233	0.421149	0.421136	0.421685	0.422444	0.422088	0.423043	0.422903	0.423298	0.423474	0.423854	0.423093	0.422755
1321	0.4278	0.426667	0.426154	0.424717	0.422963	0.421818	0.42125	0.422281	0.424483	0.424746	0.423167	0.423443	0.422581	0.421587	0.420781	0.420923	0.421212	0.421194	0.420882	0.42	0.418857	0.419296	0.419028	0.42	0.419324	0.42	0.420132	0.420779	0.421282	0.422278	0.422625	0.422593	0.423171	0.423373	0.424762	0.423765	0.422907	0.423448	0.423864	0.42382	0.423333	0.423187	0.422826	0.423441	0.424043	0.423789	0.422917	0.42268	0.421633
77	0.4264	0.426863	0.426538	0.42717	0.425741	0.424364	0.424821	0.425263	0.425862	0.427119	0.427	0.427213	0.425484	0.425397	0.42375	0.424	0.423485	0.422985	0.422353	0.424058	0.422857	0.422394	0.423056	0.423699	0.424595	0.423733	0.424211	0.424286	0.422564	0.421139	0.421	0.421728	0.421829	0.421928	0.422143	0.421059	0.421744	0.421494	0.421364	0.420787	0.421444	0.42	0.420435	0.419785	0.419468	0.419789	0.420625	0.421237	0.42102
1320	0.4162	0.416667	0.416346	0.417547	0.417407	0.417091	0.416429	0.416842	0.417759	0.418983	0.418667	0.418689	0.42	0.420476	0.421094	0.419231	0.419091	0.420299	0.421765	0.421884	0.422	0.421831	0.421111	0.421096	0.421081	0.420533	0.419342	0.419221	0.418462	0.418354	0.41825	0.419136	0.41878	0.419398	0.418929	0.419882	0.420698	0.422184	0.422614	0.422247	0.422444	0.422088	0.42163	0.422043	0.421277	0.421053	0.420417	0.418969	0.419082
1118	0.4196	0.421176	0.422115	0.422075	0.421296	0.419455	0.420179	0.420702	0.42069	0.420508	0.4215	0.420328	0.420645	0.421587	0.42125	0.421077	0.422121	0.42209	0.423088	0.424203	0.423286	0.421972	0.421944	0.423151	0.422432	0.4212	0.420658	0.41961	0.419744	0.418608	0.418625	0.418272	0.417073	0.41747	0.417024	0.417882	0.418605	0.418966	0.419545	0.419326	0.419333	0.419011	0.41913	0.419462	0.42	0.42	0.420208	0.42	0.419184
407	0.4138	0.412941	0.413269	0.41283	0.413519	0.414182	0.413929	0.41386	0.414138	0.414237	0.413333	0.412787	0.412581	0.41254	0.413281	0.412769	0.411667	0.411343	0.411029	0.410435	0.411429	0.413239	0.414167	0.413699	0.415	0.416267	0.416447	0.417532	0.416667	0.418101	0.418625	0.417778	0.418537	0.418554	0.418929	0.418118	0.417209	0.417011	0.416477	0.416517	0.416667	0.417363	0.417609	0.416344	0.415957	0.416105	0.415833	0.415979	0.416837
79	0.412	0.413137	0.4125	0.412642	0.412778	0.413455	0.414464	0.416842	0.416724	0.415763	0.416167	0.416885	0.419032	0.41873	0.417969	0.417231	0.418182	0.41806	0.417794	0.417101	0.417857	0.417746	0.416806	0.415342	0.416757	0.416267	0.417763	0.418182	0.419487	0.418861	0.418375	0.418642	0.418049	0.418916	0.418333	0.418706	0.418256	0.41931	0.418636	0.417978	0.418333	0.418462	0.419239	0.417957	0.417872	0.417579	0.417083	0.417216	0.416122
103	0.4168	0.418039	0.418846	0.417736	0.417778	0.416909	0.415893	0.415088	0.415345	0.414576	0.415333	0.41541	0.415	0.415079	0.414531	0.414462	0.413788	0.413134	0.412206	0.412029	0.411857	0.412394	0.413333	0.414795	0.414865	0.414133	0.4125	0.412338	0.412821	0.413544	0.41375	0.414074	0.413415	0.413012	0.412024	0.412941	0.412791	0.413333	0.413068	0.412584	0.412667	0.412637	0.412935	0.412903	0.414043	0.414211	0.414375	0.414124	0.415204
208	0.4176	0.417059	0.418462	0.418679	0.419074	0.418364	0.419464	0.419298	0.420172	0.419153	0.417833	0.417213	0.416774	0.417143	0.416406	0.415077	0.413333	0.412537	0.412206	0.412174	0.413571	0.413803	0.412917	0.413151	0.412838	0.4136	0.412632	0.413247	0.412179	0.412025	0.411625	0.411975	0.411829	0.412289	0.412976	0.414	0.415465	0.415172	0.413523	0.413933	0.414778	0.414945	0.414022	0.414624	0.414574	0.414421	0.414583	0.414948	0.414898
1081	0.4112	0.411569	0.410769	0.412075	0.412037	0.410909	0.411607	0.411404	0.412931	0.412881	0.413167	0.412131	0.412742	0.413333	0.412969	0.411231	0.410606	0.410448	0.409265	0.408841	0.409143	0.410423	0.410694	0.410274	0.410541	0.411333	0.411842	0.411818	0.412308	0.412405	0.4115	0.412099	0.412317	0.413133	0.413333	0.412706	0.412209	0.413218	0.414318	0.413371	0.413111	0.412967	0.414022	0.413763	0.413723	0.413684	0.414375	0.414639	0.414286
1324	0.4132	0.412353	0.414808	0.413774	0.415556	0.414545	0.411964	0.41	0.410517	0.41	0.411	0.411639	0.412419	0.413492	0.414062	0.413385	0.414545	0.415075	0.414265	0.414348	0.415429	0.414507	0.415278	0.414932	0.415946	0.416	0.416711	0.417143	0.416923	0.416456	0.416125	0.415802	0.415488	0.416988	0.416786	0.415882	0.415814	0.414253	0.414091	0.413483	0.412778	0.413187	0.412935	0.412688	0.413191	0.413368	0.414062	0.413711	0.413776
779	0.4078	0.41098	0.409231	0.409057	0.409074	0.409636	0.409464	0.409825	0.409138	0.408983	0.4095	0.41	0.409194	0.41	0.410469	0.410462	0.412424	0.41209	0.412059	0.411739	0.411571	0.410986	0.411528	0.411644	0.412162	0.412	0.413026	0.413117	0.412692	0.412025	0.412375	0.412222	0.412195	0.411566	0.412262	0.412588	0.412442	0.412989	0.414318	0.413933	0.413667	0.414176	0.413913	0.414516	0.413511	0.414421	0.414167	0.414021	0.413061
1264	0.4156	0.418039	0.418462	0.417547	0.416667	0.416727	0.418571	0.418596	0.418276	0.418983	0.419	0.418033	0.417258	0.417143	0.4175	0.418154	0.41697	0.416866	0.415735	0.415362	0.414857	0.413944	0.414722	0.414521	0.412973	0.414267	0.414211	0.412987	0.412949	0.413038	0.41325	0.413457	0.412683	0.412651	0.413095	0.412941	0.413372	0.412759	0.412727	0.413034	0.413444	0.414505	0.415	0.414946	0.413723	0.413789	0.413542	0.41299	0.412551
1092	0.4088	0.407059	0.405962	0.406415	0.407037	0.406364	0.405357	0.405088	0.404483	0.403559	0.404	0.404426	0.405645	0.404603	0.405	0.403692	0.404545	0.404179	0.403824	0.404493	0.404857	0.406338	0.406806	0.406164	0.407973	0.406933	0.406579	0.407662	0.408205	0.408481	0.40825	0.407284	0.408293	0.408434	0.408095	0.407765	0.407326	0.408506	0.40875	0.408315	0.407778	0.406374	0.405652	0.405914	0.406489	0.406842	0.407187	0.408144	0.409082
193	0.3976	0.398824	0.400192	0.399623	0.399815	0.399818	0.401071	0.400526	0.400172	0.401695	0.402	0.402623	0.400645	0.400952	0.400625	0.401538	0.402424	0.402537	0.4025	0.403623	0.404429	0.404085	0.404028	0.404247	0.403378	0.403733	0.402237	0.402208	0.401667	0.401772	0.40175	0.401481	0.40122	0.402048	0.403333	0.403647	0.40407	0.403218	0.402159	0.402697	0.403111	0.403407	0.403696	0.403226	0.403617	0.403368	0.403333	0.40299	0.402347
363	0.3986	0.397843	0.396923	0.397547	0.398519	0.398909	0.400536	0.4	0.399138	0.397288	0.397167	0.396885	0.398065	0.398413	0.399844	0.4	0.399091	0.400299	0.399265	0.400145	0.401429	0.40169	0.40125	0.401507	0.401486	0.401067	0.402368	0.403247	0.402308	0.401392	0.401875	0.401111	0.400488	0.400482	0.400952	0.400824	0.401279	0.401839	0.400682	0.400674	0.400889	0.40044	0.400326	0.400753	0.400957	0.400105	0.399896	0.400515	0.400408
131	0.4096	0.409608	0.408654	0.409623	0.409815	0.409818	0.410357	0.411754	0.41069	0.411186	0.412333	0.41082	0.409516	0.408095	0.406406	0.405846	0.404545	0.405075	0.403824	0.403043	0.403571	0.403239	0.402917	0.404247	0.403919	0.4044	0.404079	0.403896	0.403462	0.403418	0.402375	0.402222	0.401829	0.403012	0.402381	0.401882	0.402093	0.403563	0.40375	0.402697	0.403556	0.403516	0.402826	0.402151	0.40234	0.401158	0.400625	0.400412	0.39949
759	0.404	0.404314	0.403269	0.403962	0.402778	0.402364	0.401071	0.399649	0.399828	0.398983	0.399	0.397869	0.396935	0.396984	0.397188	0.397846	0.397879	0.397313	0.397353	0.398116	0.398143	0.398592	0.398889	0.399315	0.398108	0.399467	0.398421	0.398182	0.397949	0.398608	0.39925	0.398765	0.399268	0.399157	0.399167	0.398588	0.399186	0.39977	0.400114	0.400562	0.399889	0.39989	0.399565	0.399785	0.400106	0.4	0.399687	0.399175	0.4
342	0.3928	0.393137	0.393077	0.394151	0.393889	0.394	0.394464	0.395088	0.395172	0.39678	0.396167	0.395082	0.394032	0.395873	0.396406	0.397077	0.394697	0.394925	0.393676	0.392899	0.393286	0.392394	0.393056	0.392329	0.393514	0.392933	0.392763	0.392468	0.392564	0.393418	0.393375	0.393827	0.39439	0.39494	0.395714	0.395412	0.394767	0.394598	0.394773	0.395056	0.393889	0.393516	0.394022	0.393656	0.39383	0.394316	0.394375	0.395258	0.396224
537	0.4056	0.407451	0.4075	0.408679	0.407593	0.408182	0.406964	0.405789	0.40569	0.404407	0.403667	0.402787	0.401613	0.400952	0.401875	0.400615	0.400152	0.399104	0.398529	0.398986	0.399286	0.399296	0.399028	0.398904	0.398649	0.398933	0.397895	0.398052	0.397692	0.397848	0.397875	0.397407	0.397317	0.397229	0.39631	0.396	0.395814	0.396322	0.396136	0.397079	0.397222	0.397033	0.395761	0.396667	0.396702	0.396316	0.395521	0.39567	0.394796
819	0.3812	0.381765	0.379231	0.380189	0.381111	0.381818	0.382143	0.38193	0.384655	0.384915	0.384333	0.384754	0.385645	0.386032	0.387344	0.386769	0.387576	0.387313	0.388971	0.39	0.389714	0.389296	0.389167	0.38863	0.387838	0.388533	0.388816	0.38987	0.390513	0.39	0.389375	0.389259	0.389634	0.389398	0.389643	0.388824	0.38907	0.388736	0.388864	0.389438	0.389667	0.389231	0.388804	0.389247	0.390426	0.391263	0.39125	0.391856	0.392653
100	0.392	0.392941	0.393654	0.394528	0.395556	0.396545	0.395536	0.394211	0.393966	0.392542	0.392833	0.393607	0.393065	0.39254	0.392813	0.392769	0.393788	0.39403	0.393824	0.394638	0.394857	0.395634	0.394583	0.394658	0.394459	0.394267	0.393421	0.392987	0.392436	0.392278	0.39225	0.39321	0.392683	0.392892	0.3925	0.393059	0.393605	0.392759	0.392614	0.39236	0.392889	0.392967	0.393152	0.393441	0.39383	0.393789	0.394792	0.394124	0.394796
798	0.3952	0.394314	0.393269	0.391887	0.393333	0.394	0.394464	0.393509	0.392931	0.39339	0.393	0.392623	0.393065	0.392857	0.392188	0.391846	0.392576	0.393433	0.393676	0.393478	0.393857	0.39338	0.3925	0.391781	0.391216	0.392133	0.393684	0.394026	0.394103	0.393038	0.393375	0.392346	0.393415	0.393133	0.394524	0.394235	0.393837	0.393563	0.393409	0.394045	0.394222	0.394176	0.393696	0.394194	0.393511	0.393368	0.393229	0.39268	0.392857
1309	0.3904	0.389216	0.390769	0.390755	0.391296	0.391455	0.391071	0.390351	0.38931	0.387797	0.387	0.387541	0.388548	0.388889	0.390781	0.390462	0.390606	0.391194	0.391912	0.39029	0.391286	0.390986	0.390833	0.390137	0.39027	0.3896	0.389079	0.388961	0.390385	0.391519	0.39125	0.390988	0.390854	0.390843	0.390476	0.391882	0.391512	0.392299	0.393409	0.394157	0.393667	0.393077	0.392283	0.392688	0.392766	0.392526	0.392396	0.392474	0.392449
380	0.3856	0.38451	0.384808	0.384906	0.385926	0.386909	0.386429	0.386316	0.386724	0.386441	0.387667	0.387377	0.387258	0.389206	0.389375	0.389077	0.389091	0.388955	0.388824	0.388986	0.389	0.388732	0.388056	0.388356	0.388243	0.3868	0.387763	0.386753	0.38641	0.386076	0.386125	0.386296	0.387195	0.387108	0.387857	0.387647	0.387558	0.386782	0.386591	0.386517	0.386778	0.388132	0.389239	0.38914	0.389149	0.388947	0.389583	0.389691	0.390306
534	0.3902	0.388824	0.388269	0.390189	0.390556	0.390545	0.390714	0.391404	0.390862	0.391864	0.3915	0.390656	0.390323	0.389524	0.390156	0.389692	0.388485	0.388507	0.389118	0.38942	0.389857	0.389577	0.388611	0.38863	0.389054	0.390267	0.389868	0.38961	0.389615	0.39038	0.390125	0.390247	0.39	0.38988	0.390238	0.390471	0.39	0.390345	0.389886	0.39	0.389556	0.389341	0.388696	0.389355	0.389894	0.389684	0.390625	0.390412	0.390714
296	0.3952	0.393137	0.393077	0.39283	0.392407	0.393273	0.39375	0.394035	0.393103	0.394237	0.394167	0.391639	0.391774	0.393016	0.393594	0.394308	0.394697	0.394776	0.394853	0.393188	0.392714	0.392676	0.392778	0.39411	0.393243	0.392533	0.392895	0.394935	0.394359	0.39443	0.394	0.39358	0.394024	0.393494	0.393571	0.392118	0.391744	0.392184	0.392045	0.392022	0.391	0.38956	0.389239	0.39	0.390957	0.390105	0.389792	0.388454	0.387755
666	0.3918	0.391765	0.390577	0.389811	0.389074	0.389818	0.389107	0.389474	0.389483	0.388983	0.3895	0.387705	0.387097	0.38746	0.386094	0.386769	0.387424	0.386418	0.385294	0.384638	0.384	0.384507	0.384167	0.383699	0.382703	0.382533	0.381579	0.381039	0.381795	0.382532	0.38275	0.383457	0.383659	0.382892	0.382024	0.382588	0.383023	0.382874	0.382727	0.383258	0.383444	0.382418	0.382717	0.383871	0.383511	0.383474	0.383333	0.383196	0.383265
1230	0.3806	0.380196	0.379423	0.379811	0.381296	0.381091	0.381786	0.381053	0.382069	0.382373	0.382333	0.383115	0.383387	0.38381	0.385625	0.385538	0.385455	0.38597	0.386176	0.386667	0.387286	0.38831	0.388333	0.38726	0.387162	0.386533	0.386447	0.385974	0.386154	0.386582	0.3855	0.385062	0.384146	0.384217	0.384405	0.384235	0.384535	0.384368	0.385114	0.384719	0.385444	0.385824	0.385109	0.385914	0.385319	0.385789	0.384792	0.384124	0.383878
635	0.3952	0.394706	0.394808	0.395094	0.393704	0.393091	0.392143	0.390877	0.389138	0.388983	0.387833	0.389836	0.390645	0.390317	0.390625	0.391077	0.390303	0.388955	0.388235	0.387971	0.387286	0.387324	0.385417	0.384247	0.384595	0.384533	0.385789	0.386104	0.387179	0.387848	0.387	0.387778	0.388049	0.387711	0.386071	0.385765	0.385814	0.386207	0.386136	0.38618	0.386444	0.387582	0.387283	0.387097	0.387128	0.386526	0.386042	0.385155	0.38398
810	0.3734	0.373922	0.374038	0.374717	0.37537	0.375818	0.377143	0.377895	0.377586	0.377627	0.377	0.375738	0.374677	0.374762	0.375312	0.374615	0.375758	0.376119	0.378088	0.378261	0.377143	0.377606	0.377639	0.377945	0.378243	0.3792	0.379211	0.378961	0.380128	0.379747	0.38075	0.379877	0.379634	0.379759	0.379167	0.379294	0.380349	0.380345	0.380341	0.380337	0.380333	0.380989	0.381413	0.381935	0.381383	0.381368	0.381875	0.381546	0.381327
270	0.3792	0.379412	0.378462	0.378868	0.377963	0.378364	0.377679	0.376842	0.376552	0.377288	0.377167	0.376066	0.375484	0.376667	0.378125	0.378615	0.37803	0.378358	0.3775	0.377681	0.378429	0.379577	0.379167	0.379041	0.378378	0.378267	0.376974	0.377532	0.377436	0.376962	0.376	0.375185	0.37622	0.37747	0.377857	0.378706	0.378605	0.378851	0.379318	0.379101	0.380333	0.379451	0.379891	0.379785	0.380213	0.38	0.38	0.380206	0.380102
571	0.373	0.374706	0.374808	0.373585	0.375	0.375455	0.373929	0.374386	0.373966	0.373559	0.372833	0.374754	0.375323	0.374127	0.374063	0.374	0.37303	0.373134	0.372206	0.373188	0.373857	0.37493	0.373611	0.37274	0.373378	0.374267	0.374211	0.372468	0.371923	0.371772	0.372125	0.37284	0.373049	0.374217	0.373571	0.374824	0.375116	0.374368	0.374545	0.374944	0.375556	0.376593	0.376957	0.375591	0.375532	0.375895	0.375937	0.376495	0.376837
161	0.3686	0.369804	0.369423	0.369434	0.370741	0.371455	0.372679	0.374035	0.373966	0.373729	0.373667	0.37459	0.375161	0.375556	0.376719	0.375846	0.375303	0.375075	0.374265	0.373623	0.372714	0.373099	0.373333	0.373699	0.374189	0.374667	0.375921	0.376494	0.378077	0.377722	0.37775	0.37679	0.377195	0.377952	0.377857	0.378588	0.378372	0.378391	0.377614	0.377191	0.377333	0.377143	0.376957	0.376129	0.376383	0.375474	0.376354	0.375979	0.375408
767	0.3716	0.372157	0.372308	0.37283	0.372037	0.373455	0.374286	0.374386	0.375172	0.374068	0.374667	0.374918	0.375806	0.37619	0.376875	0.377231	0.378333	0.378955	0.379118	0.378261	0.376714	0.376479	0.376667	0.377123	0.377162	0.3776	0.377763	0.376883	0.377051	0.377342	0.3765	0.376296	0.37622	0.376747	0.376786	0.377059	0.37686	0.377241	0.377045	0.376292	0.376333	0.375275	0.375217	0.374624	0.37383	0.373474	0.37375	0.373711	0.373673
623	0.3674	0.368627	0.368654	0.369245	0.368519	0.368	0.367321	0.366842	0.365517	0.364746	0.365	0.36541	0.365806	0.364921	0.365625	0.366154	0.366212	0.366866	0.367059	0.366812	0.365714	0.366197	0.366806	0.367945	0.368514	0.369467	0.369342	0.37013	0.370641	0.370886	0.3705	0.37037	0.371585	0.371446	0.370833	0.370824	0.371395	0.371724	0.371364	0.371011	0.370111	0.37022	0.370109	0.370323	0.370106	0.369684	0.370104	0.369381	0.37
1014	0.3642	0.36451	0.365577	0.366038	0.365185	0.364909	0.363393	0.362807	0.362759	0.362881	0.361167	0.361475	0.361935	0.360794	0.36125	0.362769	0.362879	0.362388	0.363971	0.365217	0.365857	0.365915	0.365972	0.366575	0.367432	0.366267	0.365658	0.365714	0.366795	0.366709	0.366125	0.36642	0.36622	0.366506	0.365595	0.365647	0.366395	0.366897	0.366818	0.367191	0.367778	0.367692	0.368587	0.368602	0.369255	0.369263	0.368646	0.369691	0.369694
466	0.3658	0.364706	0.365577	0.368113	0.37	0.369636	0.370179	0.369474	0.370517	0.370339	0.369667	0.370656	0.370968	0.371746	0.370937	0.370923	0.371667	0.371791	0.372059	0.373043	0.373429	0.373521	0.373472	0.373699	0.373649	0.3728	0.372368	0.371558	0.371923	0.371392	0.370875	0.370247	0.369146	0.368675	0.369762	0.370118	0.370116	0.370115	0.369659	0.369438	0.369333	0.36967	0.369783	0.369677	0.369787	0.370211	0.369375	0.369381	0.370204
1154	0.3646	0.364902	0.363269	0.36434	0.365185	0.366364	0.365893	0.365614	0.365345	0.364237	0.363333	0.364426	0.364355	0.365556	0.365938	0.367231	0.369091	0.369403	0.37	0.370725	0.370286	0.370704	0.37125	0.371781	0.371351	0.371867	0.371053	0.371169	0.370513	0.370506	0.36975	0.36963	0.369512	0.369759	0.370476	0.370471	0.370465	0.370115	0.369545	0.369663	0.369333	0.368132	0.368587	0.368387	0.368723	0.368316	0.368437	0.368247	0.368469
934	0.3698	0.369216	0.367885	0.367925	0.367778	0.367273	0.368036	0.368596	0.369655	0.368475	0.367833	0.367213	0.366452	0.366984	0.367812	0.367692	0.366818	0.366866	0.366176	0.365652	0.366571	0.366056	0.365417	0.366027	0.365811	0.366133	0.366711	0.367143	0.366282	0.365316	0.36425	0.36321	0.364268	0.363735	0.36381	0.363176	0.363837	0.363678	0.363636	0.36382	0.363556	0.363187	0.363587	0.363118	0.363723	0.364526	0.364479	0.36433	0.364388
695	0.3498	0.350392	0.351346	0.351509	0.352593	0.352182	0.353036	0.353158	0.353448	0.353559	0.353167	0.356066	0.356452	0.35619	0.357187	0.355846	0.355909	0.356866	0.357794	0.358406	0.358857	0.358592	0.358611	0.358904	0.359459	0.359467	0.359474	0.359221	0.358333	0.358354	0.35825	0.358272	0.357927	0.357831	0.35869	0.358588	0.358488	0.358506	0.358523	0.358876	0.359	0.359341	0.35913	0.35914	0.359894	0.359579	0.359479	0.359691	0.360204
267	0.3606	0.359804	0.359615	0.358302	0.358889	0.358	0.357321	0.35807	0.35931	0.360169	0.3605	0.36082	0.362419	0.360952	0.360781	0.360462	0.360606	0.359851	0.359559	0.359275	0.358571	0.357324	0.3575	0.358767	0.358919	0.359067	0.358158	0.357532	0.357821	0.358101	0.35725	0.357778	0.358537	0.358916	0.359524	0.359412	0.360465	0.36092	0.361591	0.362135	0.362	0.362088	0.361848	0.36172	0.36266	0.362105	0.361771	0.360825	0.360306
479	0.3596	0.358824	0.359038	0.357736	0.357407	0.358364	0.358036	0.357895	0.357414	0.357797	0.358667	0.358361	0.359355	0.359841	0.359063	0.358154	0.357879	0.358955	0.358529	0.358696	0.358429	0.359014	0.36	0.361096	0.361081	0.3616	0.361579	0.361688	0.362179	0.361392	0.36	0.359506	0.358537	0.359036	0.358929	0.359412	0.359186	0.36	0.359091	0.359888	0.359778	0.359011	0.359674	0.360215	0.360638	0.361053	0.36	0.360206	0.36
531	0.3618	0.361765	0.363462	0.362264	0.363704	0.363818	0.363571	0.362982	0.363103	0.363729	0.3635	0.364262	0.364032	0.363651	0.363281	0.362615	0.363485	0.362537	0.361912	0.362464	0.362286	0.361831	0.361806	0.362466	0.362432	0.363067	0.362895	0.363247	0.362821	0.362911	0.36275	0.362469	0.362317	0.362169	0.362381	0.361529	0.361512	0.361379	0.361364	0.360337	0.361444	0.360879	0.360217	0.358817	0.358936	0.358842	0.359167	0.359278	0.359388
1213	0.3578	0.358235	0.358654	0.361132	0.360741	0.360364	0.361964	0.362807	0.361897	0.361356	0.361167	0.360984	0.361613	0.36127	0.360938	0.361077	0.360909	0.359851	0.358382	0.35942	0.358857	0.358732	0.358889	0.357671	0.357297	0.356933	0.3575	0.357403	0.356667	0.356582	0.356625	0.35679	0.356341	0.356506	0.355952	0.356118	0.355698	0.355977	0.356364	0.357191	0.357444	0.357473	0.357826	0.357742	0.358404	0.358737	0.35875	0.358247	0.358673
418	0.354	0.354118	0.354808	0.353585	0.353704	0.353273	0.352143	0.35193	0.352586	0.351186	0.352	0.352623	0.353226	0.352857	0.35375	0.354	0.354242	0.354179	0.353088	0.352899	0.353143	0.353239	0.353194	0.353836	0.353784	0.3544	0.354474	0.354286	0.354744	0.355696	0.3555	0.356543	0.355976	0.356627	0.35619	0.356471	0.356628	0.356552	0.357386	0.356854	0.356444	0.356044	0.3575	0.357849	0.357872	0.357895	0.357708	0.35732	0.358163
825	0.356	0.356863	0.357308	0.356981	0.356852	0.356909	0.354643	0.355088	0.35569	0.356949	0.358	0.356721	0.358065	0.356984	0.357031	0.356769	0.356667	0.356567	0.357353	0.358696	0.358429	0.359014	0.359583	0.359726	0.360405	0.359867	0.360132	0.36	0.359487	0.359747	0.358875	0.358519	0.357805	0.35747	0.357381	0.357765	0.357674	0.358391	0.358068	0.35809	0.357889	0.358571	0.358804	0.358387	0.358191	0.358211	0.35875	0.357629	0.357143
1153	0.3432	0.344314	0.346346	0.345094	0.345	0.344	0.345536	0.345965	0.346207	0.34661	0.347	0.347869	0.349355	0.349206	0.35	0.349846	0.348788	0.348657	0.347647	0.347246	0.348143	0.347465	0.346389	0.346712	0.346622	0.346267	0.346711	0.346753	0.347436	0.348228	0.35	0.350123	0.349512	0.348554	0.349048	0.35	0.350349	0.350805	0.351591	0.35191	0.352778	0.353736	0.35413	0.354731	0.354255	0.355158	0.354583	0.353918	0.354184
977	0.3432	0.344902	0.343269	0.343774	0.34463	0.347273	0.348571	0.348772	0.349483	0.349492	0.349	0.348852	0.349677	0.350159	0.35	0.349231	0.349091	0.348507	0.348235	0.347971	0.348857	0.34831	0.349306	0.350274	0.35	0.349733	0.348947	0.348571	0.348205	0.347468	0.34725	0.346543	0.345854	0.346265	0.347024	0.347294	0.347791	0.348391	0.34875	0.349101	0.349111	0.34989	0.349891	0.350108	0.350106	0.350947	0.351979	0.352784	0.353571
751	0.3524	0.352549	0.353654	0.353962	0.353333	0.352364	0.352679	0.354211	0.354483	0.355254	0.354333	0.35459	0.353871	0.353968	0.354063	0.353692	0.353485	0.353433	0.352353	0.35087	0.351	0.352535	0.3525	0.35137	0.350405	0.349867	0.349605	0.350649	0.350769	0.350886	0.351125	0.351975	0.351951	0.35253	0.353452	0.352824	0.35314	0.351954	0.351705	0.351573	0.351444	0.352198	0.351957	0.351613	0.351809	0.352316	0.351042	0.351031	0.351327
1227	0.3478	0.347647	0.347308	0.347736	0.346481	0.346364	0.345	0.345614	0.34431	0.343729	0.343667	0.342623	0.341935	0.341746	0.341562	0.342769	0.342576	0.34194	0.342353	0.341594	0.340857	0.34	0.340556	0.340685	0.340811	0.3408	0.341447	0.342468	0.341923	0.340886	0.342125	0.342469	0.343537	0.343855	0.343571	0.343529	0.344651	0.345057	0.344773	0.345056	0.345333	0.344835	0.345217	0.345161	0.345213	0.344842	0.345938	0.346289	0.346939
121	0.3334	0.334118	0.333846	0.333019	0.331852	0.333091	0.333036	0.334386	0.334828	0.334746	0.336333	0.336066	0.33629	0.335556	0.335	0.336308	0.335758	0.336716	0.336471	0.336087	0.335571	0.335352	0.335972	0.336027	0.336351	0.335867	0.336184	0.336753	0.337051	0.338228	0.3375	0.338148	0.338659	0.34	0.339524	0.339176	0.338837	0.338851	0.338864	0.338989	0.338778	0.337912	0.33837	0.339032	0.338511	0.338421	0.339687	0.339485	0.339184
457	0.3374	0.337255	0.338077	0.337547	0.337593	0.337455	0.337679	0.33807	0.337241	0.337966	0.337667	0.338361	0.337419	0.336667	0.337187	0.336769	0.337576	0.337463	0.338235	0.338116	0.337571	0.337183	0.336806	0.336575	0.336081	0.335867	0.336842	0.337792	0.337949	0.337595	0.336875	0.337037	0.337317	0.336867	0.33631	0.336353	0.33593	0.336322	0.336477	0.337079	0.336667	0.337033	0.336957	0.337634	0.337766	0.337474	0.336667	0.336804	0.336837
231	0.333	0.333922	0.332692	0.333208	0.332407	0.333455	0.333929	0.335439	0.335862	0.336102	0.3365	0.33541	0.335	0.335079	0.336719	0.335846	0.335758	0.335075	0.335	0.334783	0.335429	0.335775	0.334722	0.335205	0.335135	0.335867	0.335	0.335584	0.335128	0.33519	0.3345	0.333704	0.334146	0.334217	0.334881	0.335529	0.335581	0.334368	0.334091	0.334494	0.334	0.334835	0.335761	0.335484	0.334468	0.334	0.334167	0.334536	0.335
491	0.3386	0.338824	0.3375	0.337547	0.337778	0.338909	0.338036	0.336842	0.33569	0.335932	0.3355	0.335574	0.334677	0.334444	0.335469	0.336	0.336364	0.337164	0.337059	0.336812	0.337429	0.338028	0.338194	0.337945	0.338108	0.338	0.337237	0.336364	0.335769	0.335443	0.335	0.335556	0.334634	0.334458	0.334167	0.335176	0.335	0.334023	0.334318	0.333483	0.333667	0.333187	0.333696	0.333118	0.333191	0.333474	0.333854	0.334021	0.33449
712	0.3238	0.323725	0.324231	0.322264	0.322963	0.324	0.325536	0.324035	0.325	0.32678	0.3275	0.326066	0.327258	0.327619	0.326719	0.327077	0.328333	0.328806	0.328676	0.329275	0.328714	0.328873	0.328472	0.329315	0.329459	0.330133	0.330132	0.32987	0.329359	0.330506	0.329875	0.330494	0.330244	0.331325	0.33131	0.331412	0.331512	0.331724	0.33125	0.331348	0.330889	0.330659	0.331413	0.330645	0.330745	0.331053	0.331146	0.33134	0.331429
263	0.329	0.329608	0.329231	0.328679	0.328889	0.327636	0.327857	0.327544	0.328276	0.328814	0.329	0.328689	0.329516	0.330635	0.331406	0.331846	0.332273	0.33209	0.331324	0.330725	0.330143	0.330845	0.331806	0.330411	0.330405	0.33	0.331579	0.331688	0.331923	0.331646	0.331375	0.331358	0.330244	0.331446	0.331429	0.331882	0.332326	0.332414	0.3325	0.33236	0.332111	0.332527	0.332065	0.332903	0.332766	0.332421	0.333125	0.33268	0.331837
216	0.3228	0.322745	0.324231	0.32434	0.324815	0.324727	0.324643	0.324386	0.323966	0.323559	0.323833	0.323443	0.32371	0.324921	0.325	0.324	0.325	0.325224	0.325882	0.325797	0.325286	0.326338	0.326667	0.32726	0.327703	0.327333	0.327895	0.328312	0.328077	0.328608	0.328875	0.329012	0.329512	0.328675	0.329167	0.329176	0.329419	0.33023	0.329432	0.329888	0.330222	0.33022	0.330109	0.330215	0.329787	0.329263	0.328542	0.329072	0.328673
709	0.3272	0.325294	0.325769	0.326038	0.326296	0.326364	0.3275	0.326842	0.326552	0.327288	0.328333	0.328197	0.329194	0.329683	0.328437	0.328	0.327576	0.326716	0.325588	0.326522	0.327143	0.328451	0.328056	0.328082	0.328243	0.328267	0.327763	0.328312	0.327949	0.329241	0.328875	0.328519	0.327561	0.326988	0.326667	0.325765	0.324884	0.324483	0.324659	0.324045	0.324556	0.325165	0.324674	0.324194	0.32383	0.324842	0.325	0.325773	0.32602
846	0.3284	0.328824	0.329615	0.329245	0.329074	0.329636	0.327143	0.327193	0.327241	0.328305	0.327333	0.327377	0.32871	0.327937	0.327969	0.327231	0.326667	0.325821	0.325588	0.325797	0.326429	0.326197	0.325972	0.325753	0.326351	0.326133	0.325263	0.324545	0.324744	0.324937	0.32525	0.324938	0.324634	0.325301	0.325357	0.324588	0.324186	0.324023	0.323523	0.323708	0.324222	0.324176	0.323804	0.323978	0.323298	0.323158	0.322917	0.32268	0.322245
543	0.3248	0.32451	0.323846	0.32283	0.323333	0.323818	0.324107	0.324561	0.323966	0.325085	0.324	0.32459	0.325645	0.324921	0.325	0.326	0.326515	0.326567	0.326324	0.326957	0.325857	0.326197	0.326389	0.325479	0.325676	0.325733	0.325658	0.325195	0.325385	0.32481	0.324125	0.325185	0.324634	0.325181	0.325238	0.325176	0.324767	0.324943	0.324659	0.323933	0.323444	0.323407	0.323587	0.323118	0.322872	0.322526	0.322083	0.321753	0.322449
685	0.3174	0.316863	0.316923	0.317925	0.318889	0.317091	0.317679	0.317368	0.318103	0.317966	0.318167	0.318689	0.317742	0.318413	0.318281	0.318	0.317727	0.31791	0.318971	0.318696	0.318571	0.318873	0.319167	0.31863	0.319324	0.318267	0.317105	0.317532	0.317308	0.317975	0.319	0.319877	0.32	0.319759	0.319048	0.319059	0.318837	0.317356	0.3175	0.31764	0.318	0.318242	0.318043	0.317312	0.31617	0.316842	0.318125	0.317216	0.317551
334	0.3116	0.310784	0.310769	0.312642	0.312222	0.312909	0.313036	0.312281	0.313103	0.312542	0.312167	0.312787	0.312097	0.31254	0.312812	0.313385	0.313333	0.313582	0.313824	0.314783	0.313857	0.313099	0.313333	0.312329	0.312027	0.3124	0.311842	0.311818	0.310897	0.311266	0.311	0.310741	0.310488	0.310723	0.311548	0.311529	0.31186	0.311724	0.312273	0.310899	0.311778	0.312747	0.31163	0.31172	0.311596	0.311474	0.312083	0.312577	0.312653
802	0.3096	0.310392	0.310962	0.309434	0.31	0.308909	0.309821	0.310526	0.310172	0.31	0.3105	0.312459	0.310806	0.309841	0.31	0.310308	0.309545	0.310896	0.311765	0.312319	0.312571	0.312254	0.31125	0.312603	0.312703	0.312	0.312237	0.311688	0.312051	0.310886	0.311	0.311111	0.311585	0.311325	0.310476	0.309765	0.30907	0.309195	0.309659	0.308876	0.309778	0.30989	0.309783	0.310323	0.310106	0.310526	0.309896	0.310412	0.310918
93	0.3064	0.305686	0.306154	0.308491	0.310926	0.311455	0.311071	0.311404	0.310862	0.311695	0.313	0.313443	0.312581	0.31254	0.312969	0.312923	0.311667	0.312537	0.3125	0.312174	0.312714	0.313803	0.312917	0.311644	0.311216	0.311333	0.310658	0.31026	0.310769	0.311139	0.311	0.311235	0.311707	0.312169	0.311905	0.311882	0.31186	0.312184	0.311023	0.311573	0.311889	0.310879	0.310761	0.310753	0.311064	0.310105	0.310312	0.310515	0.31
422	0.307	0.307451	0.306923	0.306226	0.306667	0.306727	0.306786	0.305965	0.305862	0.306271	0.305833	0.305738	0.305323	0.306032	0.30625	0.305692	0.306061	0.306418	0.306029	0.307101	0.306857	0.306338	0.307361	0.307123	0.308108	0.308667	0.308026	0.309481	0.308333	0.307468	0.307625	0.305926	0.305488	0.305181	0.305595	0.305882	0.30686	0.307241	0.307614	0.307303	0.307667	0.307582	0.308696	0.30871	0.308723	0.308316	0.30875	0.309072	0.30898
250	0.3134	0.312941	0.313462	0.313019	0.312778	0.313455	0.313571	0.312982	0.312414	0.312373	0.313	0.313115	0.31129	0.31127	0.31125	0.311077	0.312273	0.31194	0.311176	0.311159	0.311714	0.310704	0.309722	0.309726	0.309054	0.309333	0.308947	0.309091	0.309231	0.308481	0.309	0.309506	0.30939	0.308916	0.309524	0.309294	0.308953	0.308391	0.30875	0.308539	0.308667	0.308791	0.308043	0.307849	0.307447	0.307579	0.307396	0.308247	0.307857
210	0.3046	0.304118	0.304231	0.303208	0.302963	0.303636	0.303571	0.302281	0.303448	0.303898	0.305	0.30377	0.303548	0.303492	0.302812	0.302462	0.302727	0.303433	0.303235	0.304058	0.304143	0.304366	0.304167	0.305616	0.305	0.304933	0.304737	0.304935	0.304744	0.30557	0.3055	0.304198	0.305	0.304699	0.305119	0.305882	0.305116	0.304943	0.305114	0.305169	0.304778	0.304945	0.304674	0.305054	0.304574	0.305368	0.304688	0.30433	0.304184
343	0.3066	0.307451	0.308462	0.307358	0.308333	0.308	0.307857	0.30807	0.307069	0.305424	0.306667	0.307377	0.308065	0.30619	0.305781	0.306154	0.307576	0.307761	0.308235	0.308986	0.309143	0.310845	0.310417	0.310137	0.309189	0.3096	0.309737	0.309091	0.309359	0.308608	0.308375	0.308148	0.306829	0.305783	0.305238	0.305765	0.306279	0.305747	0.305568	0.30573	0.306667	0.307033	0.306739	0.306989	0.307128	0.306947	0.306979	0.306082	0.305612
1059	0.3042	0.303725	0.302115	0.301698	0.302963	0.303091	0.302143	0.302632	0.302241	0.302881	0.301833	0.301148	0.300968	0.300794	0.300312	0.300769	0.301212	0.300746	0.301324	0.301594	0.302143	0.302394	0.302222	0.301644	0.301486	0.3008	0.301184	0.301948	0.302564	0.302785	0.302875	0.302346	0.302927	0.303133	0.303929	0.303529	0.303721	0.304023	0.304091	0.303933	0.304333	0.304505	0.304674	0.304301	0.303617	0.303158	0.302812	0.303402	0.303776
831	0.2962	0.295686	0.295385	0.294717	0.295185	0.296	0.293929	0.293684	0.293793	0.294237	0.294667	0.29541	0.295484	0.295873	0.295469	0.295538	0.296061	0.297313	0.297206	0.296667	0.298143	0.298592	0.299028	0.298767	0.297973	0.2984	0.298026	0.299481	0.300128	0.300506	0.300625	0.30037	0.3	0.300241	0.300476	0.300235	0.300581	0.30069	0.300455	0.300562	0.300778	0.301319	0.301739	0.302043	0.301277	0.300947	0.301042	0.301134	0.300714
887	0.2888	0.288824	0.288269	0.289245	0.287593	0.288182	0.290714	0.290702	0.291379	0.289492	0.291833	0.291967	0.293387	0.293651	0.29375	0.292769	0.292576	0.293582	0.294706	0.294928	0.295857	0.295775	0.295694	0.296301	0.295405	0.295067	0.294605	0.293766	0.293718	0.293544	0.292875	0.29358	0.293293	0.293614	0.292976	0.293176	0.293721	0.294598	0.294773	0.294494	0.294556	0.295055	0.295217	0.296882	0.297553	0.297684	0.298021	0.297835	0.297755
1141	0.291	0.29098	0.291154	0.29	0.291111	0.290364	0.290714	0.290526	0.290862	0.292373	0.291833	0.292459	0.293226	0.293968	0.294531	0.294154	0.29303	0.292687	0.293235	0.293768	0.293	0.292958	0.292917	0.293151	0.293514	0.294	0.294737	0.294416	0.294872	0.295316	0.294625	0.294198	0.294146	0.294217	0.29369	0.293529	0.292907	0.292299	0.292273	0.292584	0.292556	0.292637	0.292935	0.292796	0.293723	0.293684	0.294271	0.293918	0.294286
376	0.2842	0.284706	0.285192	0.28566	0.286481	0.286364	0.285893	0.286667	0.286379	0.288136	0.287333	0.287541	0.286774	0.286667	0.286406	0.286154	0.285758	0.287463	0.286176	0.285507	0.285714	0.285915	0.285139	0.286027	0.287027	0.286267	0.286579	0.286234	0.286538	0.286582	0.286375	0.285802	0.285976	0.285422	0.285476	0.285647	0.285581	0.285632	0.285455	0.284382	0.284778	0.284835	0.285543	0.285484	0.28617	0.286526	0.286875	0.287423	0.287653
379	0.2874	0.286863	0.286538	0.286792	0.287037	0.286727	0.285893	0.285263	0.285345	0.284237	0.286833	0.287705	0.287742	0.287619	0.287344	0.287385	0.287424	0.286418	0.286471	0.285942	0.285	0.28493	0.285139	0.285479	0.286486	0.287333	0.286842	0.287013	0.287821	0.287342	0.286875	0.286296	0.285366	0.28494	0.285476	0.286353	0.286163	0.286552	0.28625	0.285506	0.286111	0.286044	0.285435	0.285161	0.285213	0.285158	0.285104	0.284742	0.284082
233	0.2788	0.278235	0.278077	0.277358	0.277407	0.277818	0.278036	0.277018	0.277414	0.277797	0.277667	0.278852	0.277903	0.278889	0.279062	0.279385	0.280758	0.280299	0.280294	0.28058	0.280286	0.281268	0.281667	0.281781	0.282568	0.282933	0.283553	0.284805	0.284744	0.285443	0.28475	0.284568	0.284878	0.284578	0.284286	0.284941	0.284767	0.284943	0.284773	0.284831	0.284889	0.285604	0.285761	0.284839	0.284681	0.284316	0.283854	0.283814	0.284388
1129	0.2898	0.288431	0.286923	0.288491	0.286667	0.286182	0.286607	0.285789	0.286552	0.287288	0.287333	0.288197	0.287581	0.287778	0.288594	0.288615	0.288636	0.287463	0.289706	0.289565	0.289143	0.288451	0.288472	0.287671	0.287297	0.286933	0.287368	0.286623	0.286026	0.286329	0.286	0.286049	0.285854	0.286145	0.285714	0.285294	0.284884	0.284713	0.284091	0.283708	0.283	0.282967	0.283587	0.284194	0.285106	0.284421	0.284271	0.284021	0.284388
256	0.289	0.29	0.289038	0.288868	0.289444	0.288182	0.289107	0.287368	0.287931	0.287119	0.286833	0.286393	0.286129	0.286349	0.285938	0.284923	0.285758	0.284776	0.284559	0.283043	0.282714	0.282958	0.283194	0.284247	0.284595	0.2848	0.283553	0.284156	0.284487	0.28481	0.286125	0.285679	0.286098	0.286627	0.287143	0.287412	0.287907	0.288046	0.287614	0.286854	0.286111	0.286374	0.285978	0.285591	0.286489	0.286	0.285833	0.284845	0.284898
325	0.2776	0.277451	0.275769	0.276604	0.276852	0.276727	0.277143	0.275614	0.276207	0.276271	0.2765	0.276393	0.277097	0.277143	0.275938	0.276	0.275606	0.27597	0.276324	0.277101	0.277571	0.277183	0.278056	0.278219	0.277838	0.2772	0.2775	0.277403	0.277821	0.277468	0.277375	0.278025	0.277805	0.27747	0.278095	0.278235	0.279186	0.27977	0.279432	0.280112	0.280556	0.28044	0.280109	0.278925	0.279574	0.279895	0.280521	0.280515	0.28051
626	0.2726	0.273922	0.273654	0.27434	0.274444	0.274364	0.275	0.274211	0.274655	0.274915	0.275667	0.275082	0.277258	0.277937	0.277969	0.277692	0.278333	0.278806	0.278382	0.278551	0.278429	0.279437	0.279167	0.277945	0.277838	0.2772	0.277237	0.276623	0.276282	0.276582	0.277	0.276914	0.277195	0.277108	0.276429	0.275412	0.275581	0.275172	0.275795	0.276404	0.276	0.275604	0.275326	0.275376	0.275426	0.275895	0.275104	0.275052	0.275
4	0.2796	0.278627	0.277115	0.275472	0.27463	0.275273	0.274464	0.274737	0.27431	0.274576	0.274	0.273443	0.273871	0.27254	0.273125	0.272462	0.273333	0.273284	0.274265	0.274348	0.273429	0.27338	0.27375	0.273836	0.273243	0.273467	0.272763	0.273247	0.273718	0.273418	0.27325	0.273333	0.274146	0.274578	0.273929	0.273176	0.273953	0.273793	0.273409	0.272809	0.272333	0.272967	0.2725	0.273011	0.272553	0.272632	0.272396	0.271443	0.271531
931	0.274	0.27451	0.273654	0.273396	0.273889	0.274545	0.274107	0.274035	0.27431	0.27339	0.273667	0.273279	0.273387	0.272381	0.271562	0.273077	0.271818	0.270746	0.270294	0.271014	0.271286	0.271408	0.270972	0.270959	0.271351	0.2712	0.271447	0.271818	0.272051	0.271519	0.271125	0.270864	0.270976	0.270843	0.270357	0.270471	0.270814	0.27046	0.270795	0.27	0.270556	0.270879	0.271196	0.27043	0.270957	0.270737	0.270625	0.270515	0.270612
715	0.2738	0.273529	0.273269	0.273019	0.272407	0.272545	0.2725	0.273333	0.273276	0.272881	0.272167	0.271803	0.272258	0.272222	0.274531	0.273385	0.273485	0.273433	0.272647	0.271739	0.272714	0.272958	0.273333	0.272192	0.271216	0.270933	0.270658	0.270649	0.270641	0.269747	0.27125	0.271358	0.270976	0.271566	0.271667	0.271059	0.271744	0.270575	0.270909	0.270225	0.270444	0.27044	0.270217	0.270108	0.269255	0.269368	0.269167	0.269278	0.26949
1155	0.27	0.27	0.271346	0.271887	0.271852	0.271273	0.270893	0.27193	0.271207	0.270678	0.270333	0.270164	0.27129	0.270794	0.271094	0.271538	0.269697	0.268955	0.268824	0.268841	0.27	0.270563	0.27125	0.271233	0.270946	0.271067	0.271053	0.271169	0.270385	0.270127	0.270125	0.27037	0.270244	0.26988	0.271071	0.270353	0.271163	0.270345	0.270227	0.269888	0.270556	0.269451	0.268913	0.26871	0.26883	0.268211	0.267708	0.267113	0.266633
252	0.257	0.256078	0.255385	0.254528	0.255741	0.255818	0.255536	0.254737	0.25569	0.255932	0.255833	0.254426	0.254839	0.254127	0.254219	0.254462	0.256364	0.256269	0.256176	0.256087	0.256571	0.256338	0.256944	0.256849	0.256622	0.257333	0.256316	0.255714	0.255	0.254937	0.25575	0.256049	0.256341	0.256867	0.256786	0.257882	0.258721	0.258966	0.259545	0.259326	0.259222	0.258571	0.258478	0.258602	0.258298	0.258526	0.258646	0.258041	0.257857
952	0.2506	0.249412	0.250769	0.251887	0.252963	0.254364	0.254286	0.25614	0.256207	0.255085	0.2555	0.255246	0.255	0.254286	0.253594	0.254	0.253333	0.252537	0.2525	0.253333	0.253857	0.253099	0.253889	0.254795	0.255811	0.2564	0.256316	0.256623	0.256538	0.256835	0.257125	0.25679	0.256829	0.256506	0.256548	0.255647	0.255465	0.255057	0.254091	0.253708	0.254222	0.254396	0.255109	0.256237	0.25617	0.256526	0.256146	0.256082	0.255102
423	0.251	0.250784	0.251346	0.250377	0.249815	0.249818	0.249643	0.250351	0.250862	0.251525	0.253333	0.254262	0.254355	0.254286	0.25375	0.253077	0.253485	0.25403	0.255294	0.254348	0.254714	0.25493	0.254722	0.254658	0.253649	0.253067	0.253684	0.251688	0.252692	0.252405	0.25125	0.250864	0.25122	0.251687	0.251905	0.252824	0.252558	0.252299	0.25125	0.251685	0.251667	0.251099	0.250761	0.25129	0.25117	0.250526	0.249688	0.249381	0.249796
851	0.2508	0.252353	0.252308	0.252075	0.250741	0.250364	0.250357	0.248772	0.249138	0.25	0.2495	0.248689	0.247903	0.248571	0.248125	0.248462	0.24697	0.247164	0.248382	0.247681	0.247857	0.248169	0.247778	0.246986	0.247162	0.247467	0.2475	0.247403	0.248077	0.247975	0.249	0.249136	0.24878	0.25	0.249881	0.249647	0.249767	0.248966	0.249205	0.249101	0.248333	0.248242	0.249348	0.249785	0.249468	0.250105	0.250104	0.249691	0.249184
1005	0.2498	0.250196	0.249615	0.249245	0.247778	0.247091	0.247679	0.247895	0.247931	0.247966	0.249167	0.249836	0.250645	0.250317	0.249375	0.248154	0.248182	0.24791	0.247647	0.247101	0.247143	0.247042	0.247083	0.248767	0.249054	0.2492	0.249474	0.248571	0.248974	0.248987	0.249375	0.248765	0.248049	0.248434	0.248452	0.248824	0.248953	0.249885	0.250795	0.251573	0.251	0.250769	0.250326	0.25043	0.250213	0.249895	0.25	0.25	0.249286
464	0.2544	0.254314	0.255192	0.253962	0.252778	0.253455	0.253214	0.252807	0.250517	0.251017	0.2505	0.25082	0.25129	0.251429	0.252344	0.252308	0.25197	0.251642	0.251324	0.252319	0.252286	0.252254	0.251667	0.251507	0.251081	0.250667	0.249605	0.249221	0.249231	0.248608	0.249625	0.248148	0.248171	0.248675	0.24869	0.248471	0.248023	0.247816	0.2475	0.24809	0.247778	0.247363	0.248043	0.248817	0.248723	0.249053	0.24875	0.24866	0.248776
182	0.2492	0.249216	0.248462	0.247736	0.247778	0.247273	0.246429	0.246491	0.247241	0.249153	0.249333	0.248525	0.247581	0.247937	0.248281	0.249846	0.25	0.248955	0.249118	0.248551	0.247571	0.24662	0.24625	0.245342	0.244324	0.245333	0.245395	0.245065	0.244487	0.24481	0.246	0.246296	0.245732	0.245301	0.245357	0.245647	0.245581	0.245517	0.245682	0.24618	0.246111	0.246264	0.246739	0.246667	0.246809	0.246737	0.247292	0.247216	0.246735
1068	0.244	0.244902	0.244808	0.243962	0.242963	0.242364	0.242321	0.242281	0.242759	0.241864	0.243	0.242459	0.242258	0.241587	0.241094	0.24	0.240909	0.240896	0.241029	0.241594	0.241571	0.241408	0.240833	0.240685	0.241081	0.240133	0.240658	0.241948	0.241538	0.242532	0.242	0.242099	0.241829	0.24241	0.242738	0.242824	0.242209	0.241954	0.241591	0.24236	0.242222	0.241648	0.24087	0.24086	0.241064	0.241263	0.242083	0.242165	0.241735
324	0.2448	0.244314	0.244231	0.243774	0.243148	0.241636	0.240536	0.239123	0.24	0.239831	0.24	0.239344	0.239032	0.239524	0.24	0.239692	0.239697	0.240746	0.240588	0.24029	0.239857	0.239577	0.238889	0.238904	0.238784	0.2392	0.24	0.240779	0.239872	0.239747	0.2395	0.24	0.239634	0.240241	0.24	0.239765	0.239302	0.239655	0.239545	0.238315	0.238556	0.238901	0.238478	0.239032	0.239043	0.239474	0.239687	0.239278	0.238776
957	0.233	0.231373	0.231154	0.229623	0.23	0.230364	0.230179	0.230702	0.230862	0.230847	0.230667	0.230984	0.231935	0.231429	0.230937	0.230308	0.230606	0.231045	0.231029	0.231014	0.231714	0.231972	0.231528	0.231644	0.231622	0.2312	0.232237	0.233117	0.232949	0.233544	0.233375	0.23284	0.232683	0.23241	0.233452	0.234	0.233953	0.233333	0.23375	0.233371	0.233556	0.234396	0.235543	0.235376	0.235532	0.235368	0.235625	0.235979	0.23551
852	0.2306	0.23	0.229038	0.229057	0.228704	0.229273	0.229821	0.230877	0.231379	0.231525	0.231833	0.232131	0.232903	0.231746	0.231719	0.232	0.23197	0.231493	0.231029	0.231449	0.230857	0.231549	0.231944	0.231644	0.231216	0.231067	0.231184	0.231039	0.230128	0.230253	0.229625	0.230247	0.230854	0.230723	0.230833	0.231529	0.231163	0.231609	0.231477	0.232247	0.232	0.233187	0.233152	0.233333	0.233617	0.232947	0.233542	0.234742	0.235612
352	0.2332	0.233333	0.235	0.234717	0.234444	0.233818	0.235536	0.234912	0.233793	0.235085	0.236167	0.237049	0.236935	0.23619	0.236563	0.236	0.236364	0.236269	0.235147	0.234203	0.234429	0.233944	0.233333	0.232466	0.232027	0.2324	0.231447	0.231688	0.231667	0.231899	0.2315	0.232222	0.232073	0.231566	0.232262	0.232	0.231047	0.231149	0.230909	0.230225	0.230556	0.230659	0.231196	0.231183	0.230532	0.231053	0.231146	0.231443	0.230918
366	0.2282	0.228039	0.228846	0.228302	0.228333	0.229273	0.229286	0.229825	0.229655	0.229831	0.231833	0.232131	0.230806	0.231111	0.230625	0.230769	0.230606	0.231343	0.232206	0.231739	0.231714	0.230704	0.231528	0.231507	0.231892	0.2316	0.232237	0.232468	0.231795	0.232278	0.232625	0.232222	0.231707	0.230964	0.231667	0.231529	0.231047	0.230575	0.231136	0.230899	0.231333	0.231099	0.23087	0.231398	0.230957	0.230526	0.230521	0.23134	0.231429
674	0.2298	0.229216	0.228269	0.226981	0.226296	0.227818	0.226964	0.226842	0.226724	0.227458	0.227167	0.226393	0.227097	0.226508	0.228281	0.228308	0.228636	0.228657	0.228824	0.228841	0.229143	0.229155	0.229722	0.229178	0.229054	0.229333	0.228947	0.227922	0.227308	0.226582	0.226	0.225679	0.226463	0.225783	0.22619	0.226588	0.226163	0.226552	0.226477	0.226742	0.227	0.227802	0.227609	0.227957	0.227872	0.228316	0.229063	0.229897	0.229898
720	0.2268	0.226078	0.225	0.226981	0.227407	0.226364	0.227143	0.227193	0.228276	0.227627	0.2275	0.227213	0.227419	0.228095	0.228594	0.230154	0.229091	0.229403	0.230147	0.22971	0.230286	0.230563	0.230833	0.23	0.228919	0.229067	0.23	0.22974	0.229231	0.228861	0.228	0.227284	0.227805	0.228193	0.228095	0.228588	0.228488	0.22908	0.22875	0.228764	0.228333	0.228022	0.228261	0.227634	0.227766	0.227895	0.227813	0.22866	0.22949
13	0.2394	0.239216	0.239423	0.237547	0.237407	0.238	0.236607	0.236667	0.235862	0.234407	0.232833	0.232787	0.231452	0.232381	0.232187	0.232615	0.232273	0.23194	0.232353	0.231884	0.232714	0.232676	0.231806	0.23137	0.231081	0.229733	0.23	0.23013	0.23141	0.231899	0.23175	0.231605	0.231585	0.231687	0.23131	0.231647	0.231279	0.231034	0.23125	0.230112	0.229778	0.22967	0.229457	0.22914	0.22883	0.228737	0.22875	0.229381	0.229286
492	0.2264	0.227059	0.225769	0.226038	0.225556	0.226	0.225357	0.22614	0.227586	0.22678	0.227333	0.228033	0.228871	0.228571	0.227969	0.227692	0.228182	0.227761	0.228235	0.227681	0.228	0.227746	0.227222	0.227123	0.227027	0.227067	0.227895	0.228052	0.228462	0.228354	0.22775	0.227284	0.226585	0.227349	0.227262	0.226941	0.22686	0.227586	0.227727	0.227865	0.227889	0.228132	0.228261	0.229032	0.228617	0.228632	0.228542	0.228247	0.228878
470	0.2262	0.225294	0.225385	0.225283	0.225	0.225636	0.225	0.226491	0.226034	0.227119	0.227167	0.226721	0.226129	0.226508	0.227031	0.227077	0.227576	0.228358	0.227353	0.228116	0.228143	0.228169	0.228056	0.227808	0.227297	0.2284	0.229605	0.22961	0.229231	0.228608	0.228375	0.228519	0.229268	0.228675	0.228929	0.229765	0.229651	0.22954	0.230455	0.230562	0.229444	0.229341	0.230109	0.230538	0.230213	0.23	0.229896	0.230103	0.229898
1131	0.2248	0.224902	0.225385	0.226038	0.226852	0.228	0.227857	0.229298	0.228448	0.229322	0.229333	0.228689	0.229194	0.227937	0.229219	0.228769	0.229697	0.229403	0.230588	0.231159	0.23	0.229718	0.229583	0.229863	0.229865	0.229867	0.229211	0.228701	0.229231	0.228861	0.22825	0.228025	0.228415	0.228193	0.228095	0.228588	0.227907	0.227931	0.228068	0.228539	0.228667	0.228901	0.22837	0.227957	0.227234	0.227789	0.227708	0.227216	0.227449
540	0.2242	0.223922	0.224038	0.223585	0.224259	0.224545	0.225	0.224912	0.224828	0.224237	0.225	0.224098	0.223226	0.22254	0.224062	0.224308	0.224394	0.223582	0.223529	0.223913	0.224	0.224366	0.225694	0.226164	0.225946	0.227067	0.227237	0.227403	0.227051	0.226076	0.225625	0.225926	0.22622	0.225904	0.226071	0.226235	0.226395	0.227241	0.227159	0.226517	0.226444	0.225824	0.225217	0.226129	0.226383	0.226	0.226771	0.226392	0.226837
930	0.2252	0.22549	0.225577	0.225472	0.225185	0.224182	0.224643	0.225965	0.22569	0.225932	0.226	0.226557	0.227742	0.227302	0.2275	0.228308	0.228485	0.227463	0.227941	0.227971	0.227571	0.227465	0.227639	0.227123	0.227432	0.227467	0.228158	0.228442	0.228077	0.228734	0.229375	0.23	0.22878	0.228313	0.228333	0.227176	0.226744	0.226897	0.226705	0.22764	0.227444	0.228022	0.2275	0.227097	0.227447	0.227895	0.228021	0.227629	0.227857
1159	0.2238	0.223529	0.2225	0.223019	0.222963	0.224	0.22375	0.22386	0.223276	0.222712	0.2215	0.222131	0.222258	0.22254	0.221406	0.221385	0.220909	0.220746	0.221324	0.220725	0.221286	0.221408	0.222222	0.221644	0.220541	0.220133	0.22	0.22026	0.220641	0.221139	0.22075	0.221111	0.220732	0.221205	0.220595	0.220588	0.221279	0.221494	0.222159	0.222697	0.222444	0.222747	0.222935	0.223226	0.223085	0.222316	0.222812	0.22299	0.223469
1209	0.2294	0.228039	0.2275	0.227736	0.227778	0.227455	0.226964	0.226667	0.226034	0.22678	0.226667	0.225246	0.225	0.225397	0.225938	0.226462	0.227121	0.227612	0.227059	0.226522	0.226429	0.226338	0.226111	0.225616	0.225946	0.225867	0.226053	0.225714	0.225	0.225063	0.225375	0.225185	0.225122	0.22494	0.224524	0.223176	0.222326	0.222989	0.223523	0.223371	0.223556	0.223187	0.222283	0.221935	0.221702	0.221789	0.22125	0.222062	0.222347
253	0.2214	0.221961	0.223269	0.222453	0.221481	0.221091	0.220179	0.220175	0.219655	0.220339	0.22	0.220328	0.22	0.221111	0.220625	0.220462	0.22	0.219403	0.219853	0.219565	0.219	0.218169	0.217639	0.218356	0.218649	0.2188	0.219737	0.21974	0.22	0.220127	0.219125	0.219259	0.218902	0.219157	0.219643	0.220353	0.22	0.22023	0.220114	0.220449	0.221	0.221538	0.22087	0.220645	0.221702	0.221684	0.221875	0.22134	0.221735
843	0.2266	0.22549	0.224808	0.225283	0.22537	0.226182	0.22625	0.224737	0.225172	0.225254	0.225	0.224426	0.224032	0.224286	0.224062	0.224462	0.223788	0.224179	0.224559	0.224058	0.224571	0.224366	0.22375	0.223562	0.223514	0.2236	0.223158	0.222727	0.222692	0.222405	0.222375	0.223457	0.22378	0.223494	0.222976	0.223529	0.222907	0.222184	0.2225	0.223371	0.222556	0.222747	0.223043	0.221935	0.221809	0.222	0.221354	0.222165	0.222143
1161	0.2224	0.222745	0.223077	0.223962	0.225	0.224182	0.22375	0.224386	0.223966	0.222712	0.222167	0.223607	0.22371	0.22381	0.224844	0.225385	0.224545	0.224478	0.224706	0.224058	0.224286	0.22507	0.224583	0.225068	0.225135	0.2248	0.223816	0.224286	0.224359	0.223797	0.224375	0.224198	0.223902	0.223373	0.223095	0.223059	0.222674	0.222184	0.222614	0.222584	0.222667	0.222527	0.22163	0.221613	0.220638	0.220632	0.220208	0.221753	0.221939
211	0.2244	0.223137	0.223269	0.22434	0.224444	0.224545	0.224821	0.225789	0.226379	0.226271	0.2255	0.227377	0.226774	0.226667	0.225781	0.226615	0.226364	0.22597	0.226618	0.226377	0.226143	0.22493	0.224861	0.224384	0.224595	0.224933	0.223816	0.222857	0.222564	0.222785	0.222875	0.222963	0.222927	0.223494	0.223333	0.222824	0.222093	0.221839	0.220795	0.220899	0.220778	0.22022	0.219565	0.219355	0.220106	0.219684	0.219792	0.219381	0.219694
1217	0.2152	0.214902	0.214615	0.214717	0.215	0.216545	0.215714	0.215263	0.214483	0.213559	0.213833	0.213934	0.214032	0.215238	0.214062	0.213538	0.213788	0.214776	0.214559	0.214203	0.213714	0.214225	0.213889	0.213836	0.213243	0.214	0.213684	0.214805	0.213974	0.213291	0.2135	0.213704	0.213902	0.214458	0.214762	0.215294	0.215698	0.215517	0.216136	0.216854	0.216222	0.216813	0.217717	0.217849	0.217234	0.217368	0.217604	0.217835	0.217857
1201	0.217	0.21549	0.215577	0.215283	0.213333	0.215091	0.214464	0.215614	0.216034	0.215254	0.215333	0.21459	0.21371	0.212698	0.21375	0.213538	0.214697	0.213582	0.213088	0.214203	0.212857	0.213521	0.213194	0.21411	0.213784	0.214267	0.214737	0.214156	0.21359	0.214684	0.215	0.214938	0.215732	0.216024	0.216548	0.216588	0.217326	0.217126	0.217955	0.217753	0.217667	0.217802	0.217717	0.217957	0.217872	0.217579	0.217396	0.217216	0.217551
842	0.2122	0.214118	0.214038	0.213396	0.212963	0.212909	0.212857	0.213509	0.213621	0.212881	0.212333	0.212951	0.213387	0.214444	0.215312	0.214462	0.214242	0.214478	0.214853	0.215652	0.215429	0.216197	0.217083	0.217534	0.217162	0.2172	0.217368	0.218182	0.217179	0.216962	0.21725	0.216543	0.216341	0.216024	0.21631	0.216471	0.216279	0.216667	0.216705	0.215955	0.215778	0.216154	0.215761	0.216344	0.216915	0.217474	0.217396	0.217113	0.217143
1167	0.2132	0.213333	0.213077	0.212642	0.213704	0.212909	0.213929	0.213158	0.212241	0.211525	0.212	0.212623	0.212742	0.213333	0.214062	0.214462	0.215152	0.213881	0.213529	0.213043	0.212571	0.21169	0.212778	0.212603	0.212568	0.2124	0.212105	0.212208	0.212564	0.212152	0.211875	0.211975	0.211829	0.212289	0.212262	0.212118	0.212558	0.212184	0.211818	0.212022	0.211667	0.211319	0.211413	0.211183	0.211489	0.211368	0.211667	0.21134	0.211327
876	0.2076	0.208627	0.208077	0.208302	0.208519	0.207818	0.208571	0.208421	0.208103	0.208305	0.2085	0.207869	0.206774	0.206508	0.207031	0.207077	0.206061	0.207463	0.207353	0.207391	0.207714	0.207746	0.207639	0.208219	0.208243	0.2084	0.209474	0.209091	0.208718	0.208734	0.20825	0.20963	0.209146	0.209157	0.208333	0.208353	0.208256	0.208391	0.208182	0.208202	0.207778	0.208022	0.2075	0.207097	0.206809	0.207053	0.207187	0.20701	0.207347
493	0.2108	0.210784	0.210962	0.212453	0.212778	0.211455	0.210893	0.212105	0.212069	0.210678	0.210333	0.21	0.209839	0.209841	0.209844	0.209077	0.208182	0.209104	0.209118	0.208696	0.208714	0.20831	0.207917	0.207534	0.207568	0.208	0.208158	0.208312	0.209359	0.209367	0.208625	0.208889	0.209878	0.209759	0.210119	0.209412	0.209186	0.208391	0.208295	0.20809	0.208	0.207692	0.208043	0.207527	0.207766	0.207158	0.207187	0.206804	0.206939
59	0.2048	0.205882	0.205192	0.204151	0.203889	0.203455	0.203571	0.203333	0.203448	0.202712	0.2025	0.203115	0.203548	0.202698	0.201563	0.202	0.201818	0.202239	0.203676	0.204058	0.203143	0.202958	0.204028	0.204384	0.204189	0.204533	0.204211	0.204286	0.205256	0.204937	0.205125	0.205185	0.204878	0.204578	0.204524	0.204118	0.204767	0.204138	0.204545	0.204831	0.204778	0.204725	0.204783	0.205376	0.205319	0.205263	0.205417	0.205567	0.205408
1168	0.2026	0.202353	0.203654	0.20434	0.204074	0.204182	0.204643	0.204737	0.205345	0.204576	0.204167	0.20541	0.205161	0.205556	0.204844	0.205231	0.205758	0.205821	0.205147	0.203623	0.203429	0.202817	0.202361	0.202055	0.201622	0.201733	0.201447	0.201169	0.201154	0.201139	0.20225	0.202716	0.202683	0.202289	0.202143	0.202118	0.20186	0.201954	0.201932	0.202472	0.203556	0.203736	0.203696	0.203871	0.203936	0.203579	0.203333	0.203505	0.204184
1136	0.2092	0.208431	0.207115	0.205472	0.204815	0.206364	0.20625	0.206667	0.207069	0.20678	0.206333	0.206393	0.205323	0.205079	0.204531	0.204154	0.204242	0.20403	0.204706	0.204348	0.204714	0.204507	0.20375	0.203425	0.203514	0.2044	0.204474	0.203896	0.20359	0.203291	0.20375	0.203457	0.203171	0.203494	0.202738	0.203412	0.203721	0.204253	0.202955	0.20236	0.201889	0.202198	0.202826	0.203441	0.202979	0.203368	0.202396	0.202062	0.202449
1254	0.199	0.19902	0.200192	0.200566	0.200926	0.199818	0.199821	0.199474	0.19931	0.200678	0.202333	0.201475	0.202581	0.203333	0.203594	0.204	0.202879	0.20194	0.202353	0.203188	0.204429	0.203944	0.202917	0.202603	0.202703	0.203333	0.203684	0.203117	0.203718	0.203544	0.203625	0.203704	0.203659	0.203133	0.203333	0.202824	0.203256	0.203103	0.202727	0.202921	0.203333	0.203407	0.203261	0.203333	0.203085	0.203579	0.203854	0.203505	0.203061
1126	0.2028	0.201961	0.202692	0.202453	0.202963	0.201273	0.201429	0.200526	0.200345	0.200678	0.200833	0.201311	0.200645	0.201587	0.202187	0.201846	0.200758	0.200746	0.200441	0.20058	0.201429	0.200986	0.200556	0.200548	0.200541	0.201067	0.200395	0.20026	0.199744	0.200759	0.20125	0.201605	0.201463	0.201928	0.201548	0.201412	0.202209	0.201609	0.201136	0.201573	0.201667	0.202198	0.202065	0.202473	0.202447	0.202105	0.201979	0.201856	0.202347
1304	0.1966	0.198627	0.199231	0.199434	0.200185	0.198727	0.198214	0.197018	0.198276	0.199322	0.200333	0.200164	0.200645	0.200317	0.199844	0.200308	0.201061	0.201642	0.202647	0.202174	0.202571	0.202958	0.203611	0.203562	0.203514	0.202667	0.202632	0.202857	0.202821	0.203291	0.202875	0.203086	0.202073	0.201566	0.200833	0.200353	0.200814	0.20069	0.200341	0.200787	0.200444	0.20011	0.2	0.2	0.200213	0.200842	0.200625	0.201031	0.201327
206	0.1992	0.19902	0.199038	0.199057	0.197963	0.198727	0.197857	0.197719	0.197759	0.198644	0.200167	0.20082	0.200645	0.201111	0.200937	0.202	0.202121	0.202239	0.2025	0.202174	0.200857	0.201268	0.201528	0.201507	0.202027	0.201467	0.2025	0.202208	0.202821	0.202785	0.202875	0.202222	0.202439	0.202771	0.202619	0.201882	0.201744	0.201839	0.201818	0.201573	0.201556	0.200879	0.200761	0.20043	0.200957	0.200421	0.200729	0.201134	0.201429
134	0.2036	0.203529	0.202692	0.201321	0.201111	0.201455	0.200893	0.201579	0.202241	0.200847	0.2	0.199016	0.199032	0.199206	0.198906	0.199077	0.199091	0.199104	0.198529	0.200435	0.200286	0.199577	0.199167	0.199863	0.20027	0.200533	0.200658	0.200649	0.2	0.19962	0.199125	0.199012	0.199634	0.199639	0.199048	0.199176	0.199419	0.19931	0.2	0.200112	0.199111	0.19989	0.200217	0.200538	0.200213	0.200526	0.200521	0.200825	0.201122
387	0.2016	0.2	0.2	0.200377	0.19963	0.2	0.200179	0.200351	0.199655	0.198475	0.1985	0.199344	0.199355	0.19873	0.197969	0.198	0.198182	0.197612	0.198235	0.198551	0.197714	0.197606	0.197639	0.197123	0.197838	0.1968	0.197368	0.197273	0.197179	0.196456	0.19675	0.19716	0.196829	0.196747	0.196905	0.197412	0.197326	0.197701	0.197614	0.197079	0.196889	0.197912	0.197826	0.198172	0.19766	0.196842	0.197604	0.198247	0.197857
1303	0.1974	0.196471	0.196731	0.19717	0.196667	0.196545	0.196607	0.198246	0.197241	0.198475	0.198167	0.199672	0.199839	0.200794	0.200469	0.200462	0.199697	0.200149	0.199412	0.199855	0.200571	0.199859	0.199028	0.198767	0.199189	0.1996	0.200263	0.199351	0.198718	0.198354	0.198625	0.198889	0.199512	0.198916	0.199048	0.199412	0.198953	0.198736	0.199091	0.199438	0.199444	0.199011	0.198913	0.197957	0.19766	0.197789	0.197917	0.197629	0.197041
588	0.196	0.194902	0.194615	0.19566	0.195185	0.195636	0.195714	0.196316	0.196379	0.196102	0.196333	0.196066	0.197419	0.196667	0.195937	0.196154	0.195455	0.195821	0.196176	0.196812	0.196286	0.196761	0.196667	0.19589	0.195541	0.195867	0.196053	0.196234	0.196667	0.196709	0.196875	0.19679	0.197683	0.19759	0.197262	0.196941	0.196628	0.197011	0.196591	0.196517	0.196778	0.196813	0.197283	0.196882	0.197234	0.197263	0.196979	0.19732	0.197245
622	0.1906	0.189608	0.19	0.189245	0.190556	0.191091	0.191429	0.19193	0.192069	0.192203	0.192	0.193607	0.193548	0.194444	0.194688	0.195231	0.194545	0.194179	0.195588	0.195507	0.195429	0.195775	0.195833	0.195753	0.196216	0.196267	0.195789	0.195844	0.195769	0.195316	0.19475	0.195432	0.195488	0.195542	0.195714	0.194941	0.194884	0.195517	0.194886	0.195056	0.195222	0.195165	0.195326	0.194731	0.194681	0.195474	0.195104	0.194124	0.194184
828	0.202	0.202941	0.2025	0.20283	0.203519	0.203636	0.203036	0.202632	0.201379	0.202203	0.202667	0.202787	0.202742	0.202222	0.201406	0.201846	0.201667	0.200746	0.201029	0.20029	0.2	0.200563	0.199861	0.200274	0.20027	0.200133	0.199079	0.198961	0.198462	0.198608	0.197875	0.196914	0.196341	0.196988	0.196667	0.197412	0.19686	0.196667	0.19625	0.19618	0.196	0.196593	0.196304	0.195376	0.195213	0.194842	0.194583	0.194845	0.194388
320	0.1944	0.194706	0.194423	0.194717	0.193889	0.194364	0.194643	0.195439	0.195172	0.195593	0.194667	0.194426	0.195323	0.194921	0.196094	0.195538	0.196364	0.196269	0.196324	0.196087	0.196	0.196338	0.195556	0.195342	0.195811	0.196	0.196184	0.196753	0.196538	0.196329	0.196	0.194938	0.19439	0.193133	0.193333	0.193882	0.194186	0.193333	0.193295	0.193034	0.192556	0.192088	0.191848	0.192043	0.191702	0.191684	0.19125	0.191753	0.192755
1148	0.2018	0.201765	0.201154	0.200566	0.19963	0.199091	0.198571	0.198246	0.198966	0.198136	0.1975	0.197869	0.198065	0.198254	0.199063	0.199385	0.199091	0.199254	0.198529	0.197681	0.197571	0.196901	0.195833	0.195616	0.19527	0.194533	0.193684	0.193636	0.193462	0.193038	0.19275	0.192963	0.192439	0.193012	0.193095	0.192941	0.192674	0.192644	0.192841	0.192584	0.193333	0.192967	0.193478	0.193226	0.193617	0.192947	0.193229	0.19299	0.193163
915	0.192	0.191961	0.191923	0.191887	0.192407	0.192909	0.191786	0.191404	0.191897	0.191017	0.1915	0.190492	0.19129	0.19	0.190781	0.191692	0.193333	0.193731	0.193676	0.193478	0.193571	0.193803	0.193472	0.193014	0.192297	0.192667	0.192105	0.192078	0.192564	0.192911	0.192875	0.19321	0.193171	0.193012	0.192857	0.192941	0.192558	0.192414	0.192955	0.192584	0.192333	0.192198	0.192935	0.192796	0.192234	0.192105	0.192083	0.191959	0.191837
384	0.1898	0.19	0.190385	0.190566	0.190185	0.190909	0.190179	0.189649	0.189655	0.188814	0.187833	0.187377	0.189032	0.189683	0.19	0.189538	0.188788	0.188806	0.188971	0.188986	0.188429	0.188592	0.1875	0.186575	0.187568	0.186933	0.188026	0.188571	0.18859	0.188228	0.1885	0.189012	0.189268	0.189157	0.18869	0.188706	0.188837	0.188276	0.187614	0.186517	0.186778	0.186374	0.186739	0.187419	0.187979	0.188	0.188646	0.188454	0.189184
323	0.181	0.180392	0.180769	0.180755	0.181852	0.182	0.183214	0.184211	0.184483	0.184237	0.183833	0.184426	0.184516	0.184444	0.186094	0.186462	0.186212	0.186716	0.186029	0.186087	0.184429	0.184507	0.185139	0.184932	0.185	0.185867	0.186053	0.186364	0.185769	0.186835	0.187125	0.187531	0.188171	0.187831	0.188452	0.188118	0.18814	0.187701	0.188636	0.187865	0.187889	0.187912	0.188478	0.187742	0.188617	0.188632	0.188958	0.188557	0.188673
303	0.1944	0.193922	0.194038	0.193208	0.193333	0.193091	0.193214	0.193509	0.193621	0.192542	0.192	0.191967	0.192097	0.191111	0.190938	0.19	0.189394	0.189851	0.189706	0.18971	0.188714	0.189155	0.188472	0.189452	0.189595	0.1896	0.189605	0.19013	0.190769	0.19038	0.190375	0.190123	0.190488	0.18988	0.189524	0.189647	0.189419	0.18931	0.188977	0.189438	0.188889	0.187692	0.188261	0.187634	0.187234	0.188	0.188021	0.188144	0.187653
1079	0.1874	0.188039	0.188462	0.189057	0.188889	0.188182	0.188036	0.186491	0.186034	0.186271	0.187	0.186721	0.187258	0.18619	0.18625	0.186154	0.186515	0.187164	0.188088	0.188116	0.188	0.187746	0.187917	0.188904	0.188243	0.188667	0.189079	0.189091	0.18859	0.188987	0.189125	0.188519	0.188049	0.188072	0.187381	0.187059	0.186163	0.186552	0.186023	0.186404	0.185778	0.185824	0.186304	0.186129	0.185851	0.185579	0.185938	0.185979	0.186429
796	0.1792	0.178235	0.180385	0.180943	0.180556	0.181273	0.1825	0.182105	0.182069	0.182034	0.1825	0.181639	0.180968	0.181111	0.180469	0.18	0.179697	0.179701	0.179853	0.181159	0.180429	0.181127	0.181389	0.181918	0.181486	0.181867	0.181579	0.181818	0.182564	0.182658	0.18325	0.183704	0.185244	0.184699	0.185476	0.185412	0.185349	0.184943	0.184659	0.184719	0.184889	0.185165	0.185217	0.185161	0.185213	0.185158	0.185521	0.185979	0.185714
832	0.1826	0.182549	0.1825	0.182642	0.183148	0.182	0.183393	0.183333	0.183448	0.182881	0.1825	0.182951	0.182419	0.18127	0.181875	0.182615	0.18303	0.183582	0.183529	0.183913	0.184143	0.184085	0.183472	0.18274	0.183108	0.184	0.183816	0.183247	0.183205	0.182911	0.183875	0.184198	0.184024	0.184337	0.184405	0.184824	0.185349	0.185402	0.185909	0.185843	0.186222	0.186484	0.186522	0.186237	0.185957	0.185684	0.185729	0.18567	0.185816
853	0.1918	0.191569	0.192692	0.191132	0.191852	0.190182	0.190536	0.190877	0.19069	0.191186	0.1905	0.190984	0.191452	0.191111	0.190625	0.190923	0.190909	0.190448	0.190441	0.19058	0.190714	0.189437	0.189167	0.188219	0.188649	0.188667	0.188684	0.188961	0.188718	0.189114	0.18925	0.188765	0.189024	0.188675	0.18869	0.188471	0.188953	0.189425	0.189205	0.188876	0.188556	0.188022	0.187283	0.187742	0.187553	0.187474	0.187083	0.187113	0.186633
829	0.1826	0.182157	0.183654	0.183396	0.182778	0.182727	0.183214	0.183509	0.182414	0.182373	0.181667	0.18082	0.180161	0.179841	0.178906	0.179385	0.179091	0.180448	0.179559	0.18	0.180857	0.180986	0.180833	0.180137	0.179865	0.179733	0.180132	0.18013	0.179615	0.179367	0.18025	0.180741	0.180854	0.181325	0.18131	0.181647	0.182442	0.182989	0.183182	0.182921	0.182889	0.183187	0.184348	0.184301	0.184255	0.183579	0.183542	0.183093	0.183061
1245	0.1768	0.178039	0.178077	0.178113	0.178519	0.178364	0.178214	0.177544	0.177586	0.177119	0.177667	0.177377	0.177903	0.17873	0.178281	0.179538	0.178939	0.178955	0.178529	0.178116	0.177857	0.178028	0.177778	0.177671	0.177703	0.1776	0.177368	0.176883	0.177436	0.176835	0.176625	0.176667	0.176463	0.176386	0.176548	0.176353	0.176279	0.177011	0.177159	0.176966	0.176667	0.176923	0.176957	0.176882	0.176915	0.177158	0.177083	0.177113	0.176939
70	0.1782	0.177451	0.177115	0.177547	0.177778	0.178545	0.178036	0.17807	0.178103	0.178136	0.1775	0.178033	0.177903	0.179048	0.179531	0.178769	0.179697	0.180746	0.180588	0.17971	0.180429	0.180563	0.180556	0.180274	0.179865	0.179867	0.179474	0.17974	0.178846	0.178228	0.17825	0.178025	0.178049	0.177711	0.177619	0.177765	0.176977	0.177241	0.176818	0.176966	0.177111	0.177692	0.177609	0.177419	0.177234	0.176947	0.176979	0.176804	0.177551
1244	0.1804	0.18098	0.181731	0.180566	0.179444	0.178909	0.179286	0.179474	0.180345	0.18	0.179667	0.179344	0.179194	0.18	0.179688	0.179077	0.180152	0.179403	0.179706	0.179565	0.179714	0.178732	0.179167	0.179041	0.178919	0.178	0.178684	0.179091	0.178846	0.178354	0.179125	0.179136	0.179512	0.179759	0.179286	0.178941	0.179302	0.178736	0.178409	0.178427	0.178333	0.178132	0.177935	0.177204	0.177021	0.176737	0.17625	0.175876	0.175714
1032	0.1726	0.172549	0.171346	0.172453	0.172222	0.172	0.172679	0.172105	0.172414	0.173729	0.173	0.17377	0.173871	0.17381	0.174063	0.173231	0.172879	0.171791	0.171765	0.173043	0.173143	0.172394	0.172083	0.171918	0.172162	0.172133	0.171842	0.172468	0.172308	0.172658	0.172375	0.172963	0.172561	0.173855	0.174881	0.174	0.172907	0.172644	0.1725	0.173258	0.173222	0.173187	0.173261	0.173763	0.173936	0.174	0.173646	0.174536	0.174592
680	0.1732	0.173333	0.172885	0.173019	0.172593	0.172909	0.1725	0.172281	0.171897	0.172881	0.172667	0.172459	0.171129	0.170317	0.171094	0.170769	0.170606	0.171045	0.170294	0.171304	0.171	0.171408	0.171944	0.172192	0.172297	0.172667	0.173684	0.173766	0.173462	0.173924	0.1735	0.174568	0.175244	0.175783	0.175119	0.175059	0.175698	0.176207	0.175795	0.175056	0.174111	0.173516	0.173043	0.173011	0.173404	0.173789	0.174271	0.174021	0.173673
538	0.1756	0.173922	0.173846	0.173019	0.172963	0.171818	0.171786	0.170702	0.17069	0.170339	0.170333	0.170492	0.17129	0.171111	0.170625	0.170154	0.170455	0.170448	0.170147	0.170725	0.170714	0.170986	0.171528	0.172466	0.173243	0.1736	0.173684	0.174416	0.173846	0.17443	0.174	0.174815	0.174634	0.17506	0.175952	0.175882	0.175698	0.175057	0.175227	0.175056	0.174556	0.174176	0.17413	0.173871	0.173617	0.173789	0.173646	0.173402	0.173673
723	0.1704	0.171176	0.171154	0.171321	0.17037	0.170364	0.170179	0.170702	0.170862	0.170508	0.171	0.171311	0.17129	0.171429	0.171406	0.170923	0.170909	0.170746	0.170735	0.17058	0.170714	0.169859	0.17	0.170137	0.170405	0.1696	0.168816	0.168961	0.168846	0.16962	0.169625	0.169136	0.168902	0.168554	0.169643	0.17	0.169186	0.16977	0.169545	0.170449	0.170222	0.17	0.170543	0.17043	0.170426	0.170842	0.170417	0.170309	0.169796
395	0.1614	0.162549	0.1625	0.163962	0.165185	0.166727	0.166607	0.166491	0.165862	0.165254	0.166167	0.167377	0.166452	0.166349	0.16625	0.165538	0.165	0.163881	0.163971	0.163768	0.164	0.16507	0.165556	0.165753	0.166622	0.166533	0.166316	0.166753	0.166795	0.167215	0.1665	0.166173	0.166463	0.166867	0.167024	0.166824	0.166512	0.166092	0.165795	0.166966	0.167444	0.167033	0.167609	0.167742	0.167447	0.167053	0.166771	0.166907	0.167245
1358	0.1606	0.161569	0.162692	0.162642	0.162593	0.162545	0.161607	0.162105	0.161379	0.162712	0.162333	0.162623	0.163226	0.163175	0.162812	0.162615	0.162424	0.162687	0.161912	0.162174	0.163714	0.163239	0.162917	0.16274	0.162432	0.1636	0.163553	0.163506	0.164103	0.164557	0.16525	0.164691	0.165488	0.165181	0.165238	0.165412	0.164651	0.164483	0.164432	0.16382	0.164222	0.165275	0.165652	0.165484	0.166064	0.166632	0.166146	0.166186	0.165408
108	0.1634	0.163137	0.162692	0.163585	0.163889	0.164	0.164286	0.164386	0.165	0.165593	0.164667	0.165246	0.165323	0.165238	0.165781	0.165692	0.165606	0.16597	0.166176	0.166522	0.166286	0.166338	0.166389	0.16589	0.165541	0.1656	0.166053	0.166494	0.166282	0.165443	0.16525	0.164074	0.164146	0.164337	0.164762	0.164941	0.164884	0.165632	0.165227	0.16618	0.166	0.165934	0.166304	0.166129	0.165957	0.165368	0.165104	0.165052	0.164796
148	0.1646	0.163922	0.163846	0.162264	0.163333	0.163091	0.162857	0.162281	0.162414	0.162712	0.162333	0.162131	0.161935	0.162063	0.161719	0.161231	0.161061	0.161045	0.160882	0.159855	0.160286	0.160282	0.159722	0.161096	0.160676	0.1604	0.160263	0.160909	0.160769	0.162025	0.162125	0.162469	0.162439	0.161928	0.160952	0.161176	0.161163	0.161149	0.161136	0.160674	0.160444	0.160879	0.161196	0.16129	0.161702	0.161684	0.161562	0.161856	0.161327
2	0.1642	0.164314	0.166154	0.166226	0.166111	0.166182	0.16625	0.165965	0.16569	0.165763	0.164167	0.163279	0.16371	0.163333	0.162969	0.162	0.16197	0.162239	0.161618	0.161594	0.161143	0.161408	0.160972	0.160548	0.16	0.159867	0.159605	0.15961	0.159359	0.159494	0.16	0.160494	0.160366	0.160361	0.16	0.160588	0.16	0.15977	0.16	0.160787	0.160444	0.16022	0.16	0.160215	0.160213	0.159895	0.161042	0.161856	0.161633
98	0.1576	0.157647	0.156923	0.156415	0.155556	0.155273	0.155	0.155439	0.156207	0.15661	0.156667	0.15623	0.155968	0.155714	0.155625	0.156615	0.156212	0.156119	0.156471	0.155942	0.156143	0.156197	0.15625	0.15589	0.155946	0.156533	0.156711	0.157532	0.157821	0.157975	0.1585	0.158272	0.157927	0.158434	0.159524	0.159529	0.159884	0.161264	0.160795	0.160674	0.160667	0.160549	0.160109	0.160215	0.159894	0.160421	0.160312	0.160825	0.160408
768	0.1554	0.154118	0.154615	0.153774	0.155185	0.155455	0.155536	0.155789	0.156724	0.157288	0.1575	0.156885	0.155968	0.156667	0.155625	0.156462	0.157273	0.156716	0.155735	0.155507	0.155429	0.155352	0.154722	0.154932	0.155946	0.157333	0.157368	0.157273	0.158077	0.157848	0.1585	0.158148	0.15878	0.159518	0.159762	0.159529	0.159419	0.15954	0.159318	0.159663	0.159889	0.15989	0.160435	0.159785	0.160426	0.160526	0.159792	0.159588	0.159286
306	0.1596	0.159608	0.160192	0.161887	0.161481	0.162182	0.163393	0.163684	0.163621	0.162881	0.1625	0.161639	0.161452	0.161746	0.162188	0.161692	0.162121	0.161493	0.161176	0.160725	0.160714	0.160704	0.160417	0.16	0.159595	0.159067	0.159342	0.159481	0.159744	0.159747	0.160375	0.159383	0.15939	0.159157	0.16	0.160118	0.159651	0.159195	0.159091	0.158764	0.158111	0.158132	0.157935	0.157742	0.158085	0.158105	0.157604	0.157835	0.15898
139	0.1622	0.162745	0.1625	0.161509	0.162037	0.162182	0.1625	0.161754	0.163103	0.162542	0.1625	0.162459	0.161452	0.16127	0.16125	0.161077	0.16197	0.16194	0.161324	0.160725	0.161	0.160986	0.16	0.159863	0.159865	0.160133	0.160132	0.16026	0.160256	0.160253	0.16075	0.161235	0.161341	0.161084	0.160952	0.161176	0.161279	0.161839	0.161818	0.162135	0.161556	0.161209	0.161087	0.161505	0.161702	0.161158	0.160833	0.160928	0.160612
426	0.1582	0.157255	0.156154	0.155849	0.157407	0.158545	0.158393	0.158772	0.158966	0.159322	0.159167	0.158689	0.159032	0.158571	0.158594	0.158615	0.158636	0.159104	0.160294	0.159855	0.159857	0.159859	0.158889	0.159863	0.159865	0.1604	0.160526	0.16026	0.160897	0.160759	0.160375	0.16	0.16	0.159518	0.15869	0.158471	0.15814	0.157241	0.158068	0.158202	0.157778	0.157582	0.157826	0.157957	0.157766	0.157684	0.157604	0.157732	0.157551
480	0.1542	0.15451	0.154231	0.154717	0.154815	0.154727	0.154107	0.155263	0.155517	0.154915	0.153833	0.153607	0.152258	0.15254	0.152969	0.153692	0.154091	0.153582	0.152941	0.153043	0.152143	0.152254	0.152222	0.15274	0.152703	0.152533	0.152632	0.152857	0.152692	0.153291	0.15325	0.153333	0.15378	0.153373	0.15381	0.153529	0.153605	0.153563	0.154545	0.154494	0.154778	0.155055	0.155217	0.155376	0.155213	0.155474	0.155208	0.155361	0.15551
703	0.152	0.151961	0.151538	0.151698	0.151296	0.151091	0.151964	0.151754	0.152586	0.153729	0.154167	0.154754	0.155	0.154762	0.155312	0.155385	0.154848	0.154627	0.153676	0.153913	0.154714	0.155211	0.155278	0.155205	0.155676	0.155333	0.155526	0.155584	0.156282	0.156709	0.15725	0.156173	0.156585	0.155663	0.155714	0.155647	0.155233	0.156322	0.156932	0.157079	0.156667	0.156044	0.156413	0.156344	0.155638	0.154737	0.154062	0.153505	0.153878
935	0.1426	0.142549	0.1425	0.143774	0.14463	0.144	0.144107	0.144211	0.144655	0.145932	0.1465	0.147541	0.148226	0.14873	0.148125	0.148308	0.148182	0.148358	0.148382	0.148696	0.148	0.148732	0.150278	0.150274	0.15027	0.149333	0.148684	0.148831	0.148718	0.149241	0.14975	0.15037	0.149634	0.14988	0.150238	0.150235	0.150581	0.150345	0.150114	0.150449	0.151	0.151209	0.151848	0.152903	0.153298	0.153053	0.152708	0.152784	0.153469
110	0.1486	0.148627	0.148654	0.150189	0.150556	0.150909	0.150893	0.150702	0.151552	0.152203	0.152167	0.151967	0.151935	0.151587	0.152188	0.152	0.152273	0.152836	0.152353	0.153478	0.153	0.152958	0.154306	0.154384	0.154459	0.154933	0.155263	0.155195	0.155385	0.15519	0.15475	0.154321	0.154146	0.153494	0.152738	0.152824	0.151977	0.151609	0.152614	0.153034	0.152667	0.152637	0.152826	0.152688	0.152128	0.151895	0.152708	0.153196	0.153163
1330	0.149	0.148824	0.15	0.150755	0.151111	0.151636	0.1525	0.152632	0.152414	0.151864	0.151167	0.151148	0.15129	0.151111	0.150469	0.150154	0.149394	0.149552	0.15	0.149565	0.149429	0.149296	0.149861	0.149726	0.14973	0.148933	0.148947	0.148831	0.149359	0.149114	0.14975	0.15037	0.150854	0.15012	0.15	0.149765	0.150814	0.151379	0.151705	0.151798	0.151556	0.151868	0.152065	0.152151	0.151915	0.151789	0.151979	0.151959	0.151735
1171	0.1516	0.151569	0.151346	0.151321	0.150741	0.149818	0.150357	0.150351	0.150517	0.150678	0.1515	0.151311	0.151935	0.151587	0.151719	0.152154	0.151667	0.152537	0.152647	0.152319	0.152	0.151268	0.150278	0.150411	0.150135	0.1504	0.150526	0.15026	0.150513	0.15	0.150625	0.150988	0.150854	0.150602	0.150238	0.151412	0.151744	0.151954	0.151932	0.152135	0.151444	0.151209	0.151522	0.152043	0.152128	0.151579	0.15125	0.151237	0.151531
173	0.1504	0.15098	0.151346	0.151321	0.150741	0.151091	0.150714	0.151228	0.151379	0.150847	0.150167	0.149344	0.150968	0.150952	0.150781	0.150308	0.151061	0.150746	0.150588	0.149855	0.149286	0.149296	0.149167	0.149315	0.149324	0.1496	0.148684	0.148442	0.148462	0.148861	0.148625	0.149383	0.150976	0.150843	0.150714	0.150471	0.150233	0.149655	0.149205	0.148876	0.149333	0.149341	0.149457	0.149892	0.149574	0.15	0.150312	0.15	0.149898
27	0.1544	0.153137	0.153077	0.153774	0.153889	0.154364	0.155714	0.155088	0.155	0.155424	0.156	0.156066	0.156129	0.155238	0.155312	0.154769	0.155455	0.154179	0.154118	0.153478	0.153429	0.153662	0.153333	0.153836	0.153649	0.154	0.152763	0.152338	0.152179	0.151646	0.151	0.150864	0.150244	0.149398	0.14881	0.148941	0.148605	0.14908	0.148409	0.148315	0.148667	0.148791	0.148152	0.147849	0.14766	0.147579	0.147604	0.148041	0.148061
1205	0.143	0.142941	0.1425	0.142642	0.142778	0.143636	0.143393	0.143509	0.143793	0.144746	0.1445	0.14459	0.144516	0.145238	0.144531	0.144769	0.144545	0.145224	0.145147	0.144783	0.144429	0.144789	0.145417	0.145616	0.145676	0.145733	0.146053	0.145455	0.146154	0.145823	0.145625	0.146543	0.146341	0.145783	0.145952	0.146	0.145349	0.145057	0.145341	0.145506	0.145222	0.145165	0.145543	0.145484	0.145638	0.145684	0.145729	0.14567	0.145612
259	0.144	0.144118	0.145385	0.146226	0.145741	0.146364	0.146786	0.146667	0.146724	0.146441	0.146167	0.145902	0.146452	0.145873	0.146406	0.147077	0.146212	0.145522	0.145735	0.145797	0.146429	0.146197	0.146806	0.146027	0.146351	0.146133	0.146316	0.145714	0.145897	0.14557	0.1455	0.145309	0.145244	0.145542	0.144762	0.144941	0.145349	0.144943	0.145568	0.145843	0.145444	0.145275	0.145109	0.145484	0.145319	0.145368	0.146354	0.146289	0.145918
1247	0.1496	0.149216	0.148269	0.149811	0.15037	0.150545	0.150357	0.149649	0.149138	0.148644	0.148167	0.147377	0.147258	0.147143	0.147031	0.147538	0.148333	0.148209	0.148529	0.148696	0.149571	0.150282	0.150417	0.149589	0.149324	0.149733	0.150132	0.149481	0.149231	0.148481	0.148	0.147901	0.147683	0.147349	0.146786	0.146471	0.146628	0.147356	0.147386	0.147753	0.147333	0.146813	0.146848	0.146452	0.146702	0.146947	0.146771	0.146289	0.145918
532	0.1472	0.146863	0.146346	0.14566	0.145185	0.144909	0.144464	0.144737	0.144483	0.144746	0.144667	0.144262	0.143548	0.143492	0.144219	0.144	0.143485	0.143731	0.144118	0.144203	0.144571	0.14507	0.145	0.144932	0.14473	0.144133	0.143947	0.144286	0.144231	0.143924	0.144	0.143333	0.14378	0.143735	0.14381	0.143882	0.144186	0.144483	0.144773	0.144831	0.144889	0.144945	0.144891	0.145054	0.144468	0.144105	0.144167	0.144021	0.144286
32	0.1472	0.146667	0.147308	0.147358	0.147593	0.148182	0.1475	0.147719	0.147069	0.14661	0.146333	0.14623	0.145645	0.145873	0.145469	0.145846	0.145758	0.145373	0.144706	0.145362	0.144571	0.144225	0.144167	0.14411	0.144189	0.143733	0.145263	0.144805	0.144359	0.14481	0.144625	0.143951	0.143902	0.144458	0.143929	0.144	0.143837	0.144368	0.144773	0.144382	0.144	0.144066	0.143696	0.143333	0.143511	0.144	0.143958	0.14433	0.144388
1267	0.1464	0.147451	0.146538	0.146226	0.146667	0.146182	0.147679	0.148421	0.147414	0.147627	0.148	0.148033	0.149032	0.149048	0.14875	0.148615	0.148333	0.147761	0.147794	0.147101	0.146857	0.145775	0.146528	0.146164	0.146351	0.145867	0.146053	0.145974	0.145385	0.14557	0.145375	0.145062	0.14561	0.144578	0.144286	0.143882	0.14407	0.143908	0.144318	0.14382	0.143667	0.143516	0.143478	0.143011	0.142979	0.143263	0.143021	0.143814	0.143571
624	0.143	0.142745	0.141538	0.141698	0.142407	0.142182	0.142857	0.142982	0.143966	0.143898	0.142833	0.142787	0.142903	0.142857	0.142187	0.141692	0.141212	0.140448	0.141618	0.141594	0.141143	0.140563	0.140972	0.141096	0.140811	0.1412	0.141711	0.141299	0.14141	0.141646	0.1415	0.141481	0.140854	0.140723	0.140714	0.140471	0.140581	0.141034	0.141136	0.141124	0.140778	0.141209	0.141413	0.141505	0.141702	0.142632	0.142813	0.143093	0.142653
1214	0.1392	0.139804	0.139615	0.139057	0.140556	0.14	0.140357	0.139825	0.139828	0.140169	0.140833	0.141475	0.140645	0.139524	0.139844	0.138462	0.138636	0.138657	0.139265	0.13913	0.140286	0.140141	0.140972	0.141918	0.142297	0.1428	0.141316	0.140519	0.140641	0.141013	0.141375	0.141235	0.141585	0.141807	0.141786	0.141529	0.14186	0.141494	0.141591	0.14191	0.142444	0.142637	0.142391	0.143011	0.14266	0.142526	0.142604	0.142371	0.141939
862	0.1452	0.145882	0.146538	0.146981	0.146111	0.145091	0.145714	0.147018	0.147241	0.147458	0.147833	0.148197	0.147419	0.14619	0.145469	0.144923	0.145303	0.145821	0.145294	0.145362	0.145	0.145634	0.145556	0.14589	0.145811	0.145867	0.145	0.143636	0.143462	0.143797	0.143625	0.143333	0.143415	0.142771	0.143214	0.143294	0.143023	0.143678	0.143409	0.14382	0.143556	0.143626	0.143478	0.143226	0.142979	0.142737	0.143021	0.14268	0.143061
149	0.1488	0.148824	0.15	0.15	0.149444	0.148364	0.148214	0.148596	0.148103	0.147458	0.148167	0.147869	0.148548	0.147143	0.147031	0.147692	0.147273	0.14597	0.145588	0.145072	0.144571	0.144366	0.143472	0.143288	0.142703	0.143733	0.143816	0.144026	0.144615	0.14443	0.1445	0.144938	0.144756	0.144819	0.144048	0.144235	0.144186	0.144368	0.144773	0.144382	0.144111	0.143626	0.143152	0.143441	0.143511	0.143579	0.144063	0.143711	0.143878
724	0.1432	0.142157	0.141346	0.14283	0.142778	0.142182	0.141786	0.140351	0.14	0.139661	0.139333	0.139508	0.140161	0.139841	0.139063	0.139231	0.139091	0.139552	0.139706	0.13971	0.139429	0.138592	0.13875	0.138767	0.138243	0.137733	0.138553	0.138182	0.138205	0.138481	0.139125	0.139012	0.139512	0.139277	0.139167	0.139176	0.139767	0.139655	0.139886	0.139326	0.140444	0.140989	0.140761	0.140323	0.140638	0.141053	0.141042	0.141649	0.14102
860	0.1298	0.130196	0.130385	0.130566	0.12963	0.13	0.129821	0.130175	0.129655	0.129661	0.13	0.129344	0.13	0.130952	0.130781	0.130308	0.130455	0.130299	0.130588	0.131159	0.130429	0.130141	0.130417	0.130411	0.130541	0.1304	0.130526	0.131429	0.131667	0.132025	0.132	0.131852	0.131707	0.133253	0.13381	0.133647	0.133488	0.133563	0.133523	0.133708	0.133889	0.133956	0.13413	0.133871	0.133936	0.134316	0.133646	0.134124	0.133878
962	0.1384	0.138824	0.14	0.139623	0.139259	0.139273	0.139821	0.140175	0.139138	0.139492	0.139833	0.140492	0.140323	0.140635	0.140469	0.140923	0.140152	0.139552	0.138529	0.138261	0.139429	0.139014	0.138472	0.137808	0.137838	0.1372	0.137237	0.137273	0.137179	0.137215	0.137	0.13679	0.136341	0.136386	0.136548	0.136706	0.136279	0.136092	0.135909	0.134944	0.134556	0.134176	0.133913	0.134086	0.133936	0.133684	0.133646	0.133608	0.133367
673	0.1336	0.134118	0.134038	0.133208	0.132778	0.132727	0.133036	0.133333	0.131897	0.130678	0.130667	0.129836	0.128871	0.129365	0.129219	0.129846	0.129848	0.129701	0.129412	0.12913	0.128571	0.128732	0.128472	0.127808	0.127432	0.128533	0.128816	0.129221	0.129615	0.128228	0.128125	0.128148	0.128171	0.128554	0.12881	0.129529	0.129767	0.13	0.130114	0.130674	0.130111	0.13022	0.13	0.129892	0.129574	0.128947	0.129479	0.129072	0.12898
602	0.1292	0.129216	0.129423	0.13	0.129815	0.128909	0.128393	0.129123	0.128448	0.128475	0.1295	0.129016	0.12871	0.129206	0.129375	0.128769	0.127879	0.128209	0.127794	0.127536	0.127429	0.128169	0.128611	0.128493	0.128243	0.1284	0.127895	0.127922	0.127564	0.127342	0.127625	0.127901	0.128171	0.128675	0.12881	0.128824	0.12814	0.128046	0.127955	0.12809	0.128111	0.127802	0.127283	0.127097	0.127128	0.126737	0.126146	0.126495	0.126224
456	0.1242	0.123922	0.124038	0.124151	0.12463	0.125636	0.126429	0.12614	0.127414	0.12678	0.126333	0.126066	0.125484	0.124762	0.125156	0.125077	0.124697	0.124925	0.125294	0.126377	0.125429	0.125493	0.125278	0.125342	0.125	0.124533	0.124605	0.124935	0.125385	0.12481	0.124625	0.124815	0.123902	0.123855	0.12369	0.124118	0.125	0.124943	0.125	0.124607	0.123444	0.123297	0.123804	0.123871	0.123617	0.123895	0.124063	0.124227	0.124592
340	0.1282	0.128431	0.127885	0.12717	0.127222	0.126909	0.127143	0.127544	0.127414	0.126441	0.126	0.125574	0.125645	0.126984	0.126406	0.126462	0.127424	0.127015	0.126471	0.126957	0.127571	0.127887	0.127083	0.126712	0.125811	0.125733	0.125526	0.125844	0.125	0.12443	0.124125	0.124198	0.12439	0.123735	0.123214	0.123412	0.12314	0.123908	0.123523	0.124157	0.123556	0.123407	0.123152	0.123011	0.122766	0.123474	0.123333	0.123093	0.123061
803	0.1254	0.124706	0.125577	0.12566	0.126852	0.126364	0.12625	0.127018	0.12569	0.12661	0.126	0.125902	0.126129	0.12619	0.126875	0.126462	0.126667	0.125522	0.126176	0.126522	0.126	0.126479	0.127083	0.126575	0.125946	0.125333	0.124342	0.124286	0.124103	0.123924	0.12375	0.123827	0.123537	0.122892	0.1225	0.122353	0.122558	0.122184	0.121932	0.121685	0.121333	0.120769	0.120761	0.121075	0.121596	0.122105	0.122188	0.121753	0.121939
575	0.1208	0.122549	0.122115	0.122264	0.121667	0.120909	0.120893	0.120351	0.121379	0.120847	0.121	0.120328	0.120484	0.120476	0.119531	0.118923	0.118485	0.11791	0.118235	0.118696	0.118714	0.119155	0.119444	0.119315	0.119865	0.119333	0.119342	0.118961	0.118205	0.118228	0.117875	0.117778	0.117195	0.11759	0.117619	0.117059	0.116628	0.116437	0.117045	0.116404	0.116778	0.116813	0.117065	0.117097	0.116809	0.117158	0.117292	0.117423	0.117245
488	0.1174	0.117255	0.116731	0.116604	0.116852	0.117091	0.117143	0.117193	0.116897	0.115932	0.1155	0.115082	0.114839	0.115079	0.115	0.114615	0.114697	0.114925	0.114706	0.115652	0.115143	0.11493	0.114444	0.114384	0.115135	0.1148	0.115526	0.116234	0.116282	0.116203	0.116125	0.115926	0.115366	0.115181	0.114881	0.114353	0.114651	0.114828	0.115568	0.11573	0.115556	0.115714	0.115761	0.115591	0.115957	0.116	0.115937	0.115876	0.115714
844	0.1144	0.114118	0.113462	0.113396	0.113704	0.113818	0.114643	0.114035	0.113276	0.112881	0.113333	0.113607	0.113387	0.113175	0.112812	0.113077	0.113182	0.113284	0.112941	0.113478	0.112857	0.113099	0.112917	0.112466	0.111892	0.111867	0.112105	0.111688	0.111923	0.111392	0.11075	0.111358	0.11122	0.111325	0.111548	0.111765	0.112442	0.113103	0.11375	0.114045	0.113444	0.113407	0.113587	0.114194	0.114468	0.114211	0.114167	0.114227	0.11398
213	0.1132	0.113725	0.114231	0.113396	0.113519	0.112909	0.111964	0.111579	0.113103	0.11339	0.1135	0.113115	0.112742	0.113175	0.112812	0.113846	0.113939	0.115075	0.114265	0.114058	0.114143	0.113521	0.113472	0.113151	0.113108	0.113067	0.113158	0.113377	0.11359	0.113291	0.11375	0.114321	0.114268	0.114458	0.114405	0.114588	0.11407	0.114023	0.114318	0.113596	0.113	0.113187	0.112717	0.112366	0.112234	0.111895	0.112396	0.112887	0.112653
551	0.1124	0.112157	0.113462	0.114151	0.113889	0.112727	0.113571	0.112807	0.112759	0.113898	0.1145	0.113934	0.11371	0.113175	0.112344	0.111846	0.111364	0.111194	0.111324	0.112029	0.112571	0.112676	0.113194	0.113699	0.113243	0.113067	0.113553	0.113117	0.11359	0.113165	0.11325	0.113333	0.113171	0.113012	0.112738	0.112706	0.112558	0.112759	0.1125	0.112921	0.113	0.112857	0.112935	0.113333	0.112766	0.113158	0.113333	0.113093	0.112857
435	0.1112	0.111569	0.110962	0.110377	0.110741	0.110364	0.110357	0.110526	0.11069	0.111186	0.111333	0.111639	0.111452	0.112063	0.112187	0.112	0.112121	0.112239	0.112206	0.112754	0.112714	0.112676	0.112917	0.112192	0.112838	0.114133	0.114342	0.113636	0.113846	0.113671	0.1135	0.112963	0.112561	0.111928	0.112262	0.111765	0.111512	0.11069	0.110341	0.111124	0.111556	0.111209	0.111087	0.11086	0.110745	0.110842	0.109896	0.110206	0.110306
1049	0.1164	0.115882	0.115385	0.114151	0.113704	0.113273	0.113036	0.112281	0.111724	0.111695	0.112333	0.111639	0.111613	0.111746	0.110625	0.111231	0.110909	0.111045	0.110735	0.110145	0.109714	0.109718	0.109861	0.11	0.10973	0.109733	0.109737	0.10974	0.109359	0.109873	0.11025	0.10963	0.109268	0.109518	0.109881	0.109647	0.109767	0.110115	0.109773	0.109551	0.110222	0.11022	0.110543	0.110323	0.110106	0.109895	0.11	0.109897	0.109592
230	0.1042	0.10451	0.105577	0.106226	0.106296	0.106545	0.106786	0.106316	0.105862	0.105763	0.105333	0.104754	0.105323	0.105238	0.104844	0.104615	0.104545	0.105373	0.105882	0.105942	0.105857	0.105915	0.105972	0.106027	0.105676	0.105333	0.105789	0.105325	0.105	0.104684	0.104625	0.105185	0.105244	0.105783	0.105595	0.105647	0.106163	0.106552	0.106932	0.10764	0.107667	0.107802	0.107283	0.107634	0.108511	0.108211	0.108021	0.108041	0.107959
166	0.1028	0.102157	0.103269	0.103774	0.104074	0.103273	0.103571	0.104386	0.105	0.105424	0.105833	0.105738	0.10629	0.106667	0.106563	0.106769	0.106667	0.107015	0.106912	0.107101	0.106857	0.107042	0.107222	0.10726	0.107703	0.108267	0.107763	0.107532	0.107436	0.108101	0.107875	0.107778	0.107805	0.108072	0.107976	0.108353	0.107791	0.107356	0.107614	0.107416	0.107889	0.108571	0.108587	0.10871	0.108191	0.108105	0.108021	0.108763	0.108776
676	0.1082	0.108039	0.107115	0.106604	0.106667	0.107455	0.106964	0.107719	0.107069	0.10661	0.107167	0.107213	0.106935	0.107778	0.107656	0.107385	0.10803	0.108209	0.108824	0.10913	0.108857	0.108592	0.108472	0.107671	0.107973	0.107867	0.107895	0.107922	0.107949	0.108101	0.107875	0.108148	0.108537	0.107952	0.108452	0.108471	0.108953	0.108736	0.108295	0.108202	0.108	0.107912	0.108152	0.108387	0.108191	0.108105	0.1075	0.107113	0.107245
441	0.0986	0.0988235	0.0994231	0.0996226	0.0990741	0.0985455	0.0989286	0.0991228	0.100517	0.100678	0.100333	0.100328	0.101613	0.101587	0.102656	0.102615	0.102727	0.102836	0.102353	0.102319	0.103143	0.10338	0.103194	0.103562	0.103919	0.1048	0.104605	0.104935	0.104744	0.104684	0.10425	0.104198	0.104512	0.10494	0.104643	0.105294	0.105698	0.105402	0.105227	0.105281	0.105111	0.105165	0.105652	0.106237	0.106383	0.105789	0.105521	0.10567	0.105918
659	0.104	0.104902	0.104231	0.105094	0.104259	0.104727	0.103929	0.10386	0.103793	0.103559	0.103333	0.103115	0.102742	0.10254	0.102969	0.103385	0.102879	0.103582	0.103235	0.102754	0.103714	0.104085	0.104028	0.10411	0.103514	0.103867	0.103026	0.102987	0.103077	0.103418	0.103625	0.103704	0.103415	0.103494	0.10369	0.104118	0.103837	0.103678	0.103295	0.10382	0.104	0.104176	0.104022	0.104086	0.104787	0.104842	0.104896	0.105464	0.105918
107	0.1066	0.106863	0.106731	0.106792	0.106296	0.105818	0.106071	0.105088	0.104828	0.105254	0.105833	0.10623	0.10629	0.106032	0.105469	0.105077	0.106515	0.106716	0.107206	0.107101	0.106571	0.105634	0.105694	0.105479	0.106486	0.106	0.105789	0.105584	0.105769	0.106076	0.1055	0.105309	0.105488	0.105783	0.105357	0.105647	0.105814	0.105747	0.105795	0.105843	0.105889	0.106264	0.106522	0.106344	0.106277	0.106	0.105729	0.105876	0.105612
315	0.1088	0.108431	0.107885	0.108113	0.107222	0.107091	0.106964	0.106491	0.10569	0.105085	0.105667	0.10541	0.106129	0.105397	0.105156	0.106308	0.106667	0.107313	0.107353	0.107101	0.107429	0.107183	0.107083	0.106849	0.106351	0.106267	0.106053	0.105844	0.106282	0.106962	0.10675	0.106296	0.106585	0.106386	0.10631	0.106706	0.106512	0.106092	0.105795	0.105393	0.105556	0.105824	0.105435	0.104946	0.105532	0.105474	0.105521	0.105155	0.105
805	0.0946	0.0956863	0.0953846	0.0964151	0.097037	0.0963636	0.0957143	0.0966667	0.0963793	0.0967797	0.098	0.0988525	0.0991935	0.0992063	0.0998437	0.100154	0.0998485	0.0998507	0.0994118	0.0992754	0.0994286	0.1	0.100556	0.100137	0.100135	0.100667	0.101316	0.101558	0.101923	0.101646	0.101625	0.101481	0.101707	0.101807	0.102619	0.102941	0.102907	0.103448	0.103068	0.102697	0.102556	0.103077	0.103261	0.103548	0.103511	0.103263	0.103854	0.104124	0.104388
621	0.105	0.104902	0.105	0.103962	0.104444	0.104	0.10375	0.103684	0.103966	0.105424	0.105667	0.105082	0.10629	0.106984	0.106094	0.107385	0.107424	0.107463	0.108088	0.106957	0.106857	0.106761	0.106528	0.106027	0.106892	0.106933	0.106447	0.106104	0.107051	0.107342	0.107625	0.107654	0.108049	0.107711	0.107381	0.107176	0.107093	0.107011	0.106932	0.106292	0.106111	0.105714	0.105652	0.105591	0.105213	0.104947	0.104792	0.104948	0.104898
371	0.0984	0.0990196	0.0984615	0.099434	0.0983333	0.0990909	0.100179	0.0992982	0.100172	0.100169	0.100833	0.100328	0.0998387	0.0996825	0.0995313	0.0998462	0.1	0.100746	0.101471	0.101159	0.101143	0.101408	0.100833	0.101918	0.102838	0.102533	0.102105	0.101558	0.101795	0.102152	0.1025	0.102963	0.102927	0.102892	0.102857	0.102824	0.103023	0.102529	0.101818	0.101685	0.101222	0.101099	0.101413	0.10172	0.101277	0.101158	0.101042	0.101443	0.101327
701	0.0994	0.1	0.100769	0.101887	0.100926	0.100909	0.100357	0.100175	0.0996552	0.0994915	0.0985	0.0983607	0.0985484	0.0987302	0.0984375	0.0989231	0.0984848	0.0986567	0.0985294	0.0981159	0.0975714	0.0970423	0.0980556	0.0979452	0.097973	0.0992	0.0989474	0.0992208	0.0989744	0.0988608	0.099	0.0988889	0.0985366	0.0987952	0.0988095	0.0985882	0.099186	0.0983908	0.0988636	0.098764	0.0988889	0.0989011	0.0991304	0.0993548	0.0997872	0.0997895	0.100208	0.100206	0.100204
229	0.0966	0.0978431	0.0982692	0.0988679	0.0987037	0.098	0.0982143	0.0991228	0.097931	0.0991525	0.0986667	0.0983607	0.0987097	0.098254	0.098125	0.0978462	0.0987879	0.098209	0.0975	0.0975362	0.0991429	0.0992958	0.0990278	0.0980822	0.0977027	0.0974667	0.0975	0.0976623	0.0976923	0.0981013	0.0985	0.0990123	0.0989024	0.0989157	0.0989286	0.0985882	0.0986047	0.0983908	0.0986364	0.0988764	0.0992222	0.0987912	0.0984783	0.0989247	0.0988298	0.0983158	0.0989583	0.0997938	0.0996939
89	0.0984	0.0978431	0.0976923	0.0973585	0.0975926	0.0972727	0.0967857	0.0961404	0.0956897	0.0962712	0.096	0.0957377	0.0962903	0.0961905	0.0964062	0.0964615	0.0965152	0.0970149	0.0976471	0.0973913	0.0981429	0.0985915	0.0990278	0.0983562	0.0983784	0.0978667	0.0972368	0.0968831	0.0961538	0.0959494	0.095875	0.0960494	0.0962195	0.0966265	0.0966667	0.0967059	0.0973256	0.0970115	0.0976136	0.0978652	0.0981111	0.0985714	0.098587	0.0980645	0.097766	0.098	0.0988542	0.0986598	0.0991837
365	0.097	0.0970588	0.0969231	0.0962264	0.0968519	0.0970909	0.0966071	0.0968421	0.097069	0.0964407	0.097	0.097541	0.0982258	0.0980952	0.098125	0.0984615	0.0980303	0.0976119	0.0972059	0.0972464	0.0972857	0.0974648	0.0975	0.0979452	0.0978378	0.0981333	0.0985526	0.0983117	0.0978205	0.0979747	0.098375	0.098642	0.0987805	0.0983133	0.0979762	0.0976471	0.0974419	0.0974713	0.0982955	0.0982022	0.0985556	0.0986813	0.0990217	0.0990323	0.0991489	0.0988421	0.0986458	0.0983505	0.0983673
5	0.0966	0.0966667	0.0963462	0.0954717	0.0964815	0.0967273	0.0964286	0.0968421	0.097931	0.0976271	0.098	0.0978689	0.0979032	0.0992063	0.0984375	0.098	0.0977273	0.0980597	0.0977941	0.0971014	0.098	0.0983099	0.0983333	0.0986301	0.0993243	0.0986667	0.0986842	0.0984416	0.0978205	0.0981013	0.097875	0.0975309	0.0970732	0.096988	0.097381	0.098	0.097907	0.098046	0.0976136	0.0973034	0.0972222	0.0976923	0.0973913	0.0975269	0.0974468	0.0976842	0.0972917	0.0976289	0.0972449
595	0.09	0.0903922	0.0905769	0.0907547	0.0909259	0.0916364	0.0919643	0.0919298	0.0918966	0.0925424	0.0928333	0.0921311	0.0917742	0.0912698	0.0917188	0.0913846	0.0907576	0.0901493	0.0904412	0.0913043	0.091	0.0912676	0.0915278	0.0909589	0.0914865	0.0913333	0.0911842	0.0914286	0.0920513	0.0921519	0.091875	0.0917284	0.0913415	0.0922892	0.092381	0.0921176	0.092093	0.091954	0.0918182	0.0922472	0.0924444	0.092967	0.0928261	0.0932258	0.0931915	0.0934737	0.0935417	0.0942268	0.0941837
262	0.0882	0.0888235	0.0884615	0.0888679	0.0887037	0.0883636	0.0882143	0.0887719	0.087931	0.0881356	0.0876667	0.087541	0.0872581	0.0868254	0.0867187	0.0864615	0.0860606	0.0861194	0.0863235	0.0865217	0.087	0.0883099	0.0886111	0.0883562	0.0883784	0.0888	0.0892105	0.0892208	0.0891026	0.0896203	0.090125	0.091358	0.0910976	0.0910843	0.0911905	0.0915294	0.092093	0.0924138	0.0926136	0.0925843	0.0931111	0.0928571	0.0930435	0.0925806	0.0923404	0.0925263	0.0926042	0.0924742	0.0926531
944	0.0912	0.0905882	0.0911538	0.0918868	0.092037	0.0916364	0.0921429	0.0915789	0.0913793	0.0913559	0.0913333	0.0922951	0.0924194	0.0922222	0.0914062	0.0913846	0.0913636	0.0916418	0.0914706	0.0918841	0.0917143	0.0911268	0.0915278	0.0916438	0.0918919	0.092	0.0919737	0.0922078	0.0921795	0.0922785	0.092375	0.0924691	0.092439	0.0925301	0.0920238	0.0921176	0.0923256	0.0921839	0.0922727	0.0922472	0.092	0.0914286	0.091087	0.0916129	0.0915957	0.0918947	0.0917708	0.0920619	0.0922449
1077	0.0864	0.0858824	0.0853846	0.0860377	0.0853704	0.086	0.0857143	0.0857895	0.0865517	0.0862712	0.086	0.0859016	0.0853226	0.0849206	0.085	0.0870769	0.0868182	0.0873134	0.0867647	0.0871014	0.0875714	0.0876056	0.0873611	0.0867123	0.0868919	0.0870667	0.0867105	0.0868831	0.0873077	0.0882278	0.088	0.0882716	0.0881707	0.0879518	0.087619	0.0883529	0.0881395	0.0887356	0.0886364	0.0886517	0.0888889	0.0889011	0.0888043	0.0889247	0.0887234	0.0887368	0.0888542	0.0885567	0.0882653
873	0.086	0.0864706	0.0869231	0.0867925	0.0866667	0.0863636	0.0871429	0.0873684	0.0875862	0.0871186	0.087	0.0859016	0.0858065	0.0863492	0.085625	0.0866154	0.0860606	0.0864179	0.0872059	0.0871014	0.0872857	0.0874648	0.0872222	0.0875342	0.0871622	0.0872	0.0872368	0.087013	0.0869231	0.0874684	0.087875	0.0879012	0.0885366	0.0883133	0.0885714	0.0885882	0.0888372	0.0888506	0.0893182	0.0888764	0.0884444	0.0882418	0.0881522	0.0883871	0.0878723	0.088	0.0875	0.0880412	0.0879592
1084	0.0876	0.0872549	0.0861538	0.0862264	0.0857407	0.0856364	0.0853571	0.0859649	0.0860345	0.0862712	0.0861667	0.0859016	0.0856452	0.085873	0.08625	0.086	0.0859091	0.0859701	0.0863235	0.0878261	0.0875714	0.0883099	0.0879167	0.0879452	0.087973	0.0873333	0.0869737	0.087013	0.0874359	0.0867089	0.087125	0.0867901	0.0868293	0.0863855	0.0861905	0.0861176	0.0863953	0.0864368	0.0861364	0.0857303	0.0861111	0.086044	0.0857609	0.0851613	0.0853191	0.0852632	0.0855208	0.085567	0.0857143
616	0.0832	0.0833333	0.0828846	0.0833962	0.0833333	0.0834545	0.0842857	0.0835088	0.0836207	0.0833898	0.0826667	0.0827869	0.0829032	0.0826984	0.0825	0.0833846	0.0836364	0.0837313	0.0839706	0.083913	0.0845714	0.0849296	0.0844444	0.0849315	0.0848649	0.0846667	0.0847368	0.0846753	0.0844872	0.0836709	0.084	0.0845679	0.0841463	0.0844578	0.0845238	0.0847059	0.0847674	0.0843678	0.0840909	0.0835955	0.0834444	0.0836264	0.0831522	0.0831183	0.0834043	0.0837895	0.08375	0.0834021	0.0830612
6	0.0804	0.0803922	0.0807692	0.0809434	0.0811111	0.0814545	0.0816071	0.0808772	0.0805172	0.080678	0.0815	0.0818033	0.0822581	0.0822222	0.08125	0.0815385	0.0815152	0.0808955	0.0808824	0.0814493	0.0814286	0.0816901	0.0820833	0.0821918	0.0825676	0.082	0.0821053	0.0820779	0.0826923	0.0827848	0.082875	0.082716	0.082561	0.0824096	0.0819048	0.0818824	0.0812791	0.0809195	0.0806818	0.0805618	0.081	0.0816484	0.0817391	0.0812903	0.081383	0.0813684	0.0813542	0.0817526	0.0822449
341	0.0794	0.0790196	0.0780769	0.0792453	0.0794444	0.08	0.0805357	0.0792982	0.0787931	0.0784746	0.0778333	0.0780328	0.0774194	0.0774603	0.0771875	0.0772308	0.0780303	0.0785075	0.0789706	0.08	0.0801429	0.08	0.0806944	0.0808219	0.0809459	0.0804	0.0806579	0.0807792	0.0810256	0.0813924	0.08125	0.081358	0.0812195	0.0807229	0.0809524	0.0810588	0.0815116	0.082069	0.0821591	0.0819101	0.0814444	0.0815385	0.0816304	0.0816129	0.0821277	0.0824211	0.0827083	0.0826804	0.0827551
1009	0.081	0.0809804	0.0811538	0.080566	0.0805556	0.0805455	0.0814286	0.0814035	0.0810345	0.080678	0.0805	0.0808197	0.0808065	0.0806349	0.080625	0.0809231	0.0806061	0.0804478	0.08	0.08	0.0798571	0.0798592	0.0802778	0.0806849	0.0805405	0.0805333	0.0813158	0.0814286	0.0812821	0.0811392	0.081	0.0807407	0.080122	0.0807229	0.0804762	0.0807059	0.0809302	0.0810345	0.0811364	0.0810112	0.0808889	0.0804396	0.0805435	0.0808602	0.0814894	0.0816842	0.081875	0.0820619	0.0818367
640	0.0814	0.0815686	0.0819231	0.0809434	0.0816667	0.082	0.0821429	0.0822807	0.0817241	0.0815254	0.0815	0.0814754	0.0824194	0.082381	0.0821875	0.0826154	0.0833333	0.0834328	0.0832353	0.0833333	0.0831429	0.0826761	0.0825	0.0819178	0.082027	0.0824	0.0825	0.0828571	0.0828205	0.0826582	0.083	0.082963	0.0829268	0.0828916	0.0827381	0.0830588	0.0827907	0.0825287	0.0819318	0.0817978	0.0822222	0.0825275	0.0823913	0.0819355	0.0815957	0.0816842	0.0814583	0.0810309	0.0813265
255	0.075	0.0739216	0.0738462	0.0739623	0.0740741	0.0743636	0.0742857	0.0742105	0.0751724	0.0752542	0.0756667	0.0757377	0.0766129	0.0768254	0.0757812	0.0753846	0.0756061	0.0761194	0.0760294	0.0756522	0.0765714	0.0764789	0.0763889	0.0765753	0.0766216	0.0768	0.0767105	0.0771429	0.0769231	0.0774684	0.077125	0.0771605	0.0776829	0.0779518	0.0778571	0.0778824	0.077907	0.0777011	0.0778409	0.0778652	0.0774444	0.0773626	0.0775	0.0774194	0.0775532	0.0775789	0.0779167	0.0787629	0.0784694
1008	0.0802	0.0809804	0.0815385	0.0816981	0.0809259	0.0809091	0.0808929	0.0805263	0.08	0.08	0.0796667	0.0804918	0.0809677	0.0815873	0.0815625	0.0809231	0.0806061	0.0802985	0.0805882	0.0810145	0.0807143	0.0807042	0.0806944	0.0809589	0.0808108	0.0808	0.0811842	0.0809091	0.0807692	0.0803797	0.080375	0.08	0.0796341	0.0798795	0.0797619	0.0795294	0.0795349	0.0795402	0.0789773	0.0786517	0.0783333	0.0776923	0.0775	0.0774194	0.0781915	0.0784211	0.0783333	0.0783505	0.0783673
563	0.0698	0.0701961	0.0703846	0.070566	0.0707407	0.0709091	0.07125	0.0712281	0.0717241	0.0713559	0.0718333	0.0722951	0.0735484	0.0739683	0.0746875	0.0744615	0.0739394	0.0750746	0.0751471	0.0749275	0.0741429	0.0746479	0.0752778	0.0749315	0.0745946	0.0749333	0.0759211	0.0757143	0.0752564	0.0750633	0.075	0.0751852	0.0754878	0.0754217	0.0747619	0.0745882	0.074186	0.0742529	0.0740909	0.0741573	0.0745556	0.0745055	0.0740217	0.0746237	0.0752128	0.0752632	0.0752083	0.0753608	0.0758163
385	0.077	0.0766667	0.0769231	0.0767925	0.0764815	0.0758182	0.0751786	0.075614	0.0762069	0.0761017	0.0756667	0.0759016	0.0758065	0.0760317	0.0760938	0.0758462	0.0763636	0.0767164	0.0766176	0.0762319	0.0761429	0.0761972	0.07625	0.0763014	0.0766216	0.0762667	0.0765789	0.0772727	0.0771795	0.0765823	0.076375	0.0762963	0.0765854	0.0761446	0.0765476	0.076	0.0762791	0.076092	0.0765909	0.0764045	0.0764444	0.076044	0.0758696	0.0753763	0.0754255	0.0752632	0.075	0.0748454	0.0747959
793	0.0728	0.0727451	0.0728846	0.0726415	0.0727778	0.0723636	0.0721429	0.0719298	0.0722414	0.0720339	0.0716667	0.0718033	0.0717742	0.0722222	0.0721875	0.0716923	0.0719697	0.0716418	0.0722059	0.072029	0.072	0.0721127	0.0723611	0.0726027	0.0722973	0.0724	0.0725	0.0723377	0.0729487	0.0725316	0.073	0.0728395	0.072439	0.0726506	0.0729762	0.0725882	0.0730233	0.0729885	0.0731818	0.0733708	0.0735556	0.0738462	0.0740217	0.074086	0.0738298	0.0736842	0.0736458	0.0734021	0.0737755
1312	0.074	0.0737255	0.0734615	0.0730189	0.072963	0.0729091	0.0726786	0.0726316	0.0725862	0.0723729	0.0725	0.072623	0.0717742	0.0711111	0.0709375	0.0706154	0.0707576	0.070597	0.07	0.0697101	0.071	0.0711268	0.0708333	0.0709589	0.0705405	0.0702667	0.07	0.0703896	0.070641	0.0711392	0.07225	0.0723457	0.0728049	0.0726506	0.0722619	0.0722353	0.0723256	0.0721839	0.0721591	0.0719101	0.0718889	0.0721978	0.0725	0.0725806	0.0725532	0.0725263	0.0727083	0.0728866	0.0730612
545	0.0762	0.0758824	0.0761538	0.0760377	0.0759259	0.0770909	0.0776786	0.0770175	0.0762069	0.0769492	0.0765	0.0762295	0.0767742	0.0763492	0.0765625	0.0770769	0.0768182	0.0764179	0.0760294	0.0756522	0.0761429	0.0761972	0.0756944	0.0757534	0.0758108	0.0757333	0.075	0.0746753	0.0747436	0.0741772	0.074125	0.0739506	0.0732927	0.073012	0.0728571	0.0728235	0.0727907	0.0734483	0.0736364	0.0737079	0.0734444	0.0735165	0.073587	0.0731183	0.0731915	0.0731579	0.0729167	0.0728866	0.0728571
541	0.0696	0.0709804	0.0709615	0.0709434	0.0712963	0.0707273	0.0708929	0.0722807	0.0727586	0.0730508	0.0736667	0.0731148	0.0722581	0.071746	0.0717187	0.0715385	0.0718182	0.0719403	0.0717647	0.0711594	0.0717143	0.0709859	0.0713889	0.0716438	0.0718919	0.0716	0.0717105	0.0714286	0.0714103	0.0713924	0.07225	0.0722222	0.072439	0.0724096	0.072619	0.0722353	0.0722093	0.071954	0.0717045	0.0717978	0.0718889	0.071978	0.0719565	0.071828	0.0712766	0.0711579	0.0713542	0.0713402	0.0713265
1065	0.0716	0.0707843	0.07	0.0692453	0.0687037	0.0687273	0.0683929	0.0691228	0.0689655	0.0689831	0.0693333	0.0698361	0.0695161	0.0703175	0.0704687	0.0703077	0.0706061	0.0701493	0.0705882	0.0704348	0.0702857	0.0704225	0.0701389	0.070411	0.0705405	0.0702667	0.0701316	0.0702597	0.0701282	0.0702532	0.069875	0.0702469	0.069878	0.0701205	0.0703571	0.07	0.0698837	0.0702299	0.0698864	0.0698876	0.0696667	0.0695604	0.0695652	0.0698925	0.07	0.0702105	0.0704167	0.07	0.0702041
125	0.071	0.0715686	0.0717308	0.0718868	0.0712963	0.0714545	0.07125	0.0714035	0.0715517	0.0713559	0.0711667	0.0716393	0.0709677	0.0703175	0.0703125	0.0703077	0.070303	0.0697015	0.0695588	0.0704348	0.0711429	0.0709859	0.0711111	0.0706849	0.0704054	0.0701333	0.0697368	0.0694805	0.069359	0.0694937	0.069125	0.0692593	0.0691463	0.0691566	0.0691667	0.0690588	0.069186	0.0691954	0.0692045	0.0694382	0.0694444	0.0691209	0.0690217	0.0690323	0.068617	0.0686316	0.0684375	0.0682474	0.0682653
337	0.0668	0.0670588	0.0675	0.0667925	0.0668519	0.0669091	0.0667857	0.0668421	0.0667241	0.0666102	0.0671667	0.0670492	0.0666129	0.0668254	0.0673437	0.0667692	0.0677273	0.0674627	0.0670588	0.0669565	0.0674286	0.0669014	0.0668056	0.0665753	0.0660811	0.0662667	0.0660526	0.065974	0.0664103	0.0663291	0.066125	0.0662963	0.0663415	0.0662651	0.0663095	0.066	0.0654651	0.0655172	0.0655682	0.0660674	0.066	0.0658242	0.0661957	0.0660215	0.0662766	0.0666316	0.0667708	0.0673196	0.067551
1334	0.0674	0.0670588	0.0671154	0.0669811	0.0683333	0.068	0.0682143	0.0680702	0.0681034	0.0676271	0.0678333	0.0685246	0.0687097	0.0692063	0.0685937	0.0683077	0.0687879	0.0686567	0.0688235	0.0686957	0.0687143	0.068169	0.0680556	0.0684932	0.0682432	0.0686667	0.0685526	0.0687013	0.0688462	0.0682278	0.068625	0.0683951	0.0685366	0.0681928	0.0683333	0.0682353	0.0681395	0.0678161	0.0675	0.0679775	0.0678889	0.0679121	0.0678261	0.0676344	0.0675532	0.0676842	0.0672917	0.0675258	0.067449
938	0.067	0.0664706	0.0665385	0.0664151	0.0668519	0.0669091	0.0675	0.0677193	0.0684483	0.0679661	0.0675	0.0678689	0.0683871	0.0677778	0.0676563	0.0670769	0.0674242	0.0671642	0.0676471	0.0672464	0.0674286	0.0666197	0.0665278	0.0661644	0.0671622	0.0673333	0.0676316	0.0680519	0.0678205	0.0678481	0.06725	0.0676543	0.0671951	0.0671084	0.0672619	0.0671765	0.0673256	0.0674713	0.0670455	0.0670787	0.0674444	0.0671429	0.0670652	0.0666667	0.0668085	0.0664211	0.0664583	0.0664948	0.0665306
335	0.0644	0.0645098	0.0659615	0.0658491	0.0655556	0.0647273	0.0644643	0.0640351	0.0636207	0.0632203	0.0636667	0.0632787	0.0633871	0.0630159	0.063125	0.0629231	0.0628788	0.0634328	0.0635294	0.0636232	0.0638571	0.063662	0.0638889	0.0639726	0.0648649	0.0649333	0.0648684	0.0649351	0.065	0.0646835	0.06525	0.0653086	0.0657317	0.0656627	0.0659524	0.0661176	0.0663953	0.0662069	0.0661364	0.0659551	0.0658889	0.0658242	0.0657609	0.0656989	0.0659574	0.0663158	0.0661458	0.0662887	0.0658163
1003	0.0652	0.0645098	0.0642308	0.0633962	0.062963	0.0632727	0.0632143	0.0638596	0.0634483	0.0637288	0.0635	0.0631148	0.0625806	0.0626984	0.06375	0.0643077	0.0643939	0.0644776	0.0638235	0.0637681	0.0632857	0.063662	0.06375	0.0632877	0.0635135	0.064	0.0639474	0.0635065	0.0637179	0.0632911	0.06325	0.0637037	0.0635366	0.0637349	0.0635714	0.0634118	0.0634884	0.0629885	0.0628409	0.062809	0.0631111	0.062967	0.0628261	0.0626882	0.0628723	0.0627368	0.0626042	0.0626804	0.0628571
613	0.061	0.0609804	0.0613462	0.0618868	0.0616667	0.0618182	0.0625	0.0622807	0.0624138	0.0622034	0.0616667	0.0613115	0.0620968	0.0615873	0.0614063	0.0610769	0.0606061	0.061194	0.0608824	0.0613043	0.0612857	0.0614085	0.0613889	0.0616438	0.0617568	0.0617333	0.0615789	0.0620779	0.0623077	0.0626582	0.062375	0.062963	0.0628049	0.063012	0.0627381	0.0632941	0.0631395	0.0633333	0.0631818	0.0632584	0.0628889	0.0627473	0.0628261	0.0626882	0.0623404	0.0623158	0.0626042	0.0625773	0.0627551
311	0.0634	0.0627451	0.0630769	0.0628302	0.0625926	0.0630909	0.0626786	0.0629825	0.062931	0.0625424	0.0625	0.0619672	0.0624194	0.062381	0.0623438	0.0618462	0.0616667	0.0616418	0.0610294	0.0614493	0.0612857	0.0611268	0.0613889	0.0612329	0.0612162	0.0609333	0.0607895	0.0609091	0.0610256	0.0607595	0.060875	0.0612346	0.0615854	0.0615663	0.0615476	0.0616471	0.0622093	0.0617241	0.0617045	0.0614607	0.0616667	0.0618681	0.0620652	0.0621505	0.0620213	0.0621053	0.061875	0.0618557	0.0620408
612	0.0678	0.0678431	0.0678846	0.0686792	0.0683333	0.0681818	0.0678571	0.0682456	0.0677586	0.0679661	0.0673333	0.0667213	0.0659677	0.065873	0.0659375	0.0656923	0.0651515	0.0649254	0.0651471	0.0647826	0.0647143	0.0640845	0.06375	0.0634247	0.0635135	0.0629333	0.0631579	0.0627273	0.0626923	0.0629114	0.06275	0.0630864	0.0631707	0.0628916	0.0628571	0.0625882	0.0627907	0.0626437	0.0621591	0.0620225	0.0617778	0.0618681	0.0619565	0.0617204	0.0620213	0.0614737	0.0617708	0.0618557	0.0617347
961	0.0624	0.0631373	0.0634615	0.0628302	0.0622222	0.0621818	0.0616071	0.0622807	0.0617241	0.0618644	0.0631667	0.0632787	0.0630645	0.0625397	0.0623438	0.0621538	0.0619697	0.0614925	0.0614706	0.0608696	0.0605714	0.0611268	0.0611111	0.0608219	0.0609459	0.0606667	0.0607895	0.0607792	0.0605128	0.0608861	0.061625	0.0617284	0.0618293	0.0619277	0.0619048	0.0621176	0.0618605	0.0614943	0.0614773	0.061236	0.061	0.0607692	0.0606522	0.0604301	0.0601064	0.0598947	0.06	0.0602062	0.0602041
90	0.0568	0.0570588	0.0567308	0.0566038	0.0568519	0.0572727	0.0576786	0.0578947	0.0577586	0.0577966	0.0578333	0.0578689	0.0583871	0.0585714	0.0589063	0.0587692	0.0593939	0.0592537	0.0591176	0.0595652	0.0598571	0.0598592	0.06	0.059863	0.0598649	0.0597333	0.0593421	0.0592208	0.0591026	0.0589873	0.058875	0.0595062	0.0597561	0.060241	0.059881	0.0601176	0.0597674	0.0596552	0.0596591	0.0598876	0.0595556	0.0597802	0.0598913	0.0597849	0.0594681	0.0590526	0.0591667	0.0589691	0.0590816
143	0.0584	0.0584314	0.0586538	0.0583019	0.0585185	0.0585455	0.0592857	0.0592982	0.0596552	0.0591525	0.059	0.0580328	0.0579032	0.0577778	0.0571875	0.0575385	0.0577273	0.0577612	0.0582353	0.0588406	0.0587143	0.0587324	0.0588889	0.0590411	0.0595946	0.0589333	0.0589474	0.0592208	0.059359	0.0592405	0.059625	0.06	0.0596341	0.059759	0.0603571	0.0607059	0.0611628	0.0605747	0.0602273	0.0603371	0.0603333	0.06	0.0598913	0.0595699	0.0598936	0.0596842	0.0595833	0.0594845	0.0594898
1086	0.0614	0.0613725	0.0611538	0.0607547	0.0607407	0.0609091	0.06125	0.0608772	0.0610345	0.0613559	0.0613333	0.0613115	0.0608065	0.0604762	0.0607813	0.0604615	0.0604545	0.0601493	0.06	0.0602899	0.0601429	0.0594366	0.0590278	0.0594521	0.0590541	0.0594667	0.0593421	0.0592208	0.059359	0.0596203	0.059625	0.0596296	0.0596341	0.059759	0.0603571	0.0603529	0.06	0.0598851	0.0595455	0.0595506	0.059	0.059011	0.0586957	0.0588172	0.0587234	0.0588421	0.0588542	0.0587629	0.0585714
1333	0.055	0.0556863	0.0561538	0.0554717	0.055	0.0543636	0.0548214	0.0547368	0.0543103	0.0538983	0.0545	0.055082	0.055	0.0547619	0.0548437	0.0550769	0.0554545	0.0558209	0.0557353	0.0553623	0.0552857	0.0553521	0.0555556	0.0552055	0.0552703	0.0552	0.0553947	0.0553247	0.0552564	0.0551899	0.055125	0.0553086	0.0554878	0.0555422	0.0560714	0.0558824	0.055814	0.0556322	0.0561364	0.0565169	0.0564444	0.0567033	0.0568478	0.0569892	0.0570213	0.0571579	0.0576042	0.0578351	0.057551
462	0.0554	0.0558824	0.0557692	0.0564151	0.0564815	0.0565455	0.05625	0.055614	0.0556897	0.0559322	0.0563333	0.0570492	0.0574194	0.0573016	0.0571875	0.0570769	0.0569697	0.0568657	0.0561765	0.055942	0.0555714	0.0557746	0.0556944	0.0552055	0.0555405	0.0549333	0.055	0.0545455	0.0542308	0.0549367	0.055	0.0548148	0.055	0.0550602	0.0552381	0.0558824	0.0556977	0.055977	0.0561364	0.0558427	0.0557778	0.0557143	0.0558696	0.0558065	0.0556383	0.0555789	0.0560417	0.0559794	0.0561224
1248	0.0598	0.0601961	0.0601923	0.0601887	0.0605556	0.0598182	0.0596429	0.0591228	0.0593103	0.0583051	0.0591667	0.0591803	0.0593548	0.0592063	0.0582812	0.0581538	0.0583333	0.0585075	0.0585294	0.0586957	0.0581429	0.058169	0.0580556	0.0582192	0.0589189	0.0586667	0.0588158	0.058961	0.0588462	0.0587342	0.059125	0.0591358	0.0589024	0.0585542	0.0583333	0.0581176	0.0582558	0.058046	0.0576136	0.0574157	0.0573333	0.0571429	0.0576087	0.0574194	0.0573404	0.0575789	0.0577083	0.0576289	0.0570408
1045	0.0558	0.0558824	0.0555769	0.0558491	0.0557407	0.0550909	0.0551786	0.0552632	0.0551724	0.0549153	0.0548333	0.0544262	0.0545161	0.0546032	0.0542188	0.0543077	0.0537879	0.0535821	0.0541176	0.053913	0.0541429	0.0540845	0.0541667	0.0542466	0.0543243	0.0545333	0.0551316	0.0546753	0.0551282	0.0555696	0.05525	0.0551852	0.0552439	0.0549398	0.054881	0.0544706	0.0540698	0.054023	0.0539773	0.0544944	0.0545556	0.0541758	0.0544565	0.0541935	0.0547872	0.0548421	0.0551042	0.0551546	0.0552041
445	0.0498	0.0498039	0.0496154	0.050566	0.0503704	0.0501818	0.0507143	0.0508772	0.0512069	0.0511864	0.0515	0.0513115	0.051129	0.0515873	0.0517188	0.0515385	0.0515152	0.051791	0.0517647	0.0515942	0.052	0.0525352	0.0520833	0.0524658	0.0521622	0.0526667	0.0526316	0.0522078	0.0521795	0.0520253	0.05175	0.0518519	0.0519512	0.0519277	0.0517857	0.0512941	0.0515116	0.0513793	0.05125	0.051573	0.0511111	0.0514286	0.051087	0.0510753	0.0511702	0.0512632	0.0515625	0.0518557	0.0519388
726	0.0486	0.0488235	0.0488462	0.0492453	0.0487037	0.0487273	0.0482143	0.0477193	0.047931	0.0481356	0.048	0.0483607	0.0479032	0.0485714	0.049375	0.0492308	0.05	0.0498507	0.0498529	0.0497101	0.0495714	0.0492958	0.0491667	0.0491781	0.0491892	0.0490667	0.0489474	0.0488312	0.049359	0.0494937	0.04975	0.0502469	0.05	0.0498795	0.049881	0.05	0.0497674	0.05	0.05	0.05	0.05	0.05	0.0501087	0.0504301	0.0504255	0.0506316	0.0507292	0.0505155	0.0505102
8	0.0482	0.0484314	0.0486538	0.0483019	0.0485185	0.0489091	0.04875	0.0484211	0.0486207	0.0481356	0.0486667	0.0486885	0.0487097	0.0492063	0.0489062	0.0490769	0.0489394	0.0492537	0.0489706	0.0489855	0.049	0.0492958	0.0493056	0.0491781	0.0490541	0.0490667	0.0490789	0.0487013	0.0482051	0.0481013	0.04775	0.0475309	0.0478049	0.0474699	0.0475	0.0477647	0.0484884	0.0485057	0.0481818	0.0482022	0.0492222	0.0495604	0.0496739	0.0496774	0.0494681	0.0496842	0.0497917	0.0501031	0.05
1223	0.0506	0.0507843	0.0505769	0.0509434	0.0505556	0.05	0.0503571	0.0503509	0.0506897	0.0505085	0.05	0.0493443	0.0491935	0.0488889	0.0485937	0.0484615	0.0484848	0.0486567	0.0492647	0.0491304	0.049	0.0490141	0.0490278	0.0487671	0.0485135	0.0478667	0.0475	0.0472727	0.0478205	0.0477215	0.048	0.0481481	0.0480488	0.0481928	0.0482143	0.0477647	0.0477907	0.0482759	0.04875	0.0485393	0.0485556	0.0482418	0.0481522	0.0480645	0.0480851	0.0482105	0.0490625	0.0490722	0.0489796
138	0.0458	0.0458824	0.0461538	0.0460377	0.0462963	0.046	0.0458929	0.0461404	0.0460345	0.0461017	0.0466667	0.0472131	0.0472581	0.0469841	0.046875	0.0469231	0.0468182	0.0470149	0.0472059	0.0473913	0.0477143	0.0477465	0.0479167	0.0478082	0.0478378	0.0478667	0.0481579	0.0480519	0.0478205	0.0475949	0.0475	0.0481481	0.0484146	0.0484337	0.0480952	0.0478824	0.0475581	0.0477011	0.0480682	0.0479775	0.0475556	0.0481319	0.0477174	0.0478495	0.0480851	0.0481053	0.0479167	0.0482474	0.0482653
353	0.0476	0.0478431	0.0478846	0.0481132	0.0477778	0.0472727	0.0467857	0.0475439	0.0477586	0.0476271	0.0475	0.047541	0.0477419	0.0480952	0.0478125	0.048	0.0475758	0.0474627	0.0479412	0.0482609	0.0478571	0.048169	0.0486111	0.0479452	0.0477027	0.0477333	0.0477632	0.0477922	0.0482051	0.0478481	0.047625	0.0474074	0.0476829	0.0485542	0.0480952	0.0482353	0.0481395	0.0483908	0.0482955	0.0478652	0.0478889	0.0484615	0.0481522	0.0478495	0.0479787	0.0477895	0.0483333	0.0482474	0.0480612
869	0.0474	0.0470588	0.0473077	0.0471698	0.0472222	0.0467273	0.0471429	0.0473684	0.047069	0.0469492	0.0463333	0.0467213	0.0470968	0.0469841	0.0467188	0.0467692	0.0463636	0.0464179	0.0466176	0.0469565	0.0477143	0.0477465	0.0477778	0.0475342	0.0477027	0.0481333	0.0478947	0.0477922	0.0475641	0.0472152	0.047875	0.0477778	0.047439	0.0475904	0.0475	0.0470588	0.047093	0.0471264	0.0469318	0.0465169	0.047	0.0471429	0.0471739	0.0473118	0.0473404	0.0475789	0.0477083	0.0475258	0.0477551
582	0.0438	0.0437255	0.0436538	0.0435849	0.0433333	0.0430909	0.0439286	0.0440351	0.0443103	0.0440678	0.0438333	0.0442623	0.0443548	0.044127	0.0440625	0.0438462	0.0440909	0.0438806	0.0438235	0.0442029	0.0441429	0.0439437	0.0444444	0.0446575	0.0443243	0.0446667	0.0457895	0.0457143	0.0462821	0.0467089	0.046625	0.0465432	0.0465854	0.0463855	0.0463095	0.0463529	0.0469767	0.0470115	0.0470455	0.0476404	0.0475556	0.0475824	0.0476087	0.0475269	0.0475532	0.0475789	0.0478125	0.0476289	0.0473469
629	0.0428	0.0431373	0.0436538	0.0437736	0.0435185	0.0443636	0.0439286	0.0436842	0.0439655	0.0433898	0.0435	0.0440984	0.0443548	0.0447619	0.0451563	0.0455385	0.0456061	0.0462687	0.0463235	0.0462319	0.046	0.0460563	0.0461111	0.0457534	0.0459459	0.0461333	0.0459211	0.0454545	0.0457692	0.045443	0.045375	0.0453086	0.0456098	0.0455422	0.0452381	0.0457647	0.0459302	0.0457471	0.0455682	0.045618	0.0455556	0.0457143	0.0454348	0.0455914	0.0452128	0.0451579	0.045	0.0448454	0.045102
675	0.0462	0.0464706	0.0463462	0.0460377	0.0455556	0.0454545	0.0458929	0.0454386	0.045	0.0452542	0.0451667	0.044918	0.0448387	0.0453968	0.0451563	0.0453846	0.0448485	0.0447761	0.0441176	0.043913	0.0438571	0.0435211	0.0438889	0.0441096	0.0440541	0.0441333	0.0442105	0.0445455	0.0447436	0.0449367	0.04525	0.0448148	0.0443902	0.0444578	0.0444048	0.0444706	0.0444186	0.0445977	0.0448864	0.0451685	0.0454444	0.0451648	0.045	0.0451613	0.045	0.0448421	0.0448958	0.0447423	0.0445918
40	0.0472	0.0464706	0.0461538	0.0462264	0.0462963	0.0463636	0.04625	0.0464912	0.0462069	0.0459322	0.0455	0.0454098	0.0453226	0.0452381	0.0459375	0.0463077	0.0462121	0.0462687	0.0461765	0.046087	0.046	0.0459155	0.04625	0.0465753	0.0462162	0.0458667	0.0455263	0.0454545	0.0455128	0.0460759	0.046125	0.0462963	0.0459756	0.0459036	0.0460714	0.0458824	0.0455814	0.0455172	0.0453409	0.0457303	0.0454444	0.0450549	0.0447826	0.0451613	0.0451064	0.0448421	0.0446875	0.0445361	0.0445918
190	0.0426	0.0421569	0.0423077	0.0422642	0.0418519	0.0416364	0.0417857	0.0417544	0.0413793	0.0416949	0.0411667	0.0419672	0.0417742	0.0420635	0.0426562	0.0426154	0.0428788	0.0429851	0.0430882	0.0431884	0.0437143	0.0433803	0.04375	0.0442466	0.0440541	0.0437333	0.0436842	0.0441558	0.0439744	0.0441772	0.044125	0.0440741	0.0443902	0.0442169	0.0438095	0.0438824	0.0440698	0.0436782	0.0434091	0.0432584	0.0433333	0.0437363	0.0436957	0.0434409	0.0431915	0.0431579	0.04375	0.0437113	0.0439796
1354	0.0392	0.0388235	0.0388462	0.0398113	0.0392593	0.0398182	0.0405357	0.0403509	0.0401724	0.0405085	0.0406667	0.0403279	0.0404839	0.0403175	0.0404687	0.0407692	0.0412121	0.0410448	0.0416176	0.0418841	0.0418571	0.0421127	0.0420833	0.0421918	0.0424324	0.0426667	0.0427632	0.0428571	0.0430769	0.0431646	0.04375	0.0438272	0.0440244	0.0440964	0.0442857	0.0441176	0.044186	0.0437931	0.0438636	0.0440449	0.0441111	0.0441758	0.0443478	0.0439785	0.0444681	0.0443158	0.044375	0.0443299	0.0443878
752	0.0454	0.0458824	0.0463462	0.0458491	0.0459259	0.0458182	0.045	0.0454386	0.0448276	0.0445763	0.0445	0.0440984	0.043871	0.0442857	0.0445313	0.0444615	0.0445455	0.0443284	0.0447059	0.0449275	0.0448571	0.0447887	0.045	0.0450685	0.0448649	0.0446667	0.0446053	0.0449351	0.0448718	0.0448101	0.044375	0.0441975	0.0441463	0.0438554	0.0439286	0.0438824	0.0439535	0.044023	0.0440909	0.0439326	0.0442222	0.0438462	0.0441304	0.044086	0.0442553	0.044	0.04375	0.0435052	0.0436735
811	0.0432	0.0435294	0.0438462	0.0435849	0.0435185	0.044	0.04375	0.0438596	0.0437931	0.0445763	0.044	0.0440984	0.0435484	0.0436508	0.0434375	0.0432308	0.0433333	0.0428358	0.0429412	0.0431884	0.0428571	0.0433803	0.0433333	0.0432877	0.0431081	0.0432	0.0428947	0.0423377	0.0423077	0.0420253	0.042375	0.0424691	0.042561	0.0421687	0.0422619	0.0421176	0.0418605	0.042069	0.0419318	0.0419101	0.0421111	0.0424176	0.0421739	0.0421505	0.0424468	0.0422105	0.0420833	0.0420619	0.042449
605	0.0386	0.0396078	0.0394231	0.0390566	0.0387037	0.0394545	0.0389286	0.0392982	0.0391379	0.0398305	0.0395	0.0396721	0.0395161	0.0395238	0.0398437	0.0393846	0.04	0.040597	0.0411765	0.0410145	0.0411429	0.0409859	0.0408333	0.0409589	0.0414865	0.0409333	0.0405263	0.0405195	0.0407692	0.0408861	0.04175	0.0418519	0.0417073	0.0415663	0.0413095	0.0410588	0.0412791	0.0409195	0.0411364	0.041236	0.041	0.0415385	0.0416304	0.042043	0.0421277	0.0422105	0.0422917	0.0420619	0.0418367
1306	0.0468	0.0464706	0.0467308	0.0462264	0.0461111	0.0467273	0.0464286	0.0459649	0.0460345	0.0457627	0.0463333	0.0462295	0.0458065	0.0457143	0.0453125	0.0452308	0.0451515	0.0449254	0.0447059	0.0446377	0.045	0.0449296	0.0448611	0.0446575	0.0440541	0.0434667	0.0436842	0.0435065	0.0438462	0.0436709	0.043125	0.0430864	0.0430488	0.0427711	0.042619	0.0422353	0.0424419	0.0426437	0.0425	0.0423596	0.0422222	0.041978	0.0418478	0.041828	0.0417021	0.0417895	0.0417708	0.042268	0.0421429
1190	0.0432	0.042549	0.0428846	0.0433962	0.042963	0.0434545	0.0433929	0.0429825	0.042931	0.0428814	0.0431667	0.0432787	0.0429032	0.0426984	0.0425	0.042	0.0419697	0.0423881	0.0426471	0.042029	0.0421429	0.0423944	0.0423611	0.0424658	0.0422973	0.0422667	0.0422368	0.0420779	0.0417949	0.0418987	0.041625	0.0418519	0.0419512	0.0420482	0.0417857	0.0417647	0.0419767	0.041954	0.0425	0.0422472	0.0422222	0.0420879	0.0422826	0.0421505	0.0418085	0.0418947	0.0417708	0.0416495	0.0419388
1355	0.0402	0.04	0.0401923	0.0401887	0.0407407	0.0403636	0.0405357	0.0403509	0.0406897	0.0401695	0.0405	0.0413115	0.041129	0.0412698	0.0409375	0.0415385	0.0412121	0.0408955	0.0407353	0.0408696	0.041	0.0409859	0.0408333	0.0405479	0.0404054	0.0405333	0.0406579	0.0403896	0.0401282	0.0398734	0.03975	0.0397531	0.0396341	0.039759	0.04	0.0398824	0.0398837	0.0397701	0.0397727	0.0396629	0.0395556	0.0394505	0.0394565	0.0395699	0.0393617	0.0395789	0.0395833	0.0397938	0.0402041
147	0.0434	0.0433333	0.0428846	0.0424528	0.0427778	0.042	0.0417857	0.0419298	0.0418966	0.0416949	0.0415	0.0416393	0.0414516	0.0415873	0.0417187	0.0421538	0.0422727	0.041791	0.0416176	0.0413043	0.0415714	0.0416901	0.0418056	0.0420548	0.0418919	0.042	0.0417105	0.0419481	0.0414103	0.0411392	0.0415	0.041358	0.0414634	0.0413253	0.0413095	0.0412941	0.0415116	0.0414943	0.0417045	0.041573	0.0412222	0.0415385	0.0413043	0.0413978	0.0410638	0.0411579	0.0407292	0.0405155	0.0404082
773	0.041	0.0405882	0.0403846	0.04	0.04	0.0403636	0.0401786	0.04	0.0401724	0.04	0.0403333	0.0404918	0.0406452	0.0404762	0.0404687	0.0406154	0.0407576	0.0408955	0.0407353	0.0410145	0.0408571	0.0408451	0.0406944	0.0408219	0.0406757	0.0408	0.0402632	0.0401299	0.0402564	0.0402532	0.040125	0.0401235	0.040122	0.0401205	0.040119	0.0404706	0.0405814	0.0406897	0.0406818	0.0406742	0.0402222	0.0398901	0.0401087	0.0403226	0.0404255	0.0403158	0.0405208	0.0404124	0.0405102
1133	0.037	0.0370588	0.0369231	0.0367925	0.037037	0.0367273	0.0369643	0.0373684	0.037069	0.0371186	0.037	0.0370492	0.0369355	0.0368254	0.036875	0.0369231	0.0369697	0.0368657	0.0373529	0.0373913	0.0375714	0.0371831	0.0372222	0.0371233	0.0374324	0.0373333	0.0375	0.0381818	0.0376923	0.0383544	0.038375	0.038642	0.0386585	0.0386747	0.0385714	0.0382353	0.0383721	0.0383908	0.03875	0.0388764	0.0387778	0.0385714	0.0388043	0.0388172	0.0389362	0.0389474	0.0389583	0.0389691	0.0389796
1347	0.036	0.0358824	0.0357692	0.0356604	0.0361111	0.0358182	0.0355357	0.0363158	0.0360345	0.0362712	0.0368333	0.0367213	0.0362903	0.0363492	0.0360938	0.036	0.0359091	0.0359701	0.0361765	0.0366667	0.0368571	0.0373239	0.0373611	0.0373973	0.0374324	0.0373333	0.0378947	0.0379221	0.0376923	0.0377215	0.038125	0.0381481	0.0381707	0.0383133	0.0385714	0.0385882	0.0382558	0.038046	0.0379545	0.038427	0.0387778	0.0389011	0.038587	0.0382796	0.0382979	0.0384211	0.0383333	0.0380412	0.0383673
136	0.0364	0.0362745	0.0359615	0.0360377	0.0362963	0.0365455	0.03625	0.0368421	0.0368966	0.0371186	0.037	0.0372131	0.0367742	0.0366667	0.0364063	0.0363077	0.0362121	0.0365672	0.0367647	0.0365217	0.0367143	0.0364789	0.0363889	0.0364384	0.0368919	0.0372	0.0377632	0.0379221	0.0378205	0.0374684	0.037375	0.0375309	0.037439	0.0371084	0.0369048	0.0369412	0.037093	0.0368966	0.0371591	0.0373034	0.0371111	0.0372527	0.0369565	0.0368817	0.037234	0.0373684	0.0372917	0.0373196	0.0371429
402	0.0382	0.0382353	0.0380769	0.0381132	0.0377778	0.0374545	0.0367857	0.037193	0.0372414	0.0369492	0.0366667	0.0362295	0.0358065	0.0357143	0.0359375	0.0358462	0.0360606	0.0362687	0.0366176	0.0365217	0.0365714	0.0366197	0.0366667	0.0363014	0.0366216	0.0368	0.0368421	0.0367532	0.0369231	0.0368354	0.03725	0.037037	0.0368293	0.036747	0.0367857	0.0375294	0.0375581	0.0375862	0.0371591	0.037191	0.0375556	0.0373626	0.0370652	0.0372043	0.0373404	0.0372632	0.0372917	0.0372165	0.0370408
1346	0.0354	0.0352941	0.0353846	0.0360377	0.0357407	0.0356364	0.0355357	0.0361404	0.0360345	0.0361017	0.036	0.0360656	0.036129	0.0365079	0.03625	0.036	0.0359091	0.0356716	0.0352941	0.0353623	0.0354286	0.0352113	0.0352778	0.0352055	0.0351351	0.0350667	0.035	0.0351948	0.0360256	0.0359494	0.03575	0.0355556	0.0352439	0.0351807	0.0353571	0.0352941	0.0353488	0.0352874	0.0357955	0.0358427	0.0361111	0.0359341	0.0361957	0.0362366	0.0360638	0.0361053	0.03625	0.0361856	0.0360204
1218	0.0356	0.0354902	0.035	0.034717	0.0346296	0.0347273	0.0344643	0.0342105	0.0341379	0.0340678	0.0341667	0.0340984	0.0345161	0.0353968	0.035	0.0353846	0.0356061	0.0355224	0.0355882	0.0356522	0.0354286	0.0350704	0.0348611	0.0349315	0.0347297	0.0349333	0.0355263	0.0353247	0.0351282	0.0349367	0.03475	0.0346914	0.0345122	0.0344578	0.0347619	0.0350588	0.0352326	0.0350575	0.0354545	0.0357303	0.0356667	0.0356044	0.0356522	0.0355914	0.0355319	0.0355789	0.0355208	0.0353608	0.0354082
603	0.0354	0.0360784	0.0357692	0.0356604	0.0357407	0.0356364	0.0360714	0.0364912	0.0365517	0.0364407	0.0361667	0.0355738	0.0353226	0.0350794	0.0348437	0.0350769	0.034697	0.0344776	0.0347059	0.0346377	0.0344286	0.0346479	0.0354167	0.0353425	0.0351351	0.0349333	0.0348684	0.0346753	0.0351282	0.0348101	0.034875	0.0353086	0.035	0.0350602	0.035	0.0350588	0.0347674	0.0349425	0.0346591	0.0342697	0.0341111	0.0340659	0.033913	0.033871	0.0339362	0.0341053	0.0340625	0.0343299	0.0344898
899	0.0352	0.034902	0.0346154	0.034717	0.035	0.0345455	0.0344643	0.0345614	0.0346552	0.0347458	0.035	0.034918	0.0351613	0.0353968	0.0351562	0.0355385	0.0354545	0.0349254	0.0348529	0.0347826	0.0347143	0.0346479	0.0345833	0.0345205	0.0348649	0.0352	0.035	0.0349351	0.035	0.0346835	0.03475	0.0348148	0.035	0.0350602	0.0347619	0.0348235	0.0346512	0.0343678	0.0340909	0.0341573	0.0343333	0.0343956	0.0343478	0.0347312	0.0348936	0.0348421	0.0348958	0.0348454	0.034898
1062	0.031	0.0313725	0.0315385	0.0309434	0.0305556	0.0305455	0.0307143	0.0305263	0.0303448	0.0310169	0.0306667	0.0301639	0.0298387	0.0295238	0.0292188	0.0295385	0.0295455	0.0298507	0.0294118	0.0294203	0.0294286	0.03	0.0298611	0.030411	0.0301351	0.0301333	0.0307895	0.0305195	0.0303846	0.0306329	0.03075	0.0309877	0.0313415	0.0315663	0.0317857	0.0318824	0.0319767	0.0325287	0.0330682	0.0333708	0.0334444	0.0332967	0.0333696	0.0331183	0.0329787	0.0331579	0.0332292	0.0335052	0.0335714
542	0.0356	0.035098	0.0348077	0.0350943	0.0351852	0.0352727	0.0355357	0.0350877	0.0346552	0.0345763	0.0346667	0.0344262	0.0341935	0.0349206	0.035	0.0347692	0.035	0.0352239	0.0357353	0.035942	0.0357143	0.0353521	0.0352778	0.0354795	0.0351351	0.0350667	0.0348684	0.0348052	0.0347436	0.0346835	0.034375	0.0340741	0.0341463	0.0338554	0.0335714	0.0334118	0.0332558	0.0332184	0.0332955	0.0331461	0.033	0.0330769	0.0328261	0.0326882	0.0326596	0.0324211	0.0326042	0.0325773	0.032449
1182	0.0326	0.032549	0.0326923	0.0320755	0.0322222	0.032	0.0321429	0.0319298	0.0317241	0.0313559	0.0315	0.0318033	0.0319355	0.0320635	0.0321875	0.0316923	0.0316667	0.0313433	0.0314706	0.0314493	0.0314286	0.0314085	0.0316667	0.0316438	0.0314865	0.032	0.0321053	0.0320779	0.0320513	0.0324051	0.03275	0.0325926	0.032439	0.0326506	0.032619	0.0323529	0.0322093	0.0324138	0.0323864	0.0324719	0.0324444	0.0323077	0.0322826	0.0325806	0.0326596	0.0326316	0.0326042	0.0326804	0.0327551
920	0.0334	0.0333333	0.0330769	0.0337736	0.0337037	0.0330909	0.0332143	0.032807	0.0325862	0.0322034	0.0325	0.032459	0.0322581	0.0322222	0.0325	0.0327692	0.0324242	0.0322388	0.0320588	0.0317391	0.0318571	0.031831	0.0319444	0.0320548	0.0327027	0.0328	0.0332895	0.0332468	0.0334615	0.0335443	0.03325	0.0332099	0.0331707	0.033012	0.0328571	0.0327059	0.032907	0.0328736	0.0331818	0.0329213	0.0332222	0.0328571	0.0326087	0.0326882	0.0325532	0.0325263	0.0323958	0.0324742	0.0321429
377	0.0308	0.0309804	0.0313462	0.0309434	0.0307407	0.0307273	0.0305357	0.0308772	0.0306897	0.030678	0.031	0.0306557	0.0303226	0.0307937	0.030625	0.0309231	0.0310606	0.0308955	0.0307353	0.0308696	0.0307143	0.0309859	0.0308333	0.0310959	0.0308108	0.0312	0.0311842	0.0312987	0.0319231	0.0321519	0.03175	0.0316049	0.0317073	0.0322892	0.032381	0.0322353	0.032093	0.031954	0.0317045	0.0316854	0.0317778	0.0317582	0.0316304	0.0315054	0.0317021	0.0314737	0.0316667	0.0314433	0.0314286
1088	0.0334	0.0335294	0.0332692	0.0332075	0.0331481	0.0332727	0.0332143	0.0329825	0.032931	0.0332203	0.0333333	0.0329508	0.0329032	0.0330159	0.0328125	0.0326154	0.0325758	0.0323881	0.0323529	0.0321739	0.0318571	0.031831	0.0318056	0.0317808	0.0318919	0.032	0.0322368	0.0319481	0.0320513	0.0321519	0.031875	0.0317284	0.0314634	0.0314458	0.0317857	0.0317647	0.0316279	0.0314943	0.03125	0.031236	0.0313333	0.0313187	0.0311957	0.0312903	0.0312766	0.0312632	0.03125	0.0310309	0.0311224
1310	0.0326	0.0321569	0.0319231	0.0318868	0.0316667	0.0316364	0.03125	0.0312281	0.0310345	0.030678	0.0311667	0.0318033	0.0324194	0.0328571	0.0325	0.0321538	0.0322727	0.0323881	0.0320588	0.0321739	0.032	0.0316901	0.0313889	0.0312329	0.0317568	0.0317333	0.0313158	0.0314286	0.0311538	0.0311392	0.031875	0.0317284	0.0317073	0.0315663	0.0315476	0.0316471	0.0312791	0.0313793	0.0313636	0.0314607	0.0313333	0.0314286	0.0313043	0.0315054	0.031383	0.0312632	0.0310417	0.0310309	0.0308163
548	0.0292	0.0290196	0.0298077	0.0301887	0.03	0.0298182	0.0296429	0.0292982	0.0296552	0.029322	0.0295	0.0295082	0.0298387	0.0298413	0.0298437	0.0296923	0.029697	0.0295522	0.0292647	0.0291304	0.029	0.0288732	0.0290278	0.0286301	0.0286486	0.0288	0.0289474	0.028961	0.0292308	0.0294937	0.029375	0.0292593	0.0292683	0.0292771	0.029881	0.0301176	0.0298837	0.0302299	0.0302273	0.0301124	0.0304444	0.0303297	0.0304348	0.0309677	0.0308511	0.0311579	0.0309375	0.0308247	0.0309184
409	0.0286	0.0282353	0.0278846	0.0284906	0.0287037	0.0289091	0.0291071	0.0292982	0.0293103	0.0294915	0.0293333	0.0290164	0.028871	0.0290476	0.029375	0.0293846	0.0293939	0.0292537	0.0289706	0.0291304	0.029	0.0287324	0.0288889	0.0289041	0.0293243	0.0294667	0.0298684	0.03	0.0302564	0.0305063	0.03025	0.0302469	0.030122	0.0301205	0.0302381	0.0301176	0.0303488	0.0302299	0.03	0.0298876	0.0301111	0.0302198	0.0303261	0.0304301	0.0302128	0.0302105	0.0301042	0.0301031	0.029898
760	0.0286	0.0288235	0.0284615	0.0284906	0.0285185	0.0285455	0.0285714	0.0282456	0.0281034	0.0281356	0.0285	0.0280328	0.0279032	0.028254	0.0278125	0.0275385	0.0274242	0.0273134	0.0272059	0.0275362	0.0277143	0.0277465	0.0277778	0.0275342	0.0271622	0.0272	0.0272368	0.0272727	0.0273077	0.0274684	0.028	0.0281481	0.0282927	0.0285542	0.0286905	0.0285882	0.0287209	0.0286207	0.02875	0.028764	0.0286667	0.0292308	0.0291304	0.0292473	0.0292553	0.0292632	0.029375	0.0296907	0.0293878
449	0.0248	0.0254902	0.0259615	0.0262264	0.0262963	0.0267273	0.0266071	0.0264912	0.0263793	0.0267797	0.0268333	0.0272131	0.0270968	0.0269841	0.0270312	0.0269231	0.0268182	0.0270149	0.0267647	0.0266667	0.0264286	0.0266197	0.0268056	0.0267123	0.0268919	0.0269333	0.0267105	0.0272727	0.0271795	0.0272152	0.027125	0.027037	0.0271951	0.026988	0.0267857	0.0267059	0.0266279	0.0264368	0.0264773	0.0264045	0.0265556	0.0264835	0.026413	0.0265591	0.0269149	0.0268421	0.026875	0.0268041	0.0266327
205	0.0278	0.0276471	0.0275	0.0269811	0.027037	0.0272727	0.0275	0.0275439	0.0272414	0.0269492	0.027	0.0272131	0.0274194	0.027619	0.0282813	0.028	0.0281818	0.0280597	0.0276471	0.0276812	0.0277143	0.0278873	0.0279167	0.0278082	0.0275676	0.0274667	0.0271053	0.0267532	0.0267949	0.0268354	0.026625	0.0264198	0.0260976	0.026506	0.0265476	0.0263529	0.0263953	0.0265517	0.0267045	0.0265169	0.0267778	0.0269231	0.0272826	0.0270968	0.0270213	0.0268421	0.0269792	0.026701	0.0268367
326	0.0296	0.0294118	0.0294231	0.0290566	0.0292593	0.0298182	0.0296429	0.0296491	0.0296552	0.029661	0.0293333	0.0290164	0.0290323	0.0292063	0.029375	0.0292308	0.0290909	0.028806	0.0286765	0.0285507	0.0287143	0.0284507	0.0284722	0.0286301	0.0282432	0.0281333	0.0280263	0.0280519	0.0282051	0.0281013	0.027875	0.0279012	0.0276829	0.0274699	0.0275	0.0276471	0.0276744	0.0277011	0.0275	0.0273034	0.0272222	0.027033	0.0271739	0.0268817	0.0268085	0.0268421	0.0266667	0.026701	0.0268367
606	0.0286	0.0282353	0.0282692	0.0281132	0.0277778	0.0276364	0.0275	0.0273684	0.0275862	0.0277966	0.028	0.0277049	0.0277419	0.0280952	0.028125	0.0276923	0.0275758	0.0274627	0.0270588	0.0273913	0.0274286	0.0271831	0.0269444	0.0267123	0.0268919	0.0268	0.0268421	0.0267532	0.0266667	0.0267089	0.026375	0.0262963	0.0260976	0.0257831	0.0254762	0.0254118	0.0256977	0.0256322	0.0256818	0.0258427	0.0257778	0.026044	0.0261957	0.0262366	0.0264894	0.0264211	0.0265625	0.026701	0.0267347
618	0.0288	0.0284314	0.0286538	0.0283019	0.0281481	0.0278182	0.0278571	0.0278947	0.0275862	0.0272881	0.0268333	0.0265574	0.0267742	0.0263492	0.0265625	0.0264615	0.0265152	0.0270149	0.0275	0.0275362	0.0271429	0.0269014	0.0266667	0.0264384	0.0264865	0.0268	0.0268421	0.0271429	0.0267949	0.0267089	0.026875	0.0265432	0.0268293	0.0268675	0.0271429	0.0269412	0.0268605	0.0266667	0.0265909	0.0266292	0.0268889	0.0268132	0.0266304	0.0268817	0.0270213	0.0269474	0.026875	0.0269072	0.0267347
128	0.0266	0.0270588	0.0267308	0.0273585	0.0272222	0.0269091	0.0271429	0.0268421	0.0268966	0.0266102	0.0265	0.0263934	0.0262903	0.0265079	0.0267187	0.0266154	0.0266667	0.0265672	0.0261765	0.0263768	0.0271429	0.0270423	0.0273611	0.0273973	0.0274324	0.0273333	0.0272368	0.0271429	0.0270513	0.0270886	0.027	0.0267901	0.0271951	0.0268675	0.0267857	0.0267059	0.0263953	0.0265517	0.0263636	0.0265169	0.0265556	0.0268132	0.0266304	0.0264516	0.0268085	0.0268421	0.0266667	0.0265979	0.0264286
1325	0.025	0.0254902	0.0251923	0.025283	0.0248148	0.0250909	0.0251786	0.0250877	0.0251724	0.0254237	0.0255	0.0254098	0.0251613	0.0257143	0.0257812	0.0258462	0.0262121	0.0259701	0.0258824	0.025942	0.0262857	0.026338	0.0263889	0.0263014	0.0263514	0.0264	0.0260526	0.0258442	0.0261538	0.0262025	0.026	0.0264198	0.0263415	0.026506	0.0267857	0.0268235	0.0267442	0.0268966	0.0267045	0.0265169	0.0262222	0.026044	0.0257609	0.0258065	0.0256383	0.0257895	0.0258333	0.0257732	0.0258163
799	0.0252	0.0252941	0.0248077	0.0245283	0.0242593	0.0247273	0.025	0.0249123	0.0251724	0.0247458	0.025	0.0247541	0.0251613	0.0250794	0.0251563	0.0249231	0.0245455	0.0246269	0.0248529	0.0249275	0.0247143	0.0247887	0.0248611	0.0249315	0.025	0.0250667	0.0248684	0.0246753	0.025	0.0250633	0.024875	0.0249383	0.024878	0.0250602	0.025	0.0252941	0.0252326	0.0251724	0.0251136	0.0251685	0.0253333	0.0256044	0.0257609	0.0258065	0.0258511	0.0256842	0.0258333	0.025567	0.0258163
727	0.0286	0.0290196	0.0284615	0.0286792	0.0285185	0.0285455	0.0283929	0.0284211	0.0284483	0.0286441	0.0286667	0.0285246	0.0282258	0.028254	0.028125	0.028	0.0278788	0.0274627	0.0270588	0.0271014	0.027	0.0270423	0.0269444	0.0269863	0.027027	0.0268	0.0264474	0.0264935	0.0262821	0.0262025	0.02625	0.0260494	0.0262195	0.0262651	0.0263095	0.0263529	0.0263953	0.0264368	0.02625	0.0260674	0.0258889	0.026044	0.0258696	0.0258065	0.0256383	0.0254737	0.0255208	0.0252577	0.0252041
291	0.0262	0.0266667	0.0273077	0.0273585	0.0272222	0.0272727	0.0271429	0.027193	0.0274138	0.0277966	0.028	0.0278689	0.0275806	0.0277778	0.0275	0.028	0.0277273	0.0273134	0.0269118	0.0268116	0.0265714	0.026338	0.0263889	0.0263014	0.0264865	0.0262667	0.0261842	0.025974	0.0257692	0.0255696	0.025625	0.0254321	0.0253659	0.0251807	0.025	0.0249412	0.0248837	0.0249425	0.025	0.0248315	0.0247778	0.0248352	0.0248913	0.0248387	0.0247872	0.0247368	0.0246875	0.0245361	0.0247959
1191	0.0228	0.0227451	0.0226923	0.0224528	0.0224074	0.022	0.0216071	0.0217544	0.0217241	0.0220339	0.022	0.0221311	0.0222581	0.0220635	0.0223437	0.0223077	0.0222727	0.0225373	0.0226471	0.0226087	0.0225714	0.0226761	0.0225	0.0227397	0.0225676	0.0224	0.0222368	0.0223377	0.0223077	0.0222785	0.022375	0.0223457	0.022439	0.0222892	0.0222619	0.0224706	0.0223256	0.0221839	0.0227273	0.0230337	0.0232222	0.0234066	0.0236957	0.0234409	0.0232979	0.0234737	0.0236458	0.0240206	0.0238776
528	0.0226	0.022549	0.0225	0.0224528	0.0224074	0.0223636	0.0219643	0.0221053	0.0224138	0.0223729	0.0221667	0.0219672	0.0217742	0.021746	0.021875	0.022	0.0222727	0.0222388	0.0220588	0.022029	0.0218571	0.0219718	0.0218056	0.0219178	0.0218919	0.0217333	0.0218421	0.0220779	0.0224359	0.0226582	0.022875	0.022716	0.0226829	0.0225301	0.0227381	0.0229412	0.0232558	0.0234483	0.0234091	0.0238202	0.0244444	0.0243956	0.0244565	0.0243011	0.0244681	0.0245263	0.0244792	0.0243299	0.0240816
562	0.023	0.0231373	0.0230769	0.0230189	0.0231481	0.0232727	0.0230357	0.0236842	0.0234483	0.0235593	0.0233333	0.0236066	0.0233871	0.0234921	0.0232812	0.0233846	0.0234848	0.0234328	0.0232353	0.0233333	0.0232857	0.0230986	0.0231944	0.0231507	0.0232432	0.0232	0.0232895	0.0233766	0.0232051	0.0229114	0.022875	0.022963	0.0230488	0.0231325	0.0230952	0.0231765	0.0231395	0.0232184	0.0234091	0.0232584	0.023	0.022967	0.0229348	0.0229032	0.0229787	0.0231579	0.0230208	0.0227835	0.0227551
837	0.0218	0.0219608	0.0219231	0.0224528	0.0222222	0.0225455	0.0225	0.0222807	0.022069	0.0218644	0.0216667	0.0216393	0.0219355	0.0220635	0.0220312	0.0221538	0.0222727	0.0222388	0.0222059	0.0224638	0.0222857	0.0221127	0.0218056	0.0223288	0.0225676	0.0228	0.0228947	0.0228571	0.0230769	0.0229114	0.022625	0.0228395	0.0228049	0.0226506	0.0227381	0.0227059	0.0230233	0.0228736	0.0229545	0.0230337	0.0227778	0.0225275	0.0223913	0.0225806	0.0225532	0.0228421	0.0229167	0.0227835	0.0227551
619	0.0236	0.0237255	0.0234615	0.0233962	0.0231481	0.0229091	0.0228571	0.0226316	0.022931	0.0228814	0.0236667	0.0236066	0.023871	0.0239683	0.0240625	0.0236923	0.0237879	0.0238806	0.0238235	0.0237681	0.0237143	0.023662	0.0234722	0.0231507	0.0231081	0.0232	0.0232895	0.0232468	0.0229487	0.0227848	0.0225	0.0225926	0.0226829	0.0228916	0.0230952	0.0228235	0.022907	0.0228736	0.0227273	0.0226966	0.0225556	0.0225275	0.0226087	0.0224731	0.0225532	0.0224211	0.0225	0.0225773	0.0227551
620	0.0248	0.0245098	0.0240385	0.0241509	0.0242593	0.024	0.0235714	0.0233333	0.0234483	0.0232203	0.0233333	0.0237705	0.0235484	0.0233333	0.0234375	0.0232308	0.0230303	0.0231343	0.0230882	0.0227536	0.0225714	0.0226761	0.0225	0.0224658	0.0224324	0.0225333	0.0225	0.0224675	0.0223077	0.0221519	0.021875	0.0218519	0.0220732	0.0224096	0.0221429	0.022	0.022093	0.021954	0.0218182	0.021573	0.0217778	0.0218681	0.0219565	0.0219355	0.0220213	0.022	0.0220833	0.0221649	0.0221429
581	0.0222	0.0223529	0.0219231	0.0222642	0.0222222	0.022	0.0219643	0.0215789	0.0217241	0.0220339	0.0218333	0.0218033	0.0217742	0.0219048	0.021875	0.0221538	0.0219697	0.0220896	0.0219118	0.022029	0.0222857	0.0223944	0.0220833	0.0219178	0.0216216	0.0217333	0.0215789	0.0215584	0.0215385	0.0213924	0.021375	0.0214815	0.0217073	0.0214458	0.0216667	0.0216471	0.0215116	0.0216092	0.0215909	0.0216854	0.0214444	0.0213187	0.021413	0.0215054	0.021383	0.0215789	0.0214583	0.0214433	0.0213265
1360	0.0234	0.0237255	0.0238462	0.0237736	0.0238889	0.0238182	0.0235714	0.0236842	0.0236207	0.0237288	0.0235	0.0234426	0.0233871	0.0233333	0.0234375	0.0232308	0.0230303	0.0226866	0.0229412	0.0226087	0.0222857	0.0222535	0.0225	0.0224658	0.0222973	0.0221333	0.0222368	0.0223377	0.0221795	0.0221519	0.02225	0.0224691	0.022439	0.0224096	0.0222619	0.0221176	0.0218605	0.0218391	0.0219318	0.0220225	0.0221111	0.0221978	0.0219565	0.021828	0.0215957	0.0214737	0.0216667	0.0216495	0.0215306
187	0.0204	0.0201961	0.02	0.0201887	0.0203704	0.0203636	0.02125	0.0212281	0.0213793	0.0211864	0.021	0.0206557	0.0208065	0.0204762	0.0203125	0.0204615	0.0210606	0.021194	0.0214706	0.0213043	0.0212857	0.0215493	0.0218056	0.0221918	0.0222973	0.0221333	0.0219737	0.0216883	0.0215385	0.021519	0.0215	0.021358	0.0213415	0.0214458	0.0215476	0.0215294	0.0215116	0.0213793	0.0211364	0.0213483	0.0214444	0.0213187	0.0211957	0.0210753	0.0210638	0.0212632	0.0214583	0.0213402	0.0215306
903	0.0202	0.0198039	0.0201923	0.02	0.02	0.0198182	0.02	0.0198246	0.0198276	0.0198305	0.0195	0.0195082	0.0198387	0.0198413	0.0195312	0.0198462	0.02	0.0198507	0.0198529	0.0201449	0.0201429	0.0202817	0.0205556	0.0208219	0.0210811	0.0210667	0.0210526	0.0207792	0.0208974	0.0208861	0.020875	0.0212346	0.0210976	0.0210843	0.0209524	0.0209412	0.0211628	0.0211494	0.02125	0.0213483	0.0212222	0.0210989	0.021087	0.0210753	0.0209574	0.0209474	0.0209375	0.021134	0.0211224
465	0.0198	0.0196078	0.0194231	0.0192453	0.0190741	0.0189091	0.0189286	0.0189474	0.0186207	0.0186441	0.0185	0.0183607	0.0182258	0.0185714	0.0184375	0.0184615	0.0186364	0.0186567	0.0189706	0.0186957	0.0188571	0.0187324	0.0190278	0.0191781	0.0191892	0.0194667	0.0194737	0.0196104	0.019359	0.0194937	0.0195	0.0195062	0.0192683	0.0192771	0.0191667	0.0191765	0.0190698	0.0193103	0.0193182	0.0197753	0.0196667	0.0194505	0.0194565	0.0192473	0.0191489	0.0191579	0.0192708	0.0190722	0.0192857
529	0.0198	0.0196078	0.0192308	0.0192453	0.0194444	0.0192727	0.0192857	0.0194737	0.0193103	0.0191525	0.019	0.0188525	0.0190323	0.0187302	0.0189062	0.0192308	0.0190909	0.0189552	0.0191176	0.0189855	0.0187143	0.0185915	0.0186111	0.0186301	0.0186486	0.0186667	0.0186842	0.018961	0.0188462	0.0191139	0.019125	0.0193827	0.0196341	0.0195181	0.0194048	0.0191765	0.0193023	0.0191954	0.0192045	0.0189888	0.0188889	0.0186813	0.0184783	0.0187097	0.018617	0.0187368	0.0186458	0.0185567	0.0183673
546	0.0162	0.0160784	0.0159615	0.0160377	0.0164815	0.0163636	0.0166071	0.0163158	0.0163793	0.0162712	0.0163333	0.0163934	0.0162903	0.0165079	0.0164063	0.0166154	0.0166667	0.0167164	0.0169118	0.0166667	0.0167143	0.0169014	0.0173611	0.0171233	0.0168919	0.0169333	0.0169737	0.017013	0.0170513	0.0172152	0.0175	0.0179012	0.0180488	0.0185542	0.0183333	0.0181176	0.017907	0.0181609	0.0181818	0.0186517	0.0185556	0.0185714	0.0183696	0.0182796	0.0180851	0.0181053	0.0179167	0.0178351	0.0176531
1197	0.0168	0.0168627	0.0167308	0.0171698	0.0168519	0.0172727	0.0171429	0.017193	0.017069	0.0171186	0.017	0.0170492	0.0170968	0.0168254	0.016875	0.0170769	0.0169697	0.0171642	0.0170588	0.0172464	0.017	0.0169014	0.0168056	0.0167123	0.0164865	0.0162667	0.0161842	0.0162338	0.0161538	0.0163291	0.016375	0.0164198	0.0163415	0.0162651	0.0161905	0.0164706	0.0163953	0.0164368	0.0164773	0.0162921	0.0167778	0.0169231	0.0171739	0.0170968	0.0174468	0.0173684	0.0173958	0.0174227	0.017551
390	0.0182	0.0180392	0.0180769	0.0183019	0.0183333	0.0185455	0.0183929	0.0182456	0.017931	0.0177966	0.018	0.0180328	0.0180645	0.0180952	0.018125	0.0178462	0.0178788	0.0176119	0.0175	0.0173913	0.0172857	0.0170423	0.0169444	0.0167123	0.0168919	0.0170667	0.0169737	0.0167532	0.0170513	0.0172152	0.01725	0.017284	0.017439	0.0175904	0.017381	0.0175294	0.0173256	0.0175862	0.0175	0.0174157	0.0172222	0.0173626	0.0172826	0.0172043	0.0170213	0.0170526	0.0172917	0.0174227	0.0173469
294	0.0178	0.0180392	0.0180769	0.0177358	0.0181481	0.018	0.0180357	0.0184211	0.0186207	0.0183051	0.0181667	0.0181967	0.0182258	0.0184127	0.0182812	0.0184615	0.0183333	0.0185075	0.0186765	0.0185507	0.0185714	0.0185915	0.0184722	0.0183562	0.0181081	0.0178667	0.0177632	0.0175325	0.0175641	0.0174684	0.01725	0.0174074	0.0173171	0.0172289	0.0172619	0.0171765	0.0172093	0.0170115	0.0169318	0.0169663	0.017	0.0169231	0.0170652	0.0170968	0.0170213	0.0169474	0.0170833	0.0169072	0.0169388
1122	0.0162	0.0160784	0.0161538	0.0162264	0.0159259	0.016	0.01625	0.0161404	0.0160345	0.0161017	0.0158333	0.0160656	0.016129	0.015873	0.015625	0.0158462	0.0160606	0.0161194	0.0164706	0.0166667	0.0165714	0.0164789	0.01625	0.0163014	0.0162162	0.0161333	0.0164474	0.0167532	0.0166667	0.0165823	0.0165	0.0162963	0.0162195	0.0162651	0.0163095	0.0164706	0.0166279	0.0167816	0.0168182	0.0168539	0.0168889	0.0168132	0.0167391	0.0169892	0.0170213	0.0171579	0.0171875	0.0171134	0.0170408
1196	0.0192	0.0190196	0.0188462	0.0188679	0.0187037	0.0190909	0.0189286	0.0185965	0.0182759	0.0179661	0.0178333	0.0180328	0.0179032	0.0179365	0.0179687	0.0178462	0.0177273	0.0176119	0.0175	0.0173913	0.0174286	0.0174648	0.0175	0.0175342	0.0172973	0.0170667	0.0169737	0.0168831	0.0169231	0.0167089	0.01675	0.0167901	0.0168293	0.016747	0.0167857	0.0168235	0.0167442	0.0167816	0.0169318	0.0169663	0.0171111	0.017033	0.0172826	0.0172043	0.0170213	0.0169474	0.016875	0.0170103	0.0169388
519	0.0158	0.0158824	0.0155769	0.0154717	0.0151852	0.0152727	0.0157143	0.0161404	0.0165517	0.0164407	0.017	0.017377	0.0172581	0.017619	0.0173438	0.0175385	0.0178788	0.0176119	0.0176471	0.0173913	0.0171429	0.0173239	0.0172222	0.0171233	0.0171622	0.0172	0.0172368	0.0172727	0.0170513	0.016962	0.016875	0.0166667	0.0165854	0.0163855	0.0161905	0.0164706	0.0165116	0.0166667	0.0164773	0.0164045	0.0165556	0.0163736	0.0161957	0.0160215	0.0159574	0.0157895	0.0158333	0.0156701	0.0156122
185	0.015	0.014902	0.015	0.0149057	0.0146296	0.0149091	0.015	0.0152632	0.0151724	0.0150847	0.015	0.015082	0.0153226	0.0153968	0.0153125	0.0152308	0.015303	0.0150746	0.0148529	0.0147826	0.0145714	0.0146479	0.0145833	0.0147945	0.015	0.0148	0.0153947	0.0154545	0.015641	0.0156962	0.0155	0.015679	0.0156098	0.0155422	0.0155952	0.0156471	0.015814	0.0156322	0.0154545	0.0152809	0.0155556	0.0157143	0.0155435	0.0155914	0.0155319	0.0154737	0.0154167	0.0153608	0.0155102
1098	0.0154	0.0152941	0.0153846	0.0150943	0.0155556	0.0152727	0.015	0.0150877	0.015	0.0149153	0.0151667	0.0154098	0.0154839	0.0155556	0.0153125	0.0153846	0.0157576	0.0159701	0.0161765	0.016087	0.016	0.0160563	0.0159722	0.0157534	0.0156757	0.0158667	0.0161842	0.0161039	0.0160256	0.0160759	0.015875	0.015679	0.0156098	0.0157831	0.0157143	0.0155294	0.0156977	0.0157471	0.0157955	0.0159551	0.0157778	0.0156044	0.0154348	0.0154839	0.0154255	0.0154737	0.0153125	0.0151546	0.0153061
1097	0.0142	0.0145098	0.0142308	0.0143396	0.0144444	0.0141818	0.0139286	0.0138596	0.0143103	0.0144068	0.0141667	0.0142623	0.0141935	0.014127	0.0142188	0.014	0.0139394	0.0138806	0.0136765	0.0134783	0.0132857	0.0133803	0.0133333	0.0134247	0.0132432	0.0133333	0.0132895	0.0135065	0.0137179	0.0137975	0.013875	0.0137037	0.0139024	0.0139759	0.0139286	0.0138824	0.0137209	0.0137931	0.01375	0.0137079	0.0138889	0.013956	0.0142391	0.0143011	0.0144681	0.0146316	0.0146875	0.0146392	0.0145918
336	0.0126	0.0129412	0.0126923	0.0126415	0.0124074	0.0121818	0.0123214	0.0122807	0.0127586	0.0130508	0.0131667	0.0131148	0.0129032	0.0130159	0.0132812	0.0136923	0.0137879	0.0140299	0.0139706	0.013913	0.0138571	0.0138028	0.01375	0.0141096	0.0141892	0.0141333	0.0142105	0.0144156	0.0144872	0.014557	0.014625	0.0145679	0.0145122	0.0143373	0.0142857	0.0145882	0.0145349	0.0145977	0.0144318	0.0149438	0.0147778	0.0149451	0.0148913	0.0148387	0.0146809	0.0146316	0.0146875	0.0145361	0.0145918
668	0.0142	0.0139216	0.0142308	0.0141509	0.0144444	0.0145455	0.0146429	0.0145614	0.0146552	0.0145763	0.0145	0.0142623	0.0140323	0.014127	0.0140625	0.014	0.0139394	0.0140299	0.0141176	0.0142029	0.0141429	0.0139437	0.0138889	0.0141096	0.0144595	0.0142667	0.0142105	0.0141558	0.0142308	0.0144304	0.0145	0.014321	0.0141463	0.0140964	0.0144048	0.0144706	0.0144186	0.0142529	0.0143182	0.0142697	0.0147778	0.0146154	0.0145652	0.0144086	0.0142553	0.0141053	0.0140625	0.0140206	0.0140816
879	0.0142	0.0147059	0.015	0.0150943	0.015	0.0149091	0.015	0.0150877	0.0153448	0.0152542	0.0153333	0.0155738	0.0153226	0.0152381	0.0153125	0.0155385	0.015303	0.0153731	0.0151471	0.0150725	0.0151429	0.0152113	0.015	0.0147945	0.0147297	0.0148	0.0147368	0.0145455	0.014359	0.0144304	0.014375	0.0141975	0.0140244	0.0140964	0.0141667	0.0143529	0.0143023	0.0143678	0.0145455	0.0146067	0.0146667	0.0145055	0.0145652	0.0144086	0.0144681	0.0144211	0.0142708	0.0142268	0.0140816
288	0.015	0.0156863	0.0157692	0.0156604	0.0155556	0.0152727	0.015	0.0149123	0.0148276	0.0145763	0.0145	0.0145902	0.0145161	0.0144444	0.014375	0.0143077	0.0145455	0.0144776	0.0142647	0.014058	0.014	0.0142254	0.0140278	0.0139726	0.0139189	0.014	0.0139474	0.014026	0.0142308	0.0141772	0.014	0.0139506	0.0139024	0.0138554	0.0136905	0.0135294	0.0134884	0.0136782	0.0138636	0.0140449	0.0138889	0.0138462	0.0140217	0.013871	0.0139362	0.014	0.0138542	0.0139175	0.0138776
987	0.0138	0.0135294	0.0136538	0.0135849	0.0133333	0.0132727	0.0132143	0.0133333	0.0132759	0.0130508	0.0128333	0.0131148	0.0133871	0.0134921	0.0132812	0.0133846	0.0133333	0.0135821	0.0138235	0.0136232	0.0135714	0.0133803	0.0133333	0.0134247	0.0136486	0.0137333	0.0135526	0.0135065	0.0135897	0.0134177	0.0135	0.0134568	0.0134146	0.013253	0.0132143	0.0131765	0.0131395	0.0132184	0.0134091	0.0132584	0.0132222	0.0130769	0.0131522	0.0134409	0.0135106	0.0137895	0.01375	0.0136082	0.0135714
1210	0.012	0.0129412	0.0126923	0.0126415	0.0125926	0.0125455	0.0128571	0.0133333	0.0136207	0.0137288	0.014	0.0140984	0.013871	0.0136508	0.0134375	0.0135385	0.0134848	0.0134328	0.0133824	0.013913	0.014	0.0139437	0.0138889	0.0138356	0.0140541	0.0141333	0.0140789	0.0144156	0.014359	0.0141772	0.01425	0.0140741	0.0140244	0.0138554	0.0139286	0.0138824	0.0137209	0.0135632	0.0135227	0.0134831	0.0134444	0.0135165	0.0133696	0.0134409	0.0132979	0.0132632	0.0133333	0.0135052	0.0135714
1225	0.0134	0.0133333	0.0138462	0.0139623	0.0140741	0.014	0.01375	0.0138596	0.0137931	0.0138983	0.014	0.0140984	0.0141935	0.0139683	0.0142188	0.0141538	0.0145455	0.0143284	0.0147059	0.0144928	0.0145714	0.0143662	0.0144444	0.0145205	0.0143243	0.0142667	0.0147368	0.0146753	0.0144872	0.0148101	0.014875	0.0148148	0.0147561	0.0146988	0.0145238	0.0144706	0.0146512	0.0144828	0.0143182	0.0141573	0.0143333	0.0141758	0.0142391	0.014086	0.0140426	0.014	0.0139583	0.0138144	0.0136735
787	0.0132	0.0129412	0.0126923	0.0124528	0.0125926	0.0129091	0.0126786	0.0129825	0.0132759	0.0133898	0.0133333	0.0131148	0.0130645	0.0133333	0.0135937	0.0136923	0.0134848	0.0132836	0.0132353	0.0133333	0.0131429	0.0130986	0.0129167	0.0127397	0.0127027	0.0125333	0.0123684	0.0123377	0.0125641	0.0126582	0.012875	0.0128395	0.0126829	0.0127711	0.0127381	0.0128235	0.012907	0.0127586	0.0128409	0.0129213	0.0127778	0.0128571	0.0131522	0.0132258	0.0131915	0.0133684	0.0134375	0.0135052	0.0134694
85	0.0146	0.0143137	0.0142308	0.0141509	0.0140741	0.0138182	0.01375	0.0135088	0.0136207	0.0133898	0.0131667	0.0132787	0.0132258	0.0131746	0.0129687	0.0132308	0.0130303	0.0129851	0.0132353	0.0130435	0.013	0.0132394	0.0131944	0.0131507	0.0132432	0.0133333	0.0131579	0.0133766	0.0134615	0.0136709	0.0135	0.0134568	0.0135366	0.0133735	0.0132143	0.0132941	0.0132558	0.0131034	0.0132955	0.0132584	0.0132222	0.0131868	0.0130435	0.0131183	0.0130851	0.0132632	0.0132292	0.0134021	0.0132653
344	0.0134	0.0133333	0.0130769	0.0130189	0.012963	0.0132727	0.0132143	0.0129825	0.0127586	0.0125424	0.0125	0.012459	0.0124194	0.0125397	0.0126563	0.0129231	0.0133333	0.0131343	0.0135294	0.0133333	0.0132857	0.0130986	0.0134722	0.0135616	0.0133784	0.0136	0.0136842	0.0136364	0.0137179	0.0137975	0.013625	0.0135802	0.0134146	0.0133735	0.0135714	0.0134118	0.0132558	0.0132184	0.0132955	0.0132584	0.0133333	0.0132967	0.0132609	0.0131183	0.0131915	0.0131579	0.0130208	0.0128866	0.0128571
1319	0.0134	0.0133333	0.0132692	0.0132075	0.0135185	0.0132727	0.0135714	0.0133333	0.0139655	0.0140678	0.0138333	0.0136066	0.0137097	0.0134921	0.0135937	0.0136923	0.0136364	0.0137313	0.0136765	0.0136232	0.0137143	0.013662	0.01375	0.0135616	0.0135135	0.0133333	0.0135526	0.0133766	0.0132051	0.0131646	0.013	0.012963	0.0130488	0.013012	0.0130952	0.0129412	0.0130233	0.0129885	0.0130682	0.0130337	0.013	0.012967	0.0129348	0.0127957	0.0126596	0.0127368	0.0127083	0.0127835	0.0127551
1331	0.014	0.0137255	0.0140385	0.0137736	0.0140741	0.0138182	0.01375	0.0138596	0.0139655	0.0140678	0.014	0.0137705	0.0137097	0.0138095	0.0135937	0.0133846	0.0131818	0.0131343	0.0130882	0.0130435	0.0131429	0.0132394	0.0134722	0.0132877	0.0131081	0.0129333	0.0130263	0.0133766	0.0133333	0.0132911	0.013125	0.0132099	0.0130488	0.013012	0.0128571	0.0128235	0.0127907	0.0128736	0.0127273	0.0125843	0.0125556	0.0124176	0.0127174	0.0126882	0.0126596	0.0125263	0.0123958	0.0125773	0.0126531
912	0.0112	0.0113725	0.0111538	0.0113208	0.0114815	0.0112727	0.01125	0.0112281	0.0112069	0.0111864	0.0111667	0.0109836	0.0109677	0.0107937	0.0107812	0.0109231	0.0110606	0.0116418	0.0117647	0.0117391	0.0117143	0.0119718	0.0119444	0.0117808	0.0121622	0.0121333	0.0119737	0.0118182	0.0119231	0.0121519	0.01225	0.0120988	0.0121951	0.0120482	0.0120238	0.0122353	0.0122093	0.012069	0.0119318	0.0121348	0.0123333	0.0121978	0.0120652	0.0121505	0.012234	0.0121053	0.0119792	0.0121649	0.0120408
1120	0.0122	0.0119608	0.0117308	0.0115094	0.0118519	0.0118182	0.0116071	0.0117544	0.0118966	0.0118644	0.012	0.0118033	0.0117742	0.011746	0.0117188	0.0115385	0.0115152	0.0116418	0.0117647	0.0118841	0.0118571	0.0116901	0.0115278	0.0113699	0.0114865	0.0114667	0.0114474	0.0115584	0.0117949	0.0117722	0.011875	0.0118519	0.0117073	0.0115663	0.0116667	0.0118824	0.0118605	0.0118391	0.0119318	0.0119101	0.0118889	0.0118681	0.0119565	0.0121505	0.0121277	0.0121053	0.0121875	0.0121649	0.0121429
295	0.0132	0.0131373	0.0130769	0.0128302	0.0125926	0.0123636	0.0125	0.0124561	0.0125862	0.0125424	0.0125	0.0122951	0.0124194	0.0122222	0.0120313	0.0118462	0.0119697	0.0119403	0.0120588	0.012029	0.012	0.011831	0.0118056	0.0116438	0.0114865	0.0113333	0.0113158	0.0114286	0.0115385	0.011519	0.011875	0.0118519	0.0118293	0.0116867	0.0116667	0.0118824	0.0118605	0.0118391	0.0118182	0.0119101	0.012	0.0120879	0.0120652	0.012043	0.0120213	0.0118947	0.011875	0.0120619	0.0119388
20	0.0114	0.0111765	0.0111538	0.0111321	0.0109259	0.0107273	0.0105357	0.0110526	0.0110345	0.0108475	0.0113333	0.0114754	0.0112903	0.0111111	0.0110937	0.0110769	0.0109091	0.0108955	0.0108824	0.0111594	0.0111429	0.0109859	0.0111111	0.0109589	0.0110811	0.0110667	0.0113158	0.0111688	0.0112821	0.0112658	0.011625	0.0116049	0.0117073	0.0116867	0.0115476	0.0115294	0.0115116	0.0113793	0.0113636	0.0114607	0.0114444	0.0114286	0.0113043	0.0113978	0.0114894	0.0113684	0.0114583	0.0114433	0.0116327
331	0.0104	0.0103922	0.0101923	0.010566	0.0103704	0.0107273	0.0107143	0.0107018	0.0108621	0.010678	0.0108333	0.0109836	0.0109677	0.0107937	0.0109375	0.0107692	0.0107576	0.010597	0.0108824	0.0108696	0.0108571	0.0108451	0.0108333	0.0109589	0.0110811	0.0110667	0.0113158	0.0112987	0.0111538	0.0113924	0.01125	0.0111111	0.0109756	0.0110843	0.0113095	0.0112941	0.0111628	0.0114943	0.0114773	0.011573	0.0118889	0.0117582	0.0116304	0.0116129	0.0114894	0.0114737	0.0114583	0.0114433	0.0114286
516	0.012	0.0119608	0.0117308	0.0115094	0.0112963	0.0110909	0.0110714	0.0110526	0.0112069	0.0115254	0.0115	0.0114754	0.0112903	0.0114286	0.0114062	0.0112308	0.0112121	0.0113433	0.0116176	0.0114493	0.0114286	0.0115493	0.0116667	0.0115068	0.0113514	0.0116	0.0118421	0.0119481	0.0117949	0.0117722	0.011625	0.0114815	0.0113415	0.0112048	0.0111905	0.0112941	0.0112791	0.0112644	0.01125	0.011236	0.0112222	0.0112088	0.011087	0.0109677	0.0109574	0.0109474	0.0109375	0.0110309	0.0110204
585	0.01	0.00980392	0.00980769	0.00962264	0.00962963	0.00981818	0.00964286	0.00982456	0.00982759	0.01	0.01	0.01	0.0101613	0.01	0.01	0.01	0.010303	0.0104478	0.0104412	0.0108696	0.0107143	0.0107042	0.0108333	0.0108219	0.0109459	0.0109333	0.0107895	0.0107792	0.010641	0.0107595	0.010625	0.0107407	0.0107317	0.0109639	0.0108333	0.0110588	0.0109302	0.0111494	0.0113636	0.0114607	0.0115556	0.0115385	0.011413	0.0113978	0.0112766	0.0113684	0.0113542	0.0113402	0.0112245
894	0.0116	0.0117647	0.0117308	0.0120755	0.012037	0.0118182	0.0117857	0.0119298	0.0117241	0.0120339	0.0118333	0.0116393	0.0117742	0.011746	0.0117188	0.0116923	0.0119697	0.0119403	0.0119118	0.0117391	0.0117143	0.0115493	0.0113889	0.0113699	0.0113514	0.0113333	0.0111842	0.0114286	0.0114103	0.0112658	0.01125	0.011358	0.0113415	0.0112048	0.0113095	0.0111765	0.0110465	0.0109195	0.0109091	0.0108989	0.011	0.0108791	0.0109783	0.0108602	0.0107447	0.0109474	0.0109375	0.0110309	0.0110204
847	0.0104	0.0103922	0.0105769	0.010566	0.0103704	0.0103636	0.0108929	0.0107018	0.0106897	0.0108475	0.0108333	0.0106557	0.0106452	0.0106349	0.0104688	0.0103077	0.010303	0.0102985	0.0104412	0.0102899	0.0105714	0.0104225	0.0102778	0.0105479	0.0105405	0.0105333	0.0103947	0.0102597	0.0102564	0.0103797	0.0105	0.0103704	0.0103659	0.0104819	0.0103571	0.0107059	0.0105814	0.0106897	0.0105682	0.0105618	0.0104444	0.0105495	0.0106522	0.0105376	0.0105319	0.0105263	0.0104167	0.0104124	0.0105102
579	0.0102	0.0103922	0.0105769	0.0103774	0.0105556	0.0105455	0.0107143	0.0107018	0.0110345	0.0111864	0.0111667	0.0114754	0.0112903	0.0111111	0.0110937	0.0112308	0.0112121	0.0113433	0.0113235	0.0111594	0.011	0.0112676	0.0113889	0.0113699	0.0112162	0.0110667	0.0111842	0.0111688	0.0112821	0.0113924	0.01125	0.011358	0.0112195	0.0110843	0.0110714	0.0110588	0.0110465	0.0110345	0.0109091	0.0108989	0.0108889	0.0107692	0.0106522	0.0106452	0.0105319	0.0104211	0.0103125	0.0103093	0.0103061
451	0.0098	0.00960784	0.01	0.0101887	0.01	0.01	0.00982143	0.00964912	0.00965517	0.00966102	0.0095	0.00934426	0.00935484	0.00984127	0.00984375	0.00969231	0.01	0.0101493	0.0102941	0.0101449	0.0102857	0.0102817	0.0102778	0.010411	0.0102703	0.0104	0.0103947	0.0103896	0.0102564	0.0101266	0.01	0.00987654	0.010122	0.01	0.010119	0.01	0.01	0.00988506	0.00988636	0.00977528	0.00977778	0.00978022	0.0098913	0.00989247	0.00989362	0.00978947	0.00989583	0.01	0.00989796
985	0.0082	0.00823529	0.00807692	0.00811321	0.00796296	0.008	0.00785714	0.00807018	0.00827586	0.00847458	0.00883333	0.00868852	0.00854839	0.0084127	0.00875	0.00892308	0.00893939	0.00880597	0.00867647	0.00869565	0.00871429	0.00873239	0.00916667	0.00931507	0.00945946	0.00933333	0.00947368	0.00935065	0.00961538	0.00949367	0.009625	0.00962963	0.00963415	0.00963855	0.00964286	0.00952941	0.0094186	0.00931034	0.00931818	0.00921348	0.00911111	0.00912088	0.00913043	0.00924731	0.00946809	0.00936842	0.00927083	0.00938144	0.00928571
413	0.0082	0.00843137	0.00826923	0.00811321	0.00796296	0.00836364	0.00857143	0.00859649	0.00913793	0.00949153	0.00933333	0.00934426	0.00919355	0.00936508	0.00921875	0.00923077	0.00939394	0.00955224	0.00955882	0.00942029	0.00942857	0.00929577	0.00916667	0.00917808	0.00932432	0.00946667	0.00947368	0.00935065	0.00948718	0.00949367	0.009375	0.00938272	0.00926829	0.00915663	0.00928571	0.00929412	0.00918605	0.0091954	0.00931818	0.00932584	0.00922222	0.00923077	0.00945652	0.00935484	0.00925532	0.00947368	0.00947917	0.00958763	0.00959184
180	0.0086	0.00862745	0.00884615	0.00867925	0.00907407	0.00890909	0.00875	0.00859649	0.0087931	0.00864407	0.0085	0.00852459	0.00854839	0.00857143	0.00875	0.00876923	0.00878788	0.00880597	0.00882353	0.00869565	0.00857143	0.00859155	0.00916667	0.00917808	0.00932432	0.0092	0.00907895	0.00935065	0.00923077	0.00924051	0.00925	0.00925926	0.0095122	0.00963855	0.00952381	0.00941176	0.0094186	0.00931034	0.00954545	0.00966292	0.00977778	0.00978022	0.00978261	0.00967742	0.00968085	0.00968421	0.00958333	0.00948454	0.00938776
84	0.0094	0.00921569	0.00903846	0.00886792	0.00888889	0.00890909	0.00892857	0.00894737	0.00913793	0.00932203	0.00933333	0.00934426	0.00935484	0.00952381	0.00953125	0.00953846	0.00954545	0.00955224	0.00941176	0.00927536	0.00914286	0.00901408	0.00902778	0.00931507	0.00945946	0.00933333	0.00934211	0.00922078	0.00935897	0.00936709	0.00925	0.0091358	0.00914634	0.00903614	0.00904762	0.00894118	0.00883721	0.00885057	0.00897727	0.0088764	0.009	0.00901099	0.00891304	0.0088172	0.0087234	0.00863158	0.00864583	0.00865979	0.00857143
900	0.0096	0.00941176	0.00923077	0.00943396	0.00944444	0.00927273	0.00910714	0.00912281	0.00896552	0.00881356	0.00866667	0.00868852	0.00854839	0.00857143	0.0084375	0.00830769	0.00833333	0.00820896	0.00823529	0.00811594	0.008	0.00788732	0.00777778	0.00780822	0.00783784	0.00786667	0.00802632	0.00818182	0.00820513	0.00822785	0.00825	0.00839506	0.00853659	0.00855422	0.00845238	0.00835294	0.00837209	0.0083908	0.00863636	0.00853933	0.00855556	0.00879121	0.00880435	0.00870968	0.00861702	0.00852632	0.00854167	0.00845361	0.00846939
330	0.006	0.00588235	0.00615385	0.00622642	0.00611111	0.00618182	0.00625	0.00684211	0.00689655	0.00677966	0.00683333	0.00672131	0.00677419	0.0068254	0.00671875	0.00692308	0.00681818	0.00671642	0.00705882	0.00724638	0.00728571	0.00732394	0.00736111	0.00739726	0.00743243	0.00773333	0.00776316	0.00766234	0.00769231	0.00772152	0.00775	0.00765432	0.00768293	0.00759036	0.00761905	0.00764706	0.00755814	0.00758621	0.00761364	0.00764045	0.00755556	0.00747253	0.0075	0.00763441	0.00755319	0.00768421	0.00760417	0.00762887	0.0077551
388	0.007	0.00686275	0.00692308	0.00698113	0.00685185	0.00709091	0.00714286	0.00736842	0.00724138	0.00745763	0.0075	0.00737705	0.00725806	0.00714286	0.00703125	0.00692308	0.00742424	0.00731343	0.00735294	0.00724638	0.00714286	0.0071831	0.00722222	0.00712329	0.00716216	0.00733333	0.0075	0.00753247	0.00769231	0.00759494	0.00775	0.00777778	0.00792683	0.00783133	0.0077381	0.00776471	0.00767442	0.00770115	0.00772727	0.00764045	0.00755556	0.00769231	0.00771739	0.00795699	0.00787234	0.00778947	0.00770833	0.00773196	0.00765306
561	0.007	0.00686275	0.00692308	0.00716981	0.00722222	0.00745455	0.0075	0.00736842	0.00758621	0.00745763	0.00783333	0.00770492	0.00774194	0.00793651	0.0078125	0.008	0.00787879	0.00776119	0.00764706	0.00753623	0.00742857	0.00774648	0.00763889	0.00767123	0.0077027	0.0076	0.00763158	0.00766234	0.0075641	0.00772152	0.00775	0.00777778	0.00804878	0.00807229	0.00809524	0.008	0.00802326	0.00793103	0.00784091	0.00775281	0.00766667	0.00758242	0.0075	0.00752688	0.00744681	0.00747368	0.0075	0.00752577	0.00755102
671	0.0068	0.00686275	0.00673077	0.00660377	0.00666667	0.00672727	0.00660714	0.00649123	0.00637931	0.00644068	0.00633333	0.00655738	0.00645161	0.00666667	0.00671875	0.00692308	0.0069697	0.00716418	0.00720588	0.00724638	0.00742857	0.00760563	0.00763889	0.00780822	0.0077027	0.00786667	0.00789474	0.00779221	0.00769231	0.00772152	0.00775	0.00790123	0.00792683	0.00783133	0.00785714	0.00776471	0.00790698	0.00781609	0.00772727	0.00797753	0.00788889	0.00813187	0.00804348	0.00795699	0.00787234	0.00778947	0.00770833	0.00762887	0.00755102
1224	0.0062	0.00647059	0.00653846	0.00735849	0.00777778	0.00763636	0.0075	0.00736842	0.00724138	0.00711864	0.007	0.00688525	0.00693548	0.0068254	0.006875	0.00707692	0.00712121	0.00731343	0.00720588	0.00710145	0.00728571	0.0071831	0.00722222	0.00726027	0.0072973	0.0072	0.00723684	0.00714286	0.00705128	0.00696203	0.007	0.00703704	0.00707317	0.0073494	0.0072619	0.00729412	0.0072093	0.00735632	0.00738636	0.00730337	0.00744444	0.00736264	0.00728261	0.0072043	0.00712766	0.00715789	0.00708333	0.0071134	0.0072449
1279	0.007	0.00705882	0.00692308	0.00679245	0.00685185	0.00672727	0.00660714	0.00666667	0.00655172	0.00644068	0.00633333	0.00655738	0.00645161	0.0068254	0.006875	0.00707692	0.00727273	0.00731343	0.00720588	0.00710145	0.007	0.0071831	0.00722222	0.00739726	0.0072973	0.0072	0.00736842	0.0074026	0.00730769	0.00721519	0.007125	0.00716049	0.00707317	0.00722892	0.00714286	0.00729412	0.00732558	0.00724138	0.00715909	0.00719101	0.00722222	0.00725275	0.0073913	0.00731183	0.00734043	0.00726316	0.0071875	0.0071134	0.0072449
419	0.0074	0.0072549	0.00730769	0.00735849	0.00740741	0.00727273	0.00732143	0.00719298	0.00724138	0.00728814	0.00716667	0.00704918	0.00725806	0.00714286	0.0071875	0.00723077	0.00727273	0.00746269	0.00735294	0.00724638	0.00714286	0.00704225	0.00708333	0.00712329	0.0072973	0.00733333	0.00723684	0.00727273	0.00717949	0.00708861	0.00725	0.00716049	0.00743902	0.0073494	0.00738095	0.00729412	0.00732558	0.00735632	0.00727273	0.00719101	0.00733333	0.00725275	0.00717391	0.00709677	0.00712766	0.00705263	0.00708333	0.00701031	0.00693878
1094	0.0066	0.00686275	0.00692308	0.00679245	0.00666667	0.00654545	0.00660714	0.00649123	0.00655172	0.00644068	0.00666667	0.00672131	0.0066129	0.00666667	0.006875	0.00707692	0.0069697	0.00716418	0.00705882	0.00695652	0.00728571	0.0071831	0.00708333	0.00712329	0.00716216	0.00706667	0.00710526	0.00701299	0.00692308	0.00696203	0.007	0.00691358	0.00682927	0.00674699	0.00690476	0.00682353	0.00674419	0.00701149	0.00693182	0.00685393	0.00677778	0.0067033	0.00673913	0.00688172	0.00691489	0.00684211	0.00677083	0.00670103	0.00683673
1050	0.0068	0.00666667	0.00653846	0.00641509	0.0062963	0.00618182	0.00607143	0.00596491	0.00586207	0.00576271	0.00566667	0.0057377	0.00564516	0.00587302	0.00578125	0.006	0.00621212	0.00626866	0.00617647	0.00623188	0.00628571	0.00633803	0.00638889	0.00657534	0.00648649	0.0064	0.00644737	0.00649351	0.00653846	0.00658228	0.0065	0.00654321	0.00658537	0.00686747	0.00690476	0.00682353	0.00674419	0.00689655	0.00704545	0.00696629	0.007	0.00692308	0.00684783	0.00677419	0.00680851	0.00684211	0.00677083	0.00670103	0.00663265
1322	0.0056	0.00607843	0.00615385	0.00622642	0.0062963	0.00636364	0.00642857	0.00666667	0.00655172	0.00644068	0.00633333	0.00639344	0.00645161	0.00650794	0.00640625	0.00646154	0.00651515	0.00641791	0.00647059	0.00666667	0.00671429	0.00661972	0.00652778	0.00657534	0.00662162	0.00666667	0.00671053	0.00675325	0.00666667	0.00658228	0.0065	0.00654321	0.00646341	0.00650602	0.00642857	0.00635294	0.00651163	0.00643678	0.00636364	0.00629213	0.00633333	0.00626374	0.00630435	0.00634409	0.0062766	0.00631579	0.00645833	0.00659794	0.00663265
591	0.0056	0.0054902	0.00538462	0.00528302	0.00518519	0.00545455	0.00535714	0.00526316	0.00517241	0.00525424	0.00516667	0.0052459	0.00532258	0.00539683	0.00546875	0.00538462	0.00545455	0.00537313	0.00529412	0.00521739	0.00528571	0.00521127	0.00527778	0.00520548	0.00540541	0.00546667	0.00552632	0.00545455	0.00564103	0.0056962	0.005875	0.00592593	0.00585366	0.00578313	0.00571429	0.00576471	0.00569767	0.00574713	0.00568182	0.00573034	0.00566667	0.0056044	0.00576087	0.00569892	0.00585106	0.00578947	0.00583333	0.0057732	0.00571429
289	0.0054	0.00588235	0.00596154	0.00584906	0.00574074	0.00563636	0.00553571	0.00561404	0.00551724	0.00559322	0.00583333	0.00590164	0.00612903	0.00634921	0.00640625	0.00630769	0.00621212	0.0061194	0.00602941	0.00594203	0.006	0.00591549	0.00597222	0.00589041	0.00594595	0.006	0.00592105	0.00584416	0.00576923	0.0056962	0.005625	0.00555556	0.0054878	0.00542169	0.00535714	0.00529412	0.0055814	0.00551724	0.00556818	0.00550562	0.00544444	0.00538462	0.00532609	0.00548387	0.00553191	0.00568421	0.00572917	0.0057732	0.00571429
292	0.0068	0.00666667	0.00673077	0.00660377	0.00685185	0.00672727	0.00678571	0.00684211	0.00706897	0.00711864	0.007	0.00688525	0.00677419	0.00666667	0.0065625	0.00646154	0.00651515	0.00656716	0.00647059	0.00637681	0.00628571	0.00619718	0.00611111	0.0060274	0.00594595	0.00586667	0.00605263	0.0061039	0.00602564	0.00607595	0.006	0.00592593	0.00597561	0.00590361	0.00583333	0.00576471	0.00593023	0.00586207	0.00590909	0.00595506	0.00588889	0.00582418	0.00576087	0.00569892	0.0056383	0.00568421	0.00572917	0.0056701	0.00561224
1255	0.0056	0.00568627	0.00557692	0.00566038	0.00555556	0.00545455	0.00553571	0.0054386	0.00534483	0.00525424	0.00533333	0.00540984	0.00532258	0.0052381	0.00515625	0.00507692	0.005	0.00492537	0.00485294	0.00478261	0.00485714	0.00507042	0.00527778	0.00520548	0.00527027	0.00533333	0.00539474	0.00532468	0.00538462	0.00556962	0.0055	0.00555556	0.00560976	0.00566265	0.00571429	0.00576471	0.00581395	0.00586207	0.00579545	0.00573034	0.00577778	0.00582418	0.00576087	0.00569892	0.0056383	0.00557895	0.00552083	0.00556701	0.00561224
1301	0.0056	0.0054902	0.00538462	0.0054717	0.00574074	0.00563636	0.00553571	0.00561404	0.00551724	0.00542373	0.00533333	0.00540984	0.00532258	0.00539683	0.0053125	0.00523077	0.00515152	0.00522388	0.00529412	0.00565217	0.00557143	0.00549296	0.00555556	0.00547945	0.00554054	0.00546667	0.00539474	0.00532468	0.00538462	0.00544304	0.005375	0.0054321	0.00536585	0.0053012	0.0052381	0.00529412	0.00534884	0.00528736	0.00522727	0.00539326	0.00544444	0.00549451	0.00543478	0.00537634	0.00542553	0.00547368	0.005625	0.00556701	0.00561224
430	0.005	0.00509804	0.00519231	0.00528302	0.00518519	0.00527273	0.00517857	0.00508772	0.00534483	0.00542373	0.00533333	0.0052459	0.00532258	0.0052381	0.00515625	0.00507692	0.00515152	0.00522388	0.00529412	0.00536232	0.00528571	0.00549296	0.00541667	0.00534247	0.00540541	0.0056	0.00565789	0.00584416	0.00576923	0.0056962	0.005625	0.00555556	0.0054878	0.00542169	0.00547619	0.00541176	0.00534884	0.0054023	0.00534091	0.00539326	0.00533333	0.00538462	0.00532609	0.00537634	0.00542553	0.00547368	0.00541667	0.0056701	0.00561224
425	0.006	0.00588235	0.00576923	0.00566038	0.00555556	0.00545455	0.00589286	0.00578947	0.00586207	0.0059322	0.00583333	0.0057377	0.00564516	0.00555556	0.00546875	0.00553846	0.00575758	0.00567164	0.00558824	0.00565217	0.00557143	0.00549296	0.00541667	0.00534247	0.00527027	0.0052	0.00526316	0.00545455	0.00538462	0.00531646	0.0055	0.0054321	0.0054878	0.00542169	0.00547619	0.00552941	0.00546512	0.0054023	0.00534091	0.0052809	0.00522222	0.00527473	0.00521739	0.00526882	0.00531915	0.00526316	0.0053125	0.00546392	0.0055102
123	0.0054	0.0054902	0.00538462	0.00528302	0.00518519	0.00527273	0.00535714	0.00526316	0.00551724	0.00542373	0.00583333	0.00590164	0.00580645	0.00571429	0.00578125	0.00569231	0.00560606	0.00597015	0.00588235	0.0057971	0.00585714	0.00577465	0.00569444	0.00561644	0.00567568	0.00586667	0.00578947	0.00597403	0.00602564	0.00594937	0.005875	0.00592593	0.00585366	0.00578313	0.00571429	0.00564706	0.0055814	0.00563218	0.00556818	0.00561798	0.00555556	0.00549451	0.00543478	0.00537634	0.00531915	0.00536842	0.0053125	0.00525773	0.00530612
414	0.0048	0.00490196	0.005	0.00528302	0.00537037	0.00527273	0.00517857	0.00508772	0.00517241	0.00508475	0.005	0.00508197	0.005	0.00492063	0.005	0.00492308	0.00484848	0.00477612	0.00485294	0.00478261	0.00485714	0.00492958	0.00486111	0.00479452	0.00486486	0.00493333	0.00486842	0.00480519	0.00474359	0.00468354	0.004625	0.00469136	0.00463415	0.00481928	0.00488095	0.00505882	0.00511628	0.00517241	0.00511364	0.00505618	0.005	0.00494505	0.0048913	0.00483871	0.00489362	0.00494737	0.00489583	0.00494845	0.005
594	0.0054	0.00568627	0.00557692	0.0054717	0.00537037	0.00527273	0.00535714	0.0054386	0.00534483	0.00525424	0.00533333	0.00540984	0.00548387	0.00539683	0.0053125	0.00523077	0.00515152	0.00507463	0.005	0.00492754	0.00485714	0.00478873	0.00472222	0.00465753	0.00459459	0.0048	0.00486842	0.00493506	0.00487179	0.00493671	0.004875	0.00493827	0.00487805	0.00493976	0.00488095	0.00494118	0.00488372	0.00482759	0.00477273	0.0047191	0.00477778	0.00472527	0.00467391	0.00462366	0.00457447	0.00463158	0.00458333	0.00474227	0.00479592
1202	0.006	0.00588235	0.00576923	0.00566038	0.00555556	0.00545455	0.00535714	0.00526316	0.00534483	0.00525424	0.00516667	0.0052459	0.00516129	0.00507937	0.005	0.00507692	0.005	0.00522388	0.00514706	0.00507246	0.005	0.00507042	0.005	0.00493151	0.00486486	0.00493333	0.00486842	0.00480519	0.00474359	0.00468354	0.004625	0.00469136	0.0047561	0.0046988	0.00464286	0.00458824	0.00453488	0.0045977	0.00454545	0.00449438	0.00444444	0.00450549	0.00467391	0.00473118	0.00468085	0.00484211	0.00489583	0.00494845	0.00489796
469	0.0044	0.0045098	0.00442308	0.00471698	0.00462963	0.00454545	0.00446429	0.00438596	0.00448276	0.00440678	0.00433333	0.0042623	0.00419355	0.0047619	0.00484375	0.00492308	0.00484848	0.00477612	0.00470588	0.00463768	0.00457143	0.00450704	0.00444444	0.00438356	0.00432432	0.00426667	0.00434211	0.00467532	0.00461538	0.00468354	0.004625	0.0045679	0.00463415	0.00457831	0.00452381	0.00447059	0.0044186	0.00436782	0.00431818	0.00449438	0.00477778	0.00483516	0.0048913	0.00494624	0.00489362	0.00484211	0.00479167	0.00474227	0.00469388
909	0.005	0.00490196	0.00480769	0.00490566	0.00481481	0.00509091	0.005	0.00526316	0.00517241	0.00508475	0.00533333	0.00540984	0.00548387	0.00555556	0.00546875	0.00538462	0.00530303	0.00522388	0.00529412	0.00521739	0.00514286	0.00521127	0.00513889	0.00547945	0.00554054	0.00546667	0.00565789	0.00558442	0.00564103	0.00556962	0.0055	0.0054321	0.0054878	0.00542169	0.00535714	0.00529412	0.00523256	0.00528736	0.00522727	0.00516854	0.00511111	0.00505495	0.005	0.00494624	0.00489362	0.00484211	0.00489583	0.00484536	0.00479592
1278	0.0052	0.00509804	0.00519231	0.00509434	0.005	0.00490909	0.00482143	0.00473684	0.00482759	0.00474576	0.00466667	0.00459016	0.00451613	0.00444444	0.00453125	0.00461538	0.00454545	0.00477612	0.00470588	0.00478261	0.00471429	0.00478873	0.00472222	0.00479452	0.00472973	0.0048	0.00486842	0.00493506	0.005	0.00506329	0.005125	0.00518519	0.00512195	0.00506024	0.005	0.00494118	0.005	0.00494253	0.00488636	0.00483146	0.00477778	0.00483516	0.00478261	0.00473118	0.00478723	0.00473684	0.0046875	0.00463918	0.00459184
1280	0.0046	0.00490196	0.00480769	0.00471698	0.00462963	0.00454545	0.00446429	0.00473684	0.00465517	0.00457627	0.0045	0.00442623	0.00435484	0.00428571	0.00421875	0.00430769	0.00424242	0.00432836	0.00470588	0.00463768	0.00457143	0.00450704	0.00458333	0.00452055	0.00445946	0.0044	0.00447368	0.00441558	0.00435897	0.0043038	0.004375	0.00432099	0.00426829	0.00421687	0.00416667	0.00411765	0.00406977	0.00402299	0.00397727	0.0041573	0.00411111	0.00417582	0.00423913	0.00430108	0.00425532	0.00431579	0.00427083	0.0042268	0.00438776
87	0.0046	0.0045098	0.00461538	0.0045283	0.00444444	0.00436364	0.00446429	0.00438596	0.00482759	0.00474576	0.00466667	0.00491803	0.00483871	0.0047619	0.00484375	0.00476923	0.00484848	0.00477612	0.00470588	0.00478261	0.00471429	0.00464789	0.00472222	0.00479452	0.00472973	0.00466667	0.00460526	0.00467532	0.00461538	0.00468354	0.00475	0.00469136	0.00463415	0.00481928	0.0047619	0.00470588	0.00465116	0.00471264	0.00465909	0.00460674	0.00477778	0.00472527	0.00478261	0.00473118	0.00478723	0.00473684	0.0046875	0.00474227	0.00469388
782	0.0044	0.00431373	0.00423077	0.00415094	0.00407407	0.004	0.00410714	0.00403509	0.00396552	0.0040678	0.00416667	0.00409836	0.00419355	0.00412698	0.00421875	0.00415385	0.00409091	0.00402985	0.00411765	0.00405797	0.00414286	0.00422535	0.00416667	0.00410959	0.00418919	0.00413333	0.00421053	0.00428571	0.00423077	0.00417722	0.004125	0.00407407	0.00402439	0.0039759	0.00392857	0.004	0.00395349	0.00402299	0.00409091	0.00404494	0.00422222	0.00428571	0.00423913	0.0044086	0.00446809	0.00442105	0.004375	0.00453608	0.00459184
1114	0.0048	0.00470588	0.00480769	0.00471698	0.00462963	0.00454545	0.00464286	0.0045614	0.00448276	0.00440678	0.0045	0.00442623	0.00451613	0.00444444	0.00453125	0.00446154	0.00439394	0.00432836	0.00426471	0.0042029	0.00414286	0.00408451	0.00402778	0.0039726	0.00391892	0.00413333	0.00421053	0.00415584	0.00410256	0.00417722	0.00425	0.00419753	0.00426829	0.00433735	0.00428571	0.00423529	0.00430233	0.00425287	0.00420455	0.00438202	0.00444444	0.0043956	0.00434783	0.0044086	0.0043617	0.00431579	0.00447917	0.00453608	0.00459184
1207	0.0052	0.00529412	0.00519231	0.00509434	0.00518519	0.00509091	0.005	0.00491228	0.00482759	0.00508475	0.005	0.00508197	0.005	0.00507937	0.005	0.00507692	0.005	0.00507463	0.00514706	0.00521739	0.00528571	0.00521127	0.00513889	0.00506849	0.005	0.00493333	0.00486842	0.00480519	0.00474359	0.00481013	0.004875	0.00481481	0.0047561	0.0046988	0.00464286	0.00458824	0.00453488	0.0045977	0.00454545	0.00460674	0.00455556	0.00461538	0.00467391	0.00462366	0.00457447	0.00452632	0.00447917	0.00443299	0.00438776
433	0.0046	0.0045098	0.00442308	0.0045283	0.005	0.00490909	0.00482143	0.00473684	0.00465517	0.00457627	0.0045	0.00459016	0.00451613	0.0047619	0.0046875	0.00461538	0.00454545	0.00447761	0.00455882	0.00478261	0.00471429	0.00464789	0.00458333	0.00479452	0.00472973	0.00466667	0.00460526	0.00467532	0.00461538	0.00455696	0.0045	0.00444444	0.00463415	0.0046988	0.00464286	0.00458824	0.00453488	0.00448276	0.00443182	0.00438202	0.00433333	0.00428571	0.00434783	0.00430108	0.00425532	0.00421053	0.00416667	0.00412371	0.00408163
305	0.0038	0.00392157	0.00384615	0.00396226	0.00444444	0.00454545	0.00446429	0.00438596	0.00431034	0.00423729	0.00416667	0.00409836	0.00403226	0.00428571	0.00421875	0.00446154	0.00439394	0.00432836	0.00441176	0.00434783	0.00442857	0.0043662	0.00444444	0.00452055	0.00459459	0.00453333	0.00447368	0.00454545	0.00448718	0.00481013	0.00475	0.00469136	0.00463415	0.0046988	0.00464286	0.00458824	0.00465116	0.0045977	0.00454545	0.00449438	0.00444444	0.00450549	0.00445652	0.0044086	0.0043617	0.00431579	0.00427083	0.0042268	0.00418367
410	0.0044	0.00431373	0.00423077	0.00415094	0.00407407	0.004	0.00392857	0.00385965	0.0037931	0.0040678	0.00416667	0.0042623	0.00419355	0.00428571	0.00421875	0.00415385	0.00409091	0.00402985	0.00397059	0.00391304	0.004	0.00408451	0.00430556	0.00424658	0.00445946	0.0044	0.00434211	0.00428571	0.00423077	0.00417722	0.00425	0.00444444	0.00439024	0.00433735	0.00428571	0.00423529	0.00418605	0.00413793	0.00409091	0.0041573	0.00411111	0.00406593	0.00402174	0.00397849	0.00393617	0.004	0.00395833	0.00402062	0.00408163
498	0.003	0.00294118	0.00307692	0.00320755	0.00314815	0.00327273	0.00321429	0.00315789	0.00310345	0.00338983	0.0035	0.00377049	0.00370968	0.00365079	0.00359375	0.00369231	0.00378788	0.00373134	0.00382353	0.00376812	0.00371429	0.00366197	0.00375	0.0039726	0.00391892	0.00386667	0.00394737	0.00402597	0.00423077	0.00417722	0.004125	0.00407407	0.00402439	0.0039759	0.00404762	0.004	0.00406977	0.00425287	0.00420455	0.0041573	0.00422222	0.00417582	0.00423913	0.00419355	0.00414894	0.00421053	0.00416667	0.0042268	0.00418367
984	0.0048	0.00470588	0.00480769	0.00471698	0.00462963	0.00454545	0.00446429	0.0045614	0.00448276	0.00440678	0.00433333	0.0042623	0.00419355	0.00412698	0.0040625	0.00415385	0.00424242	0.00447761	0.00441176	0.00434783	0.00428571	0.00422535	0.00416667	0.00424658	0.00418919	0.00413333	0.00421053	0.00428571	0.00423077	0.00417722	0.00425	0.00432099	0.00426829	0.00421687	0.00416667	0.00411765	0.00406977	0.00402299	0.00420455	0.0041573	0.00411111	0.00406593	0.00402174	0.00397849	0.00414894	0.00410526	0.0040625	0.00402062	0.00397959
1281	0.0034	0.00333333	0.00346154	0.00358491	0.00351852	0.00345455	0.00339286	0.00333333	0.00327586	0.00322034	0.00316667	0.00311475	0.00306452	0.00301587	0.003125	0.00307692	0.0030303	0.00313433	0.00308824	0.00318841	0.00314286	0.00352113	0.00347222	0.00356164	0.00351351	0.00346667	0.00342105	0.00337662	0.00333333	0.00341772	0.003375	0.00345679	0.00353659	0.00349398	0.00345238	0.00352941	0.00360465	0.00356322	0.00363636	0.00359551	0.00366667	0.00362637	0.00369565	0.00376344	0.0037234	0.00378947	0.00375	0.00371134	0.00367347
412	0.0024	0.00235294	0.00269231	0.00264151	0.00259259	0.00254545	0.00267857	0.00298246	0.00310345	0.00305085	0.003	0.00311475	0.00322581	0.0031746	0.003125	0.00307692	0.0030303	0.00298507	0.00294118	0.00289855	0.003	0.00309859	0.00305556	0.0030137	0.00297297	0.00293333	0.00302632	0.00298701	0.00294872	0.00291139	0.002875	0.00296296	0.00304878	0.00301205	0.00309524	0.00317647	0.00313953	0.00321839	0.00329545	0.00325843	0.00322222	0.00318681	0.00315217	0.00322581	0.00329787	0.00326316	0.00333333	0.00340206	0.00336735
997	0.0026	0.00254902	0.00269231	0.00264151	0.00259259	0.00272727	0.00267857	0.00263158	0.00258621	0.00254237	0.00283333	0.00278689	0.00306452	0.00301587	0.00296875	0.00292308	0.0030303	0.00328358	0.00323529	0.00318841	0.00328571	0.00323944	0.00319444	0.00328767	0.00324324	0.0032	0.00315789	0.00311688	0.00307692	0.00316456	0.003125	0.00308642	0.00317073	0.00313253	0.00309524	0.00305882	0.00302326	0.00298851	0.00295455	0.00303371	0.003	0.00307692	0.00304348	0.00322581	0.00319149	0.00315789	0.003125	0.00329897	0.00336735
141	0.0032	0.00333333	0.00326923	0.00339623	0.00333333	0.00327273	0.00321429	0.00333333	0.00327586	0.00338983	0.00333333	0.00327869	0.00322581	0.0031746	0.00328125	0.00338462	0.00333333	0.00328358	0.00323529	0.00318841	0.00328571	0.00323944	0.00333333	0.00328767	0.00324324	0.0032	0.00315789	0.00324675	0.00333333	0.00341772	0.003375	0.00345679	0.00341463	0.00337349	0.00333333	0.00329412	0.00325581	0.00321839	0.00329545	0.00325843	0.00322222	0.00318681	0.00315217	0.00311828	0.00319149	0.00315789	0.003125	0.00329897	0.00326531
428	0.0042	0.00411765	0.00403846	0.00396226	0.00388889	0.00381818	0.00375	0.00368421	0.00362069	0.00372881	0.00383333	0.00393443	0.00387097	0.00396825	0.00390625	0.00384615	0.00378788	0.00373134	0.00382353	0.00376812	0.00371429	0.00366197	0.00361111	0.00356164	0.00351351	0.00346667	0.00342105	0.00337662	0.00333333	0.00329114	0.003375	0.00333333	0.00329268	0.00325301	0.00321429	0.00329412	0.00325581	0.00321839	0.00318182	0.00314607	0.00322222	0.00318681	0.00315217	0.00311828	0.00308511	0.00315789	0.003125	0.00319588	0.00326531
550	0.0032	0.00313725	0.00307692	0.00320755	0.00314815	0.00309091	0.00321429	0.00315789	0.00327586	0.00338983	0.00333333	0.00327869	0.00322581	0.0031746	0.003125	0.00323077	0.00333333	0.00358209	0.00352941	0.00347826	0.00342857	0.00352113	0.00347222	0.00342466	0.00337838	0.00333333	0.00328947	0.00350649	0.00346154	0.00341772	0.0035	0.00345679	0.00353659	0.00349398	0.00345238	0.00341176	0.00337209	0.00333333	0.00329545	0.00325843	0.00322222	0.00318681	0.00315217	0.00322581	0.00319149	0.00326316	0.00322917	0.00319588	0.00316327
509	0.0028	0.0027451	0.00269231	0.00264151	0.00259259	0.00254545	0.00267857	0.00263158	0.00258621	0.00254237	0.0025	0.00245902	0.00241935	0.00238095	0.00234375	0.00230769	0.00227273	0.00238806	0.00235294	0.0026087	0.00271429	0.00267606	0.00263889	0.00273973	0.0027027	0.0028	0.00276316	0.00285714	0.00282051	0.00291139	0.002875	0.00296296	0.00304878	0.00301205	0.00297619	0.00294118	0.00290698	0.00287356	0.00295455	0.00314607	0.00311111	0.00307692	0.00315217	0.00311828	0.00308511	0.00305263	0.00302083	0.00298969	0.00295918
1117	0.002	0.00196078	0.00211538	0.00226415	0.00222222	0.00236364	0.00232143	0.00245614	0.00241379	0.00237288	0.00233333	0.00229508	0.00258065	0.00253968	0.0025	0.00246154	0.00242424	0.00238806	0.0025	0.00246377	0.00257143	0.00253521	0.0025	0.00246575	0.00243243	0.0024	0.0025	0.0025974	0.0025641	0.00253165	0.0025	0.00246914	0.00243902	0.00253012	0.0025	0.00258824	0.00255814	0.00252874	0.0025	0.00258427	0.00266667	0.00263736	0.0026087	0.00268817	0.00276596	0.00273684	0.0028125	0.0028866	0.00285714
991	0.0018	0.00176471	0.00192308	0.00207547	0.00222222	0.00218182	0.00214286	0.0022807	0.00224138	0.00220339	0.00233333	0.00229508	0.00225806	0.00222222	0.0021875	0.00230769	0.00227273	0.00238806	0.00235294	0.00231884	0.00228571	0.00225352	0.00236111	0.00246575	0.00243243	0.0024	0.00236842	0.00233766	0.00230769	0.00227848	0.002375	0.00234568	0.00231707	0.00228916	0.0022619	0.00223529	0.0022093	0.00218391	0.00227273	0.00224719	0.00222222	0.0021978	0.0023913	0.00247312	0.00244681	0.00263158	0.00260417	0.00257732	0.00255102
1299	0.0022	0.00215686	0.00211538	0.00207547	0.00203704	0.002	0.00196429	0.00192982	0.00206897	0.0020339	0.002	0.00196721	0.00193548	0.00190476	0.001875	0.002	0.0019697	0.0019403	0.00191176	0.00188406	0.00185714	0.00197183	0.00194444	0.00191781	0.00189189	0.00186667	0.00210526	0.00220779	0.00230769	0.00227848	0.00225	0.00246914	0.00243902	0.00253012	0.0027381	0.00270588	0.0027907	0.00275862	0.00272727	0.00292135	0.00288889	0.00285714	0.00282609	0.0027957	0.00276596	0.00273684	0.00270833	0.00268041	0.00265306
719	0.0026	0.00254902	0.00269231	0.00264151	0.00296296	0.00290909	0.00285714	0.00280702	0.00275862	0.00271186	0.00266667	0.00262295	0.00258065	0.00253968	0.0025	0.00246154	0.00242424	0.00268657	0.00264706	0.0026087	0.00257143	0.00253521	0.0025	0.00246575	0.00256757	0.00253333	0.0025	0.00246753	0.0024359	0.00253165	0.0025	0.00246914	0.00243902	0.00240964	0.00238095	0.00247059	0.00244186	0.00241379	0.0025	0.00247191	0.00244444	0.00241758	0.0023913	0.00247312	0.00244681	0.00252632	0.00260417	0.00257732	0.00255102
222	0.0022	0.00215686	0.00211538	0.00207547	0.00203704	0.002	0.00196429	0.0022807	0.00224138	0.00220339	0.00216667	0.00229508	0.00225806	0.00222222	0.0021875	0.00230769	0.00257576	0.00253731	0.0025	0.00246377	0.00242857	0.00239437	0.00236111	0.00232877	0.0022973	0.00226667	0.00223684	0.00220779	0.00217949	0.0021519	0.002125	0.00209877	0.00219512	0.00216867	0.00214286	0.00223529	0.00232558	0.00229885	0.00227273	0.00224719	0.00233333	0.00230769	0.0023913	0.00236559	0.00244681	0.00242105	0.0025	0.00247423	0.00244898
1113	0.003	0.00294118	0.00288462	0.00283019	0.00277778	0.00272727	0.00267857	0.00263158	0.00258621	0.00254237	0.0025	0.00245902	0.00241935	0.00238095	0.00234375	0.00230769	0.00227273	0.00238806	0.00235294	0.00231884	0.00228571	0.00239437	0.00236111	0.00232877	0.00256757	0.00253333	0.0025	0.00246753	0.0024359	0.00240506	0.002375	0.00246914	0.00243902	0.00240964	0.00238095	0.00235294	0.00232558	0.00229885	0.00227273	0.00224719	0.00233333	0.00241758	0.0023913	0.00236559	0.00234043	0.00231579	0.00239583	0.00237113	0.00244898
1002	0.0024	0.00254902	0.0025	0.00245283	0.00240741	0.00236364	0.00232143	0.0022807	0.00224138	0.00237288	0.00233333	0.00229508	0.00225806	0.00222222	0.0021875	0.00215385	0.00212121	0.00208955	0.00205882	0.00231884	0.00242857	0.00253521	0.0025	0.00246575	0.00243243	0.00253333	0.0025	0.00246753	0.0024359	0.00240506	0.0025	0.00246914	0.00243902	0.00240964	0.00238095	0.00235294	0.00232558	0.00229885	0.00238636	0.00235955	0.00244444	0.00241758	0.0023913	0.00236559	0.00234043	0.00231579	0.00239583	0.00237113	0.00234694
788	0.0022	0.00235294	0.0025	0.00283019	0.00296296	0.00290909	0.00285714	0.00280702	0.00275862	0.00271186	0.00266667	0.00262295	0.00258065	0.00253968	0.00265625	0.00276923	0.00272727	0.00268657	0.00279412	0.00275362	0.00285714	0.0028169	0.00277778	0.00273973	0.0027027	0.00266667	0.00263158	0.0025974	0.0025641	0.00253165	0.0025	0.00246914	0.00243902	0.00253012	0.0025	0.00247059	0.00244186	0.00241379	0.00238636	0.00235955	0.00233333	0.00230769	0.00228261	0.00225806	0.00234043	0.00231579	0.00229167	0.00226804	0.0022449
429	0.0018	0.00176471	0.00173077	0.00188679	0.00185185	0.00181818	0.00196429	0.00192982	0.00189655	0.0020339	0.002	0.00196721	0.00193548	0.00190476	0.001875	0.002	0.0019697	0.0019403	0.00205882	0.00202899	0.002	0.00197183	0.00194444	0.00191781	0.00202703	0.002	0.00197368	0.00194805	0.00192308	0.00189873	0.001875	0.00197531	0.00195122	0.00204819	0.00202381	0.002	0.00197674	0.00195402	0.00204545	0.00202247	0.002	0.00197802	0.00195652	0.00193548	0.00202128	0.002	0.00208333	0.00206186	0.00204082
875	0.0026	0.00254902	0.0025	0.00245283	0.00240741	0.00236364	0.00232143	0.0022807	0.00224138	0.00220339	0.00216667	0.00213115	0.00209677	0.00206349	0.0021875	0.00215385	0.00212121	0.00208955	0.00205882	0.00202899	0.002	0.00197183	0.00194444	0.00205479	0.00202703	0.002	0.00197368	0.00194805	0.00192308	0.00189873	0.001875	0.00185185	0.00182927	0.00180723	0.00178571	0.00176471	0.00197674	0.00195402	0.00193182	0.00191011	0.00188889	0.00186813	0.00184783	0.00193548	0.00191489	0.00189474	0.00197917	0.00195876	0.00193878
1206	0.0026	0.00254902	0.0025	0.00245283	0.00240741	0.00236364	0.00232143	0.00245614	0.00241379	0.00254237	0.0025	0.00245902	0.00241935	0.00238095	0.00234375	0.00230769	0.00227273	0.00223881	0.00220588	0.00217391	0.00214286	0.00211268	0.00208333	0.00205479	0.00202703	0.002	0.00197368	0.00194805	0.00192308	0.00189873	0.001875	0.00185185	0.00195122	0.00192771	0.00190476	0.00188235	0.00186047	0.00183908	0.00181818	0.00191011	0.00188889	0.00186813	0.00184783	0.00182796	0.00180851	0.00178947	0.00177083	0.00185567	0.00183673
1260	0.0018	0.00176471	0.00173077	0.00169811	0.00166667	0.00163636	0.00160714	0.00175439	0.00172414	0.00169492	0.00166667	0.00163934	0.0016129	0.0015873	0.0015625	0.00153846	0.00151515	0.00149254	0.00147059	0.00144928	0.00142857	0.00140845	0.00138889	0.00150685	0.00162162	0.00173333	0.00171053	0.00168831	0.00166667	0.00164557	0.001625	0.00160494	0.00158537	0.00156627	0.00154762	0.00164706	0.00162791	0.0016092	0.00159091	0.00157303	0.00155556	0.00164835	0.00163043	0.0016129	0.00159574	0.00157895	0.0015625	0.00154639	0.00163265
1284	0.0008	0.000980392	0.000961538	0.000943396	0.000925926	0.000909091	0.000892857	0.00105263	0.00103448	0.00101695	0.001	0.000983607	0.00112903	0.00126984	0.00125	0.00123077	0.00136364	0.00134328	0.00132353	0.00130435	0.00128571	0.00126761	0.00138889	0.00150685	0.00162162	0.0016	0.00157895	0.00155844	0.00153846	0.00151899	0.0015	0.00160494	0.00170732	0.00180723	0.00178571	0.00188235	0.00186047	0.00183908	0.00181818	0.00179775	0.00177778	0.00175824	0.00173913	0.00172043	0.00170213	0.00178947	0.00177083	0.00175258	0.00173469
57	0.0022	0.00215686	0.00211538	0.00207547	0.00203704	0.002	0.00196429	0.00192982	0.00189655	0.00186441	0.00183333	0.00180328	0.00177419	0.00174603	0.00171875	0.00169231	0.00166667	0.00164179	0.00161765	0.0015942	0.00157143	0.0015493	0.00166667	0.00178082	0.00175676	0.00173333	0.00171053	0.00168831	0.00166667	0.00177215	0.00175	0.0017284	0.00170732	0.00180723	0.00178571	0.00176471	0.00174419	0.00172414	0.00181818	0.00179775	0.00177778	0.00175824	0.00173913	0.00172043	0.00170213	0.00168421	0.00166667	0.00164948	0.00163265
358	0.0016	0.00156863	0.00153846	0.00150943	0.00166667	0.00163636	0.00160714	0.00157895	0.00155172	0.00152542	0.0015	0.00147541	0.00145161	0.0015873	0.0015625	0.00153846	0.00151515	0.00149254	0.00147059	0.0015942	0.00157143	0.0015493	0.00152778	0.00150685	0.00148649	0.0016	0.00157895	0.00168831	0.00179487	0.00189873	0.001875	0.00185185	0.00182927	0.00180723	0.00178571	0.00176471	0.00174419	0.00172414	0.00170455	0.00168539	0.00166667	0.00164835	0.00163043	0.0016129	0.00159574	0.00157895	0.00166667	0.00164948	0.00163265
1229	0.0014	0.00137255	0.00134615	0.00132075	0.0012963	0.00127273	0.00125	0.00122807	0.0012069	0.00135593	0.00133333	0.00131148	0.00129032	0.00126984	0.00125	0.00123077	0.00121212	0.00119403	0.00117647	0.00115942	0.00114286	0.00112676	0.00111111	0.00109589	0.00108108	0.00106667	0.00105263	0.00116883	0.00115385	0.00126582	0.001375	0.00135802	0.00146341	0.00144578	0.00154762	0.00164706	0.00162791	0.0016092	0.00159091	0.00157303	0.00155556	0.00153846	0.00152174	0.00172043	0.00170213	0.00168421	0.00166667	0.00164948	0.00163265
406	0.0014	0.00137255	0.00134615	0.00132075	0.00148148	0.00145455	0.00142857	0.00140351	0.00137931	0.00135593	0.00133333	0.00131148	0.00129032	0.00126984	0.00125	0.00123077	0.00121212	0.00119403	0.00132353	0.00144928	0.00142857	0.0015493	0.00152778	0.00150685	0.00148649	0.00146667	0.00144737	0.00142857	0.00166667	0.00164557	0.001625	0.00160494	0.00158537	0.00156627	0.00154762	0.00152941	0.00151163	0.00149425	0.00159091	0.00157303	0.00155556	0.00153846	0.00152174	0.00150538	0.00148936	0.00147368	0.00145833	0.0014433	0.00153061
1096	0.0016	0.00156863	0.00153846	0.00188679	0.00185185	0.002	0.00214286	0.00210526	0.00206897	0.0020339	0.002	0.00196721	0.00193548	0.00190476	0.001875	0.00184615	0.00181818	0.00179104	0.00176471	0.00173913	0.00171429	0.00169014	0.00166667	0.00164384	0.00162162	0.0016	0.00157895	0.00155844	0.00153846	0.00151899	0.0015	0.00148148	0.00146341	0.00144578	0.00142857	0.00141176	0.00151163	0.00149425	0.00147727	0.00157303	0.00155556	0.00153846	0.00152174	0.00150538	0.00148936	0.00147368	0.00145833	0.0014433	0.00142857
447	0.0018	0.00176471	0.00173077	0.00169811	0.00166667	0.00163636	0.00160714	0.00157895	0.00155172	0.00152542	0.00166667	0.00163934	0.0016129	0.0015873	0.0015625	0.00153846	0.00151515	0.00149254	0.00147059	0.00144928	0.00142857	0.00140845	0.00138889	0.00136986	0.00135135	0.00133333	0.00131579	0.0012987	0.00128205	0.00139241	0.001375	0.00135802	0.00134146	0.00144578	0.00154762	0.00152941	0.00151163	0.00149425	0.00147727	0.00146067	0.00144444	0.00142857	0.00141304	0.00139785	0.00138298	0.00136842	0.00135417	0.00134021	0.00132653
504	0.0018	0.00176471	0.00173077	0.00169811	0.00166667	0.00181818	0.00178571	0.00175439	0.00172414	0.00169492	0.00166667	0.00163934	0.0016129	0.0015873	0.0015625	0.00153846	0.00151515	0.00149254	0.00147059	0.00144928	0.00157143	0.0015493	0.00152778	0.00150685	0.00148649	0.00146667	0.00144737	0.00142857	0.00141026	0.00139241	0.001375	0.00135802	0.00134146	0.0013253	0.00130952	0.00129412	0.00127907	0.00126437	0.00125	0.00123596	0.00122222	0.00120879	0.00119565	0.0011828	0.00117021	0.00115789	0.00114583	0.00113402	0.00112245
518	0.0012	0.00117647	0.00115385	0.00113208	0.00111111	0.00109091	0.00107143	0.00105263	0.00103448	0.00101695	0.001	0.000983607	0.000967742	0.000952381	0.0009375	0.000923077	0.00121212	0.00119403	0.00117647	0.00115942	0.00114286	0.00112676	0.00111111	0.00109589	0.00108108	0.00106667	0.00105263	0.00116883	0.00115385	0.00113924	0.001125	0.00111111	0.00121951	0.00120482	0.00119048	0.00117647	0.00127907	0.00126437	0.00125	0.00123596	0.00122222	0.00120879	0.00119565	0.0011828	0.00117021	0.00115789	0.00125	0.00134021	0.00132653
1106	0.001	0.000980392	0.00115385	0.00113208	0.00111111	0.00109091	0.00125	0.00122807	0.0012069	0.00118644	0.00116667	0.00131148	0.00129032	0.00126984	0.00125	0.00138462	0.00136364	0.00149254	0.00147059	0.0015942	0.00157143	0.0015493	0.00152778	0.00150685	0.00148649	0.00146667	0.00144737	0.00142857	0.00141026	0.00151899	0.0015	0.00160494	0.00158537	0.00156627	0.00154762	0.00152941	0.00151163	0.00149425	0.00147727	0.00146067	0.00144444	0.00142857	0.00141304	0.00139785	0.00138298	0.00136842	0.00135417	0.00134021	0.00132653
151	0.0014	0.00137255	0.00134615	0.00132075	0.00148148	0.00145455	0.00142857	0.00140351	0.00137931	0.00135593	0.00133333	0.00131148	0.00129032	0.00126984	0.00125	0.00123077	0.00121212	0.00119403	0.00117647	0.00115942	0.00114286	0.00112676	0.00111111	0.00109589	0.00108108	0.0012	0.00118421	0.00116883	0.00115385	0.00113924	0.001125	0.00111111	0.00121951	0.00120482	0.00119048	0.00129412	0.00127907	0.00126437	0.00136364	0.00134831	0.00133333	0.00131868	0.00130435	0.00129032	0.0012766	0.00126316	0.00125	0.00123711	0.00122449
154	0.0012	0.00117647	0.00115385	0.00113208	0.00111111	0.00109091	0.00107143	0.00105263	0.00103448	0.00101695	0.00116667	0.00114754	0.00112903	0.00111111	0.00109375	0.00107692	0.00106061	0.00104478	0.00117647	0.00115942	0.00114286	0.00112676	0.00111111	0.00109589	0.00108108	0.00106667	0.00105263	0.00103896	0.00102564	0.00101266	0.001	0.000987654	0.00097561	0.000963855	0.00107143	0.00117647	0.00116279	0.00114943	0.00113636	0.00123596	0.00122222	0.00131868	0.00130435	0.00129032	0.0012766	0.00126316	0.00125	0.00123711	0.00122449
651	0.0012	0.00117647	0.00115385	0.00113208	0.0012963	0.00127273	0.00125	0.00122807	0.0012069	0.00118644	0.00116667	0.00114754	0.00112903	0.00111111	0.00125	0.00123077	0.00121212	0.00119403	0.00117647	0.00115942	0.00114286	0.00112676	0.00111111	0.00109589	0.00108108	0.00106667	0.00105263	0.00103896	0.00102564	0.00101266	0.001	0.000987654	0.00097561	0.000963855	0.000952381	0.000941176	0.000930233	0.00103448	0.00102273	0.0011236	0.00111111	0.0010989	0.00108696	0.00107527	0.00106383	0.00105263	0.00104167	0.00103093	0.00102041
1146	0.001	0.000980392	0.000961538	0.000943396	0.000925926	0.000909091	0.000892857	0.000877193	0.000862069	0.000847458	0.000833333	0.000819672	0.000806452	0.000793651	0.00078125	0.000769231	0.000757576	0.000895522	0.000882353	0.000869565	0.000857143	0.00084507	0.000833333	0.000821918	0.000810811	0.000933333	0.000921053	0.00116883	0.00115385	0.00113924	0.001125	0.00111111	0.00109756	0.00108434	0.00107143	0.00105882	0.00104651	0.00103448	0.00102273	0.00101124	0.001	0.000989011	0.000978261	0.000967742	0.000957447	0.00105263	0.00104167	0.00103093	0.00102041
145	0.0004	0.000392157	0.000384615	0.000566038	0.000555556	0.000909091	0.000892857	0.000877193	0.000862069	0.000847458	0.000833333	0.000819672	0.000806452	0.000793651	0.00078125	0.000769231	0.000909091	0.000895522	0.000882353	0.000869565	0.000857143	0.00084507	0.000972222	0.000958904	0.000945946	0.000933333	0.000921053	0.000909091	0.000897436	0.000886076	0.000875	0.000864198	0.00097561	0.000963855	0.000952381	0.000941176	0.000930233	0.00091954	0.000909091	0.000898876	0.000888889	0.000879121	0.000869565	0.000860215	0.000851064	0.000947368	0.0009375	0.000927835	0.000918367
197	0.0008	0.000980392	0.000961538	0.000943396	0.000925926	0.000909091	0.000892857	0.000877193	0.000862069	0.000847458	0.000833333	0.000819672	0.000967742	0.000952381	0.0009375	0.000923077	0.000909091	0.000895522	0.000882353	0.000869565	0.000857143	0.00084507	0.000833333	0.000821918	0.000810811	0.0008	0.000789474	0.000779221	0.000769231	0.000759494	0.00075	0.000740741	0.000853659	0.000963855	0.00107143	0.00105882	0.00104651	0.00103448	0.00102273	0.00101124	0.001	0.000989011	0.000978261	0.000967742	0.000957447	0.000947368	0.0009375	0.000927835	0.000918367
964	0.0008	0.000784314	0.000769231	0.000754717	0.000740741	0.000727273	0.000714286	0.000701754	0.000689655	0.000677966	0.000666667	0.000655738	0.000645161	0.000634921	0.000625	0.000615385	0.000606061	0.000746269	0.000735294	0.000724638	0.000714286	0.000704225	0.000694444	0.000684932	0.000675676	0.000666667	0.000657895	0.000649351	0.000641026	0.000632911	0.000625	0.000617284	0.000609756	0.000722892	0.000714286	0.000705882	0.000697674	0.000689655	0.000795455	0.000786517	0.000777778	0.000769231	0.00076087	0.000752688	0.000744681	0.000842105	0.000833333	0.000824742	0.000816327
1285	0.0008	0.000784314	0.000769231	0.000943396	0.000925926	0.00109091	0.00125	0.00122807	0.0012069	0.00118644	0.00116667	0.00114754	0.00112903	0.00111111	0.00109375	0.00107692	0.00106061	0.00104478	0.00102941	0.00101449	0.001	0.000985915	0.000972222	0.000958904	0.000945946	0.000933333	0.000921053	0.000909091	0.000897436	0.00101266	0.001	0.000987654	0.00097561	0.000963855	0.000952381	0.000941176	0.000930233	0.00091954	0.000909091	0.000898876	0.000888889	0.000879121	0.000869565	0.000860215	0.000851064	0.000842105	0.000833333	0.000824742	0.000816327
560	0.0008	0.000784314	0.000769231	0.000754717	0.000740741	0.000727273	0.000714286	0.000877193	0.000862069	0.000847458	0.000833333	0.000819672	0.000806452	0.000793651	0.00078125	0.000769231	0.000757576	0.000746269	0.000735294	0.000724638	0.000714286	0.00084507	0.000833333	0.000821918	0.000945946	0.000933333	0.000921053	0.000909091	0.000897436	0.000886076	0.000875	0.000864198	0.000853659	0.000843373	0.000833333	0.000941176	0.000930233	0.00091954	0.000909091	0.000898876	0.000888889	0.000879121	0.000869565	0.000860215	0.000851064	0.000842105	0.000833333	0.000824742	0.000816327
611	0.0006	0.000588235	0.000576923	0.000566038	0.000740741	0.000727273	0.000714286	0.000701754	0.000689655	0.000677966	0.000666667	0.000655738	0.000645161	0.000634921	0.000625	0.000615385	0.000606061	0.000597015	0.000735294	0.000724638	0.000714286	0.000704225	0.000694444	0.000684932	0.000675676	0.000666667	0.000657895	0.000649351	0.000769231	0.000759494	0.000875	0.000864198	0.000853659	0.000843373	0.000833333	0.000823529	0.000813953	0.000804598	0.000795455	0.000786517	0.000777778	0.000769231	0.00076087	0.000752688	0.000744681	0.000736842	0.000833333	0.000824742	0.000816327
1232	0.0006	0.000588235	0.000576923	0.000566038	0.000555556	0.000545455	0.000714286	0.000701754	0.000689655	0.000677966	0.000666667	0.000655738	0.000645161	0.000634921	0.000625	0.000615385	0.000606061	0.000597015	0.000588235	0.00057971	0.000571429	0.00056338	0.000555556	0.000547945	0.000540541	0.000533333	0.000526316	0.000519481	0.000512821	0.000506329	0.0005	0.000493827	0.000487805	0.000481928	0.00047619	0.000588235	0.000581395	0.000574713	0.000568182	0.000674157	0.000777778	0.000769231	0.00076087	0.000752688	0.000744681	0.000736842	0.000833333	0.000824742	0.000816327
1234	0.001	0.00117647	0.00115385	0.00113208	0.00111111	0.00109091	0.00107143	0.00105263	0.00103448	0.00101695	0.001	0.000983607	0.000967742	0.000952381	0.0009375	0.000923077	0.00106061	0.00104478	0.00102941	0.00101449	0.001	0.000985915	0.000972222	0.000958904	0.000945946	0.000933333	0.000921053	0.000909091	0.000897436	0.000886076	0.000875	0.000864198	0.000853659	0.000843373	0.000833333	0.000823529	0.000930233	0.00091954	0.000909091	0.000898876	0.000888889	0.000879121	0.000869565	0.000860215	0.000851064	0.000842105	0.000833333	0.000824742	0.000816327
273	0.0004	0.000588235	0.000576923	0.000566038	0.000555556	0.000545455	0.000535714	0.000526316	0.000517241	0.000508475	0.0005	0.000491803	0.000483871	0.00047619	0.00046875	0.000461538	0.000454545	0.000447761	0.000441176	0.000434783	0.000571429	0.00056338	0.000694444	0.000684932	0.000675676	0.000666667	0.000657895	0.000649351	0.000641026	0.000632911	0.000625	0.000617284	0.000609756	0.00060241	0.000595238	0.000588235	0.000697674	0.000804598	0.000795455	0.000786517	0.000777778	0.000769231	0.00076087	0.000752688	0.000744681	0.000736842	0.000729167	0.000721649	0.000714286
766	0.0006	0.000588235	0.000769231	0.000754717	0.000740741	0.000727273	0.000714286	0.000701754	0.000862069	0.000847458	0.000833333	0.000819672	0.000806452	0.000793651	0.00078125	0.000769231	0.000757576	0.000746269	0.000735294	0.000724638	0.000714286	0.000704225	0.000694444	0.000684932	0.000675676	0.000666667	0.000657895	0.000779221	0.000769231	0.000759494	0.00075	0.000740741	0.000731707	0.000722892	0.000714286	0.000705882	0.000697674	0.000689655	0.000795455	0.000786517	0.000777778	0.000769231	0.00076087	0.000752688	0.000744681	0.000736842	0.000729167	0.000721649	0.000714286
450	0.0006	0.000588235	0.000769231	0.000754717	0.000740741	0.000727273	0.000714286	0.000701754	0.000689655	0.000677966	0.000666667	0.000655738	0.000645161	0.000793651	0.00078125	0.000769231	0.000757576	0.000746269	0.000735294	0.000724638	0.000714286	0.000704225	0.000694444	0.000684932	0.000675676	0.000666667	0.000657895	0.000649351	0.000641026	0.000632911	0.000625	0.000617284	0.000609756	0.00060241	0.000595238	0.000588235	0.000581395	0.000574713	0.000568182	0.000561798	0.000555556	0.000549451	0.000543478	0.000537634	0.000638298	0.000631579	0.000625	0.000618557	0.000612245
474	0.0004	0.000392157	0.000384615	0.000377358	0.00037037	0.000363636	0.000357143	0.000350877	0.000344828	0.000338983	0.000333333	0.000327869	0.000322581	0.00031746	0.0003125	0.000307692	0.00030303	0.000298507	0.000294118	0.000289855	0.000285714	0.00028169	0.000277778	0.000273973	0.00027027	0.000266667	0.000263158	0.00025974	0.00025641	0.000253165	0.000375	0.00037037	0.000365854	0.000361446	0.000357143	0.000470588	0.000581395	0.000574713	0.000681818	0.000674157	0.000666667	0.000659341	0.000652174	0.000645161	0.000638298	0.000631579	0.000625	0.000618557	0.000612245
501	0	0	0	0	0.000185185	0.000181818	0.000178571	0.000175439	0.000172414	0.000169492	0.000333333	0.000327869	0.000322581	0.00047619	0.00046875	0.000461538	0.000606061	0.000597015	0.000588235	0.00057971	0.000571429	0.00056338	0.000555556	0.000547945	0.000540541	0.000533333	0.000526316	0.000519481	0.000512821	0.000506329	0.0005	0.000493827	0.000609756	0.00060241	0.000595238	0.000588235	0.000581395	0.000574713	0.000568182	0.000561798	0.000666667	0.000659341	0.000652174	0.000645161	0.000638298	0.000631579	0.000625	0.000618557	0.000612245
630	0.0008	0.000784314	0.000769231	0.000943396	0.000925926	0.000909091	0.000892857	0.000877193	0.000862069	0.000847458	0.000833333	0.000983607	0.000967742	0.000952381	0.0009375	0.000923077	0.000909091	0.000895522	0.000882353	0.000869565	0.000857143	0.00084507	0.000833333	0.000821918	0.000810811	0.0008	0.000789474	0.000779221	0.000769231	0.000759494	0.00075	0.000740741	0.000731707	0.000722892	0.000714286	0.000705882	0.000697674	0.000689655	0.000681818	0.000674157	0.000666667	0.000659341	0.000652174	0.000645161	0.000638298	0.000631579	0.000625	0.000618557	0.000612245
947	0.0004	0.000392157	0.000384615	0.000566038	0.000555556	0.000545455	0.000535714	0.000526316	0.000517241	0.000508475	0.0005	0.000491803	0.000483871	0.00047619	0.00046875	0.000461538	0.000454545	0.000447761	0.000441176	0.000434783	0.000428571	0.000422535	0.000416667	0.000410959	0.000405405	0.0004	0.000394737	0.00038961	0.000384615	0.000506329	0.0005	0.000617284	0.000609756	0.000722892	0.000714286	0.000705882	0.000697674	0.000689655	0.000681818	0.000674157	0.000666667	0.000659341	0.000652174	0.000645161	0.000638298	0.000631579	0.000625	0.000618557	0.000612245
506	0.0004	0.000392157	0.000384615	0.000377358	0.00037037	0.000363636	0.000357143	0.000526316	0.000689655	0.000677966	0.000666667	0.000819672	0.000806452	0.000793651	0.00078125	0.000769231	0.000757576	0.000746269	0.000735294	0.000724638	0.000714286	0.000704225	0.000694444	0.000684932	0.000675676	0.000666667	0.000657895	0.000649351	0.000641026	0.000632911	0.000625	0.000617284	0.000609756	0.00060241	0.000595238	0.000588235	0.000581395	0.000574713	0.000568182	0.000561798	0.000555556	0.000549451	0.000543478	0.000537634	0.000531915	0.000526316	0.000520833	0.000515464	0.000510204
1158	0.0004	0.000392157	0.000384615	0.000377358	0.00037037	0.000363636	0.000357143	0.000350877	0.000344828	0.000338983	0.000333333	0.000327869	0.000322581	0.00031746	0.0003125	0.000307692	0.00030303	0.000298507	0.000294118	0.000434783	0.000428571	0.000422535	0.000416667	0.000410959	0.000405405	0.000533333	0.000526316	0.000519481	0.000512821	0.000506329	0.0005	0.000493827	0.000487805	0.000481928	0.00047619	0.000470588	0.000465116	0.00045977	0.000568182	0.000561798	0.000555556	0.000549451	0.000543478	0.000537634	0.000531915	0.000526316	0.000520833	0.000515464	0.000510204
350	0.0004	0.000392157	0.000384615	0.000377358	0.00037037	0.000363636	0.000357143	0.000350877	0.000517241	0.000508475	0.0005	0.000491803	0.000483871	0.00047619	0.00046875	0.000461538	0.000454545	0.000447761	0.000441176	0.000434783	0.000428571	0.000422535	0.000416667	0.000410959	0.000405405	0.0004	0.000394737	0.00038961	0.000384615	0.000379747	0.000375	0.00037037	0.000365854	0.000361446	0.000357143	0.000352941	0.000348837	0.000344828	0.000340909	0.000337079	0.000444444	0.00043956	0.000434783	0.000430108	0.000425532	0.000421053	0.000416667	0.000412371	0.000408163
505	0.0004	0.000588235	0.000576923	0.000566038	0.000555556	0.000545455	0.000535714	0.000526316	0.000517241	0.000508475	0.0005	0.000491803	0.000483871	0.00047619	0.00046875	0.000461538	0.000454545	0.000447761	0.000441176	0.000434783	0.000428571	0.000422535	0.000416667	0.000410959	0.000405405	0.0004	0.000394737	0.00038961	0.000384615	0.000379747	0.000375	0.00037037	0.000365854	0.000361446	0.000357143	0.000352941	0.000348837	0.000344828	0.000340909	0.000337079	0.000333333	0.00032967	0.000326087	0.000322581	0.000319149	0.000315789	0.0003125	0.000412371	0.000408163
677	0.0004	0.000392157	0.000384615	0.000377358	0.00037037	0.000363636	0.000535714	0.000526316	0.000517241	0.000508475	0.0005	0.000491803	0.000483871	0.00047619	0.00046875	0.000461538	0.000454545	0.000447761	0.000441176	0.000434783	0.000428571	0.000422535	0.000416667	0.000410959	0.000405405	0.0004	0.000394737	0.00038961	0.000384615	0.000379747	0.000375	0.00037037	0.000365854	0.000361446	0.000357143	0.000352941	0.000348837	0.000344828	0.000340909	0.000337079	0.000444444	0.00043956	0.000434783	0.000430108	0.000425532	0.000421053	0.000416667	0.000412371	0.000408163
1261	0.0008	0.000784314	0.000769231	0.000754717	0.000740741	0.000727273	0.000714286	0.000701754	0.000689655	0.000677966	0.000666667	0.000655738	0.000645161	0.000634921	0.000625	0.000615385	0.000606061	0.000597015	0.000588235	0.00057971	0.000571429	0.00056338	0.000555556	0.000547945	0.000540541	0.000533333	0.000526316	0.000519481	0.000512821	0.000506329	0.0005	0.000493827	0.000487805	0.000481928	0.00047619	0.000470588	0.000465116	0.00045977	0.000454545	0.000449438	0.000444444	0.00043956	0.000434783	0.000430108	0.000425532	0.000421053	0.000416667	0.000412371	0.000408163
401	0.0002	0.000196078	0.000192308	0.000188679	0.000185185	0.000181818	0.000178571	0.000175439	0.000172414	0.000169492	0.000166667	0.000163934	0.00016129	0.00015873	0.00015625	0.000153846	0.000151515	0.000149254	0.000147059	0.000144928	0.000285714	0.00028169	0.000277778	0.000273973	0.00027027	0.000266667	0.000263158	0.00025974	0.00025641	0.000253165	0.00025	0.000246914	0.000243902	0.000240964	0.000238095	0.000235294	0.000232558	0.000229885	0.000227273	0.000224719	0.000222222	0.00021978	0.000217391	0.000215054	0.000212766	0.000210526	0.000208333	0.000206186	0.000306122
405	0.0006	0.000588235	0.000576923	0.000566038	0.000555556	0.000545455	0.000535714	0.000526316	0.000517241	0.000508475	0.0005	0.000491803	0.000483871	0.00047619	0.00046875	0.000461538	0.000454545	0.000447761	0.000441176	0.000434783	0.000428571	0.000422535	0.000416667	0.000410959	0.000405405	0.0004	0.000394737	0.00038961	0.000384615	0.000379747	0.000375	0.00037037	0.000365854	0.000361446	0.000357143	0.000352941	0.000348837	0.000344828	0.000340909	0.000337079	0.000333333	0.00032967	0.000326087	0.000322581	0.000319149	0.000315789	0.0003125	0.000309278	0.000306122
411	0.0004	0.000392157	0.000384615	0.000377358	0.00037037	0.000363636	0.000357143	0.000350877	0.000344828	0.000338983	0.000333333	0.000327869	0.000322581	0.00031746	0.0003125	0.000307692	0.00030303	0.000298507	0.000294118	0.000289855	0.000285714	0.00028169	0.000277778	0.000273973	0.00027027	0.000266667	0.000263158	0.00025974	0.00025641	0.000253165	0.00025	0.000246914	0.000243902	0.000240964	0.000357143	0.000352941	0.000348837	0.000344828	0.000340909	0.000337079	0.000333333	0.00032967	0.000326087	0.000322581	0.000319149	0.000315789	0.0003125	0.000309278	0.000306122
475	0.0004	0.000392157	0.000384615	0.000377358	0.00037037	0.000363636	0.000357143	0.000350877	0.000344828	0.000338983	0.000333333	0.000327869	0.000322581	0.00031746	0.0003125	0.000307692	0.00030303	0.000298507	0.000294118	0.000289855	0.000285714	0.00028169	0.000277778	0.000273973	0.00027027	0.000266667	0.000263158	0.00025974	0.00025641	0.000379747	0.000375	0.00037037	0.000365854	0.000361446	0.000357143	0.000352941	0.000348837	0.000344828	0.000340909	0.000337079	0.000333333	0.00032967	0.000326087	0.000322581	0.000319149	0.000315789	0.0003125	0.000309278	0.000306122
476	0.0002	0.000196078	0.000192308	0.000188679	0.000185185	0.000181818	0.000178571	0.000175439	0.000172414	0.000169492	0.000166667	0.000163934	0.00016129	0.00015873	0.00015625	0.000153846	0.000151515	0.000149254	0.000147059	0.000144928	0.000142857	0.000140845	0.000138889	0.000273973	0.00027027	0.000266667	0.000263158	0.00025974	0.00025641	0.000253165	0.00025	0.000246914	0.000243902	0.000240964	0.000238095	0.000235294	0.000232558	0.000229885	0.000227273	0.000224719	0.000222222	0.00021978	0.000217391	0.000215054	0.000212766	0.000210526	0.000208333	0.000309278	0.000306122
517	0.0004	0.000392157	0.000384615	0.000377358	0.00037037	0.000363636	0.000357143	0.000350877	0.000344828	0.000338983	0.000333333	0.000327869	0.000322581	0.00031746	0.0003125	0.000307692	0.00030303	0.000298507	0.000294118	0.000289855	0.000285714	0.00028169	0.000277778	0.000273973	0.00027027	0.0004	0.000394737	0.00038961	0.000384615	0.000379747	0.000375	0.00037037	0.000365854	0.000361446	0.000357143	0.000352941	0.000348837	0.000344828	0.000340909	0.000337079	0.000333333	0.00032967	0.000326087	0.000322581	0.000319149	0.000315789	0.0003125	0.000309278	0.000306122
917	0.0002	0.000196078	0.000192308	0.000188679	0.000185185	0.000181818	0.000178571	0.000350877	0.000344828	0.000338983	0.000333333	0.000327869	0.000322581	0.00031746	0.0003125	0.000307692	0.00030303	0.000298507	0.000294118	0.000289855	0.000285714	0.00028169	0.000277778	0.000273973	0.00027027	0.000266667	0.000263158	0.00025974	0.00025641	0.000253165	0.00025	0.000246914	0.000243902	0.000240964	0.000238095	0.000235294	0.000232558	0.000344828	0.000340909	0.000337079	0.000333333	0.00032967	0.000326087	0.000322581	0.000319149	0.000315789	0.0003125	0.000309278	0.000306122
1035	0.0002	0.000196078	0.000192308	0.000188679	0.000185185	0.000181818	0.000178571	0.000175439	0.000172414	0.000169492	0.000166667	0.000163934	0.00016129	0.00015873	0.00015625	0.000153846	0.000151515	0.000149254	0.000147059	0.000144928	0.000142857	0.000140845	0.000138889	0.000136986	0.000135135	0.000133333	0.000131579	0.00012987	0.000128205	0.000253165	0.000375	0.00037037	0.000365854	0.000361446	0.000357143	0.000352941	0.000348837	0.000344828	0.000340909	0.000337079	0.000333333	0.00032967	0.000326087	0.000322581	0.000319149	0.000315789	0.0003125	0.000309278	0.000306122
992	0.0004	0.000392157	0.000384615	0.000377358	0.00037037	0.000363636	0.000357143	0.000350877	0.000344828	0.000338983	0.000333333	0.000327869	0.000322581	0.00031746	0.0003125	0.000307692	0.00030303	0.000298507	0.000294118	0.000289855	0.000285714	0.00028169	0.000277778	0.000273973	0.00027027	0.000266667	0.000263158	0.00025974	0.00025641	0.000253165	0.00025	0.000246914	0.000243902	0.000240964	0.000238095	0.000235294	0.000232558	0.000229885	0.000227273	0.000224719	0.000222222	0.00021978	0.000217391	0.000215054	0.000212766	0.000210526	0.000208333	0.000206186	0.000204082
1252	0	0	0	0	0	0	0	0	0	0	0	0	0	0	0	0	0	0	0	0	0	0	0	0	0	0	0	0.00012987	0.000128205	0.000126582	0.000125	0.000246914	0.000243902	0.000240964	0.000238095	0.000235294	0.000232558	0.000229885	0.000227273	0.000224719	0.000222222	0.00021978	0.000217391	0.000215054	0.000212766	0.000210526	0.000208333	0.000206186	0.000204082
1276	0.0002	0.000196078	0.000192308	0.000188679	0.000185185	0.000181818	0.000178571	0.000175439	0.000172414	0.000169492	0.000166667	0.000163934	0.00016129	0.00015873	0.00015625	0.000153846	0.000151515	0.000149254	0.000147059	0.000144928	0.000142857	0.000140845	0.000138889	0.000136986	0.000135135	0.000133333	0.000131579	0.00025974	0.00025641	0.000253165	0.00025	0.000246914	0.000243902	0.000240964	0.000238095	0.000235294	0.000232558	0.000229885	0.000227273	0.000224719	0.000222222	0.00021978	0.000217391	0.000215054	0.000212766	0.000210526	0.000208333	0.000206186	0.000204082
1277	0.0002	0.000196078	0.000192308	0.000188679	0.000185185	0.000181818	0.000178571	0.000175439	0.000172414	0.000169492	0.000166667	0.000163934	0.00016129	0.00015873	0.00015625	0.000153846	0.000151515	0.000298507	0.000294118	0.000289855	0.000285714	0.00028169	0.000277778	0.000273973	0.00027027	0.000266667	0.000263158	0.00025974	0.00025641	0.000253165	0.00025	0.000246914	0.000243902	0.000240964	0.000238095	0.000235294	0.000232558	0.000229885	0.000227273	0.000224719	0.000222222	0.00021978	0.000217391	0.000215054	0.000212766	0.000210526	0.000208333	0.000206186	0.000204082
471	0.0002	0.000196078	0.000192308	0.000188679	0.000185185	0.000181818	0.000178571	0.000175439	0.000172414	0.000169492	0.000166667	0.000163934	0.00016129	0.00015873	0.00015625	0.000153846	0.000151515	0.000149254	0.000147059	0.000144928	0.000142857	0.000140845	0.000138889	0.000136986	0.000135135	0.000133333	0.000131579	0.00012987	0.000128205	0.000126582	0.000125	0.000123457	0.000121951	0.000120482	0.000119048	0.000117647	0.000116279	0.000114943	0.000113636	0.00011236	0.000111111	0.00010989	0.000108696	0.000107527	0.000106383	0.000105263	0.000104167	0.000103093	0.000102041
610	0	0	0	0	0	0	0	0	0	0	0	0	0	0	0	0	0	0	0	0	0	0	0	0	0	0	0	0	0	0	0	0	0	0.000120482	0.000119048	0.000117647	0.000116279	0.000114943	0.000113636	0.00011236	0.000111111	0.00010989	0.000108696	0.000107527	0.000106383	0.000105263	0.000104167	0.000103093	0.000102041
748	0.0002	0.000196078	0.000192308	0.000188679	0.000185185	0.000181818	0.000178571	0.000175439	0.000172414	0.000169492	0.000166667	0.000163934	0.00016129	0.00015873	0.00015625	0.000153846	0.000151515	0.000149254	0.000147059	0.000144928	0.000142857	0.000140845	0.000138889	0.000136986	0.000135135	0.000133333	0.000131579	0.00012987	0.000128205	0.000126582	0.000125	0.000123457	0.000121951	0.000120482	0.000119048	0.000117647	0.000116279	0.000114943	0.000113636	0.00011236	0.000111111	0.00010989	0.000108696	0.000107527	0.000106383	0.000105263	0.000104167	0.000103093	0.000102041
1030	0	0	0	0	0	0	0	0	0	0	0	0	0	0	0	0	0	0	0	0	0	0	0	0	0	0	0	0	0	0	0	0	0	0	0	0	0	0	0	0	0	0	0	0.000107527	0.000106383	0.000105263	0.000104167	0.000103093	0.000102041
1235	0	0	0	0	0	0	0	0	0	0	0	0	0	0	0	0	0	0	0	0	0	0	0	0	0	0	0	0	0	0	0	0	0	0	0	0.000117647	0.000116279	0.000114943	0.000113636	0.00011236	0.000111111	0.00010989	0.000108696	0.000107527	0.000106383	0.000105263	0.000104167	0.000103093	0.000102041
1340	0	0	0	0	0	0	0	0	0	0	0	0	0	0	0	0	0	0	0	0	0	0	0	0	0	0	0	0	0	0	0	0	0	0	0	0	0	0	0	0	0	0	0	0	0	0	0.000104167	0.000103093	0.000102041
1341	0	0	0	0	0	0	0	0	0	0	0	0	0	0	0	0	0	0	0	0	0	0	0	0.000136986	0.000135135	0.000133333	0.000131579	0.00012987	0.000128205	0.000126582	0.000125	0.000123457	0.000121951	0.000120482	0.000119048	0.000117647	0.000116279	0.000114943	0.000113636	0.00011236	0.000111111	0.00010989	0.000108696	0.000107527	0.000106383	0.000105263	0.000104167	0.000103093	0.000102041
1	0	0	0	0	0	0	0	0	0	0	0	0	0	0	0	0	0	0	0	0	0	0	0	0	0	0	0	0	0	0	0	0	0	0	0	0	0	0	0	0	0	0	0	0	0	0	0	0	0
3	0	0	0	0	0	0	0	0	0	0	0	0	0	0	0	0	0	0	0	0	0	0	0	0	0	0	0	0	0	0	0	0	0	0	0	0	0	0	0	0	0	0	0	0	0	0	0	0	0
7	0	0	0	0	0	0	0	0	0	0	0	0	0	0	0	0	0	0	0	0	0	0	0	0	0	0	0	0	0	0	0	0	0	0	0	0	0	0	0	0	0	0	0	0	0	0	0	0	0
9	0	0	0	0	0	0	0	0	0	0	0	0	0	0	0	0	0	0	0	0	0	0	0	0	0	0	0	0	0	0	0	0	0	0	0	0	0	0	0	0	0	0	0	0	0	0	0	0	0
10	0	0	0	0	0	0	0	0	0	0	0	0	0	0	0	0	0	0	0	0	0	0	0	0	0	0	0	0	0	0	0	0	0	0	0	0	0	0	0	0	0	0	0	0	0	0	0	0	0
11	0	0	0	0	0	0	0	0	0	0	0	0	0	0	0	0	0	0	0	0	0	0	0	0	0	0	0	0	0	0	0	0	0	0	0	0	0	0	0	0	0	0	0	0	0	0	0	0	0
12	0	0	0	0	0	0	0	0	0	0	0	0	0	0	0	0	0	0	0	0	0	0	0	0	0	0	0	0	0	0	0	0	0	0	0	0	0	0	0	0	0	0	0	0	0	0	0	0	0
14	0	0	0	0	0	0	0	0	0	0	0	0	0	0	0	0	0	0	0	0	0	0	0	0	0	0	0	0	0	0	0	0	0	0	0	0	0	0	0	0	0	0	0	0	0	0	0	0	0
17	0	0	0	0	0	0	0	0	0	0	0	0	0	0	0	0	0	0	0	0	0	0	0	0	0	0	0	0	0	0	0	0	0	0	0	0	0	0	0	0	0	0	0	0	0	0	0	0	0
18	0	0	0	0	0	0	0	0	0	0	0	0	0	0	0	0	0	0	0	0	0	0	0	0	0	0	0	0	0	0	0	0	0	0	0	0	0	0	0	0	0	0	0	0	0	0	0	0	0
19	0	0	0	0	0	0	0	0	0	0	0	0	0	0	0	0	0	0	0	0	0	0	0	0	0	0	0	0	0	0	0	0	0	0	0	0	0	0	0	0	0	0	0	0	0	0	0	0	0
21	0	0	0	0	0	0	0	0	0	0	0	0	0	0	0	0	0	0	0	0	0	0	0	0	0	0	0	0	0	0	0	0	0	0	0	0	0	0	0	0	0	0	0	0	0	0	0	0	0
22	0	0	0	0	0	0	0	0	0	0	0	0	0	0	0	0	0	0	0	0	0	0	0	0	0	0	0	0	0	0	0	0	0	0	0	0	0	0	0	0	0	0	0	0	0	0	0	0	0
23	0	0	0	0	0	0	0	0	0	0	0	0	0	0	0	0	0	0	0	0	0	0	0	0	0	0	0	0	0	0	0	0	0	0	0	0	0	0	0	0	0	0	0	0	0	0	0	0	0
24	0	0	0	0	0	0	0	0	0	0	0	0	0	0	0	0	0	0	0	0	0	0	0	0	0	0	0	0	0	0	0	0	0	0	0	0	0	0	0	0	0	0	0	0	0	0	0	0	0
25	0	0	0	0	0	0	0	0	0	0	0	0	0	0	0	0	0	0	0	0	0	0	0	0	0	0	0	0	0	0	0	0	0	0	0	0	0	0	0	0	0	0	0	0	0	0	0	0	0
26	0	0	0	0	0	0	0	0	0	0	0	0	0	0	0	0	0	0	0	0	0	0	0	0	0	0	0	0	0	0	0	0	0	0	0	0	0	0	0	0	0	0	0	0	0	0	0	0	0
28	0	0	0	0	0	0	0	0	0	0	0	0	0	0	0	0	0	0	0	0	0	0	0	0	0	0	0	0	0	0	0	0	0	0	0	0	0	0	0	0	0	0	0	0	0	0	0	0	0
29	0	0	0	0	0	0	0	0	0	0	0	0	0	0	0	0	0	0	0	0	0	0	0	0	0	0	0	0	0	0	0	0	0	0	0	0	0	0	0	0	0	0	0	0	0	0	0	0	0
30	0	0	0	0	0	0	0	0	0	0	0	0	0	0	0	0	0	0	0	0	0	0	0	0	0	0	0	0	0	0	0	0	0	0	0	0	0	0	0	0	0	0	0	0	0	0	0	0	0
31	0	0	0	0	0	0	0	0	0	0	0	0	0	0	0	0	0	0	0	0	0	0	0	0	0	0	0	0	0	0	0	0	0	0	0	0	0	0	0	0	0	0	0	0	0	0	0	0	0
33	0	0	0	0	0	0	0	0	0	0	0	0	0	0	0	0	0	0	0	0	0	0	0	0	0	0	0	0	0	0	0	0	0	0	0	0	0	0	0	0	0	0	0	0	0	0	0	0	0
34	0	0	0	0	0	0	0	0	0	0	0	0	0	0	0	0	0	0	0	0	0	0	0	0	0	0	0	0	0	0	0	0	0	0	0	0	0	0	0	0	0	0	0	0	0	0	0	0	0
35	0	0	0	0	0	0	0	0	0	0	0	0	0	0	0	0	0	0	0	0	0	0	0	0	0	0	0	0	0	0	0	0	0	0	0	0	0	0	0	0	0	0	0	0	0	0	0	0	0
37	0	0	0	0	0	0	0	0	0	0	0	0	0	0	0	0	0	0	0	0	0	0	0	0	0	0	0	0	0	0	0	0	0	0	0	0	0	0	0	0	0	0	0	0	0	0	0	0	0
38	0	0	0	0	0	0	0	0	0	0	0	0	0	0	0	0	0	0	0	0	0	0	0	0	0	0	0	0	0	0	0	0	0	0	0	0	0	0	0	0	0	0	0	0	0	0	0	0	0
39	0	0	0	0	0	0	0	0	0	0	0	0	0	0	0	0	0	0	0	0	0	0	0	0	0	0	0	0	0	0	0	0	0	0	0	0	0	0	0	0	0	0	0	0	0	0	0	0	0
41	0	0	0	0	0	0	0	0	0	0	0	0	0	0	0	0	0	0	0	0	0	0	0	0	0	0	0	0	0	0	0	0	0	0	0	0	0	0	0	0	0	0	0	0	0	0	0	0	0
42	0	0	0	0	0	0	0	0	0	0	0	0	0	0	0	0	0	0	0	0	0	0	0	0	0	0	0	0	0	0	0	0	0	0	0	0	0	0	0	0	0	0	0	0	0	0	0	0	0
43	0	0	0	0	0	0	0	0	0	0	0	0	0	0	0	0	0	0	0	0	0	0	0	0	0	0	0	0	0	0	0	0	0	0	0	0	0	0	0	0	0	0	0	0	0	0	0	0	0
44	0	0	0	0	0	0	0	0	0	0	0	0	0	0	0	0	0	0	0	0	0	0	0	0	0	0	0	0	0	0	0	0	0	0	0	0	0	0	0	0	0	0	0	0	0	0	0	0	0
45	0	0	0	0	0	0	0	0	0	0	0	0	0	0	0	0	0	0	0	0	0	0	0	0	0	0	0	0	0	0	0	0	0	0	0	0	0	0	0	0	0	0	0	0	0	0	0	0	0
46	0	0	0	0	0	0	0	0	0	0	0	0	0	0	0	0	0	0	0	0	0	0	0	0	0	0	0	0	0	0	0	0	0	0	0	0	0	0	0	0	0	0	0	0	0	0	0	0	0
47	0	0	0	0	0	0	0	0	0	0	0	0	0	0	0	0	0	0	0	0	0	0	0	0	0	0	0	0	0	0	0	0	0	0	0	0	0	0	0	0	0	0	0	0	0	0	0	0	0
48	0	0	0	0	0	0	0	0	0	0	0	0	0	0	0	0	0	0	0	0	0	0	0	0	0	0	0	0	0	0	0	0	0	0	0	0	0	0	0	0	0	0	0	0	0	0	0	0	0
49	0	0	0	0	0	0	0	0	0	0	0	0	0	0	0	0	0	0	0	0	0	0	0	0	0	0	0	0	0	0	0	0	0	0	0	0	0	0	0	0	0	0	0	0	0	0	0	0	0
50	0	0	0	0	0	0	0	0	0	0	0	0	0	0	0	0	0	0	0	0	0	0	0	0	0	0	0	0	0	0	0	0	0	0	0	0	0	0	0	0	0	0	0	0	0	0	0	0	0
51	0	0	0	0	0	0	0	0	0	0	0	0	0	0	0	0	0	0	0	0	0	0	0	0	0	0	0	0	0	0	0	0	0	0	0	0	0	0	0	0	0	0	0	0	0	0	0	0	0
52	0	0	0	0	0	0	0	0	0	0	0	0	0	0	0	0	0	0	0	0	0	0	0	0	0	0	0	0	0	0	0	0	0	0	0	0	0	0	0	0	0	0	0	0	0	0	0	0	0
53	0	0	0	0	0	0	0	0	0	0	0	0	0	0	0	0	0	0	0	0	0	0	0	0	0	0	0	0	0	0	0	0	0	0	0	0	0	0	0	0	0	0	0	0	0	0	0	0	0
54	0	0	0	0	0	0	0	0	0	0	0	0	0	0	0	0	0	0	0	0	0	0	0	0	0	0	0	0	0	0	0	0	0	0	0	0	0	0	0	0	0	0	0	0	0	0	0	0	0
58	0	0	0	0	0	0	0	0	0	0	0	0	0	0	0	0	0	0	0	0	0	0	0	0	0	0	0	0	0	0	0	0	0	0	0	0	0	0	0	0	0	0	0	0	0	0	0	0	0
60	0	0	0	0	0	0	0	0	0	0	0	0	0	0	0	0	0	0	0	0	0	0	0	0	0	0	0	0	0	0	0	0	0	0	0	0	0	0	0	0	0	0	0	0	0	0	0	0	0
61	0	0	0	0	0	0	0	0	0	0	0	0	0	0	0	0	0	0	0	0	0	0	0	0	0	0	0	0	0	0	0	0	0	0	0	0	0	0	0	0	0	0	0	0	0	0	0	0	0
62	0	0	0	0	0	0	0	0	0	0	0	0	0	0	0	0	0	0	0	0	0	0	0	0	0	0	0	0	0	0	0	0	0	0	0	0	0	0	0	0	0	0	0	0	0	0	0	0	0
63	0	0	0	0	0	0	0	0	0	0	0	0	0	0	0	0	0	0	0	0	0	0	0	0	0	0	0	0	0	0	0	0	0	0	0	0	0	0	0	0	0	0	0	0	0	0	0	0	0
65	0	0	0	0	0	0	0	0	0	0	0	0	0	0	0	0	0	0	0	0	0	0	0	0	0	0	0	0	0	0	0	0	0	0	0	0	0	0	0	0	0	0	0	0	0	0	0	0	0
66	0	0	0	0	0	0	0	0	0	0	0	0	0	0	0	0	0	0	0	0	0	0	0	0	0	0	0	0	0	0	0	0	0	0	0	0	0	0	0	0	0	0	0	0	0	0	0	0	0
67	0	0	0	0	0	0	0	0	0	0	0	0	0	0	0	0	0	0	0	0	0	0	0	0	0	0	0	0	0	0	0	0	0	0	0	0	0	0	0	0	0	0	0	0	0	0	0	0	0
68	0	0	0	0	0	0	0	0	0	0	0	0	0	0	0	0	0	0	0	0	0	0	0	0	0	0	0	0	0	0	0	0	0	0	0	0	0	0	0	0	0	0	0	0	0	0	0	0	0
69	0	0	0	0	0	0	0	0	0	0	0	0	0	0	0	0	0	0	0	0	0	0	0	0	0	0	0	0	0	0	0	0	0	0	0	0	0	0	0	0	0	0	0	0	0	0	0	0	0
71	0	0	0	0	0	0	0	0	0	0	0	0	0	0	0	0	0	0	0	0	0	0	0	0	0	0	0	0	0	0	0	0	0	0	0	0	0	0	0	0	0	0	0	0	0	0	0	0	0
72	0	0	0	0	0	0	0	0	0	0	0	0	0	0	0	0	0	0	0	0	0	0	0	0	0	0	0	0	0	0	0	0	0	0	0	0	0	0	0	0	0	0	0	0	0	0	0	0	0
73	0	0	0	0	0	0	0	0	0	0	0	0	0	0	0	0	0	0	0	0	0	0	0	0	0	0	0	0	0	0	0	0	0	0	0	0	0	0	0	0	0	0	0	0	0	0	0	0	0
74	0	0	0	0	0	0	0	0	0	0	0	0	0	0	0	0	0	0	0	0	0	0	0	0	0	0	0	0	0	0	0	0	0	0	0	0	0	0	0	0	0	0	0	0	0	0	0	0	0
75	0	0	0	0	0	0	0	0	0	0	0	0	0	0	0	0	0	0	0	0	0	0	0	0	0	0	0	0	0	0	0	0	0	0	0	0	0	0	0	0	0	0	0	0	0	0	0	0	0
76	0	0	0	0	0	0	0	0	0	0	0	0	0	0	0	0	0	0	0	0	0	0	0	0	0	0	0	0	0	0	0	0	0	0	0	0	0	0	0	0	0	0	0	0	0	0	0	0	0
78	0	0	0	0	0	0	0	0	0	0	0	0	0	0	0	0	0	0	0	0	0	0	0	0	0	0	0	0	0	0	0	0	0	0	0	0	0	0	0	0	0	0	0	0	0	0	0	0	0
80	0	0	0	0	0	0	0	0	0	0	0	0	0	0	0	0	0	0	0	0	0	0	0	0	0	0	0	0	0	0	0	0	0	0	0	0	0	0	0	0	0	0	0	0	0	0	0	0	0
81	0	0	0	0	0	0	0	0	0	0	0	0	0	0	0	0	0	0	0	0	0	0	0	0	0	0	0	0	0	0	0	0	0	0	0	0	0	0	0	0	0	0	0	0	0	0	0	0	0
82	0	0	0	0	0	0	0	0	0	0	0	0	0	0	0	0	0	0	0	0	0	0	0	0	0	0	0	0	0	0	0	0	0	0	0	0	0	0	0	0	0	0	0	0	0	0	0	0	0
83	0	0	0	0	0	0	0	0	0	0	0	0	0	0	0	0	0	0	0	0	0	0	0	0	0	0	0	0	0	0	0	0	0	0	0	0	0	0	0	0	0	0	0	0	0	0	0	0	0
88	0	0	0	0	0	0	0	0	0	0	0	0	0	0	0	0	0	0	0	0	0	0	0	0	0	0	0	0	0	0	0	0	0	0	0	0	0	0	0	0	0	0	0	0	0	0	0	0	0
91	0	0	0	0	0	0	0	0	0	0	0	0	0	0	0	0	0	0	0	0	0	0	0	0	0	0	0	0	0	0	0	0	0	0	0	0	0	0	0	0	0	0	0	0	0	0	0	0	0
92	0	0	0	0	0	0	0	0	0	0	0	0	0	0	0	0	0	0	0	0	0	0	0	0	0	0	0	0	0	0	0	0	0	0	0	0	0	0	0	0	0	0	0	0	0	0	0	0	0
94	0	0	0	0	0	0	0	0	0	0	0	0	0	0	0	0	0	0	0	0	0	0	0	0	0	0	0	0	0	0	0	0	0	0	0	0	0	0	0	0	0	0	0	0	0	0	0	0	0
95	0	0	0	0	0	0	0	0	0	0	0	0	0	0	0	0	0	0	0	0	0	0	0	0	0	0	0	0	0	0	0	0	0	0	0	0	0	0	0	0	0	0	0	0	0	0	0	0	0
96	0	0	0	0	0	0	0	0	0	0	0	0	0	0	0	0	0	0	0	0	0	0	0	0	0	0	0	0	0	0	0	0	0	0	0	0	0	0	0	0	0	0	0	0	0	0	0	0	0
97	0	0	0	0	0	0	0	0	0	0	0	0	0	0	0	0	0	0	0	0	0	0	0	0	0	0	0	0	0	0	0	0	0	0	0	0	0	0	0	0	0	0	0	0	0	0	0	0	0
99	0	0	0	0	0	0	0	0	0	0	0	0	0	0	0	0	0	0	0	0	0	0	0	0	0	0	0	0	0	0	0	0	0	0	0	0	0	0	0	0	0	0	0	0	0	0	0	0	0
101	0	0	0	0	0	0	0	0	0	0	0	0	0	0	0	0	0	0	0	0	0	0	0	0	0	0	0	0	0	0	0	0	0	0	0	0	0	0	0	0	0	0	0	0	0	0	0	0	0
102	0	0	0	0	0	0	0	0	0	0	0	0	0	0	0	0	0	0	0	0	0	0	0	0	0	0	0	0	0	0	0	0	0	0	0	0	0	0	0	0	0	0	0	0	0	0	0	0	0
104	0	0	0	0	0	0	0	0	0	0	0	0	0	0	0	0	0	0	0	0	0	0	0	0	0	0	0	0	0	0	0	0	0	0	0	0	0	0	0	0	0	0	0	0	0	0	0	0	0
105	0	0	0	0	0	0	0	0	0	0	0	0	0	0	0	0	0	0	0	0	0	0	0	0	0	0	0	0	0	0	0	0	0	0	0	0	0	0	0	0	0	0	0	0	0	0	0	0	0
106	0	0	0	0	0	0	0	0	0	0	0	0	0	0	0	0	0	0	0	0	0	0	0	0	0	0	0	0	0	0	0	0	0	0	0	0	0	0	0	0	0	0	0	0	0	0	0	0	0
109	0	0	0	0	0	0	0	0	0	0	0	0	0	0	0	0	0	0	0	0	0	0	0	0	0	0	0	0	0	0	0	0	0	0	0	0	0	0	0	0	0	0	0	0	0	0	0	0	0
111	0	0	0	0	0	0	0	0	0	0	0	0	0	0	0	0	0	0	0	0	0	0	0	0	0	0	0	0	0	0	0	0	0	0	0	0	0	0	0	0	0	0	0	0	0	0	0	0	0
112	0	0	0	0	0	0	0	0	0	0	0	0	0	0	0	0	0	0	0	0	0	0	0	0	0	0	0	0	0	0	0	0	0	0	0	0	0	0	0	0	0	0	0	0	0	0	0	0	0
113	0	0	0	0	0	0	0	0	0	0	0	0	0	0	0	0	0	0	0	0	0	0	0	0	0	0	0	0	0	0	0	0	0	0	0	0	0	0	0	0	0	0	0	0	0	0	0	0	0
114	0	0	0	0	0	0	0	0	0	0	0	0	0	0	0	0	0	0	0	0	0	0	0	0	0	0	0	0	0	0	0	0	0	0	0	0	0	0	0	0	0	0	0	0	0	0	0	0	0
116	0	0	0	0	0	0	0	0	0	0	0	0	0	0	0	0	0	0	0	0	0	0	0	0	0	0	0	0	0	0	0	0	0	0	0	0	0	0	0	0	0	0	0	0	0	0	0	0	0
117	0	0	0	0	0	0	0	0	0	0	0	0	0	0	0	0	0	0	0	0	0	0	0	0	0	0	0	0	0	0	0	0	0	0	0	0	0	0	0	0	0	0	0	0	0	0	0	0	0
119	0	0	0	0	0	0	0	0	0	0	0	0	0	0	0	0	0	0	0	0	0	0	0	0	0	0	0	0	0	0	0	0	0	0	0	0	0	0	0	0	0	0	0	0	0	0	0	0	0
120	0	0	0	0	0	0	0	0	0	0	0	0	0	0	0	0	0	0	0	0	0	0	0	0	0	0	0	0	0	0	0	0	0	0	0	0	0	0	0	0	0	0	0	0	0	0	0	0	0
124	0	0	0	0	0	0	0	0	0	0	0	0	0	0	0	0	0	0	0	0	0	0	0	0	0	0	0	0	0	0	0	0	0	0	0	0	0	0	0	0	0	0	0	0	0	0	0	0	0
126	0	0	0	0	0	0	0	0	0	0	0	0	0	0	0	0	0	0	0	0	0	0	0	0	0	0	0	0	0	0	0	0	0	0	0	0	0	0	0	0	0	0	0	0	0	0	0	0	0
127	0	0	0	0	0	0	0	0	0	0	0	0	0	0	0	0	0	0	0	0	0	0	0	0	0	0	0	0	0	0	0	0	0	0	0	0	0	0	0	0	0	0	0	0	0	0	0	0	0
129	0	0	0	0	0	0	0	0	0	0	0	0	0	0	0	0	0	0	0	0	0	0	0	0	0	0	0	0	0	0	0	0	0	0	0	0	0	0	0	0	0	0	0	0	0	0	0	0	0
130	0	0	0	0	0	0	0	0	0	0	0	0	0	0	0	0	0	0	0	0	0	0	0	0	0	0	0	0	0	0	0	0	0	0	0	0	0	0	0	0	0	0	0	0	0	0	0	0	0
132	0	0	0	0	0	0	0	0	0	0	0	0	0	0	0	0	0	0	0	0	0	0	0	0	0	0	0	0	0	0	0	0	0	0	0	0	0	0	0	0	0	0	0	0	0	0	0	0	0
133	0	0	0	0	0	0	0	0	0	0	0	0	0	0	0	0	0	0	0	0	0	0	0	0	0	0	0	0	0	0	0	0	0	0	0	0	0	0	0	0	0	0	0	0	0	0	0	0	0
135	0	0	0	0	0	0	0	0	0	0	0	0	0	0	0	0	0	0	0	0	0	0	0	0	0	0	0	0	0	0	0	0	0	0	0	0	0	0	0	0	0	0	0	0	0	0	0	0	0
137	0	0	0	0	0	0	0	0	0	0	0	0	0	0	0	0	0	0	0	0	0	0	0	0	0	0	0	0	0	0	0	0	0	0	0	0	0	0	0	0	0	0	0	0	0	0	0	0	0
142	0	0	0	0	0	0	0	0	0	0	0	0	0	0	0	0	0	0	0	0	0	0	0	0	0	0	0	0	0	0	0	0	0	0	0	0	0	0	0	0	0	0	0	0	0	0	0	0	0
144	0	0	0	0	0	0	0	0	0	0	0	0	0	0	0	0	0	0	0	0	0	0	0	0	0	0	0	0	0	0	0	0	0	0	0	0	0	0	0	0	0	0	0	0	0	0	0	0	0
146	0	0	0	0	0	0	0	0	0	0	0	0	0	0	0	0	0	0	0	0	0	0	0	0	0	0	0	0	0	0	0	0	0	0	0	0	0	0	0	0	0	0	0	0	0	0	0	0	0
150	0	0	0	0	0	0	0	0	0	0	0	0	0	0	0	0	0	0	0	0	0	0	0	0	0	0	0	0	0	0	0	0	0	0	0	0	0	0	0	0	0	0	0	0	0	0	0	0	0
152	0	0	0	0	0	0	0	0	0	0	0	0	0	0	0	0	0	0	0	0	0	0	0	0	0	0	0	0	0	0	0	0	0	0	0	0	0	0	0	0	0	0	0	0	0	0	0	0	0
153	0	0	0	0	0	0	0	0	0	0	0	0	0	0	0	0	0	0	0	0	0	0	0	0	0	0	0	0	0	0	0	0	0	0	0	0	0	0	0	0	0	0	0	0	0	0	0	0	0
155	0	0	0	0	0	0	0	0	0	0	0	0	0	0	0	0	0	0	0	0	0	0	0	0	0	0	0	0	0	0	0	0	0	0	0	0	0	0	0	0	0	0	0	0	0	0	0	0	0
156	0	0	0	0	0	0	0	0	0	0	0	0	0	0	0	0	0	0	0	0	0	0	0	0	0	0	0	0	0	0	0	0	0	0	0	0	0	0	0	0	0	0	0	0	0	0	0	0	0
157	0	0	0	0	0	0	0	0	0	0	0	0	0	0	0	0	0	0	0	0	0	0	0	0	0	0	0	0	0	0	0	0	0	0	0	0	0	0	0	0	0	0	0	0	0	0	0	0	0
158	0	0	0	0	0	0	0	0	0	0	0	0	0	0	0	0	0	0	0	0	0	0	0	0	0	0	0	0	0	0	0	0	0	0	0	0	0	0	0	0	0	0	0	0	0	0	0	0	0
159	0	0	0	0	0	0	0	0	0	0	0	0	0	0	0	0	0	0	0	0	0	0	0	0	0	0	0	0	0	0	0	0	0	0	0	0	0	0	0	0	0	0	0	0	0	0	0	0	0
160	0	0	0	0	0	0	0	0	0	0	0	0	0	0	0	0	0	0	0	0	0	0	0	0	0	0	0	0	0	0	0	0	0	0	0	0	0	0	0	0	0	0	0	0	0	0	0	0	0
162	0	0	0	0	0	0	0	0	0	0	0	0	0	0	0	0	0	0	0	0	0	0	0	0	0	0	0	0	0	0	0	0	0	0	0	0	0	0	0	0	0	0	0	0	0	0	0	0	0
163	0	0	0	0	0	0	0	0	0	0	0	0	0	0	0	0	0	0	0	0	0	0	0	0	0	0	0	0	0	0	0	0	0	0	0	0	0	0	0	0	0	0	0	0	0	0	0	0	0
164	0	0	0	0	0	0	0	0	0	0	0	0	0	0	0	0	0	0	0	0	0	0	0	0	0	0	0	0	0	0	0	0	0	0	0	0	0	0	0	0	0	0	0	0	0	0	0	0	0
165	0	0	0	0	0	0	0	0	0	0	0	0	0	0	0	0	0	0	0	0	0	0	0	0	0	0	0	0	0	0	0	0	0	0	0	0	0	0	0	0	0	0	0	0	0	0	0	0	0
167	0	0	0	0	0	0	0	0	0	0	0	0	0	0	0	0	0	0	0	0	0	0	0	0	0	0	0	0	0	0	0	0	0	0	0	0	0	0	0	0	0	0	0	0	0	0	0	0	0
168	0	0	0	0	0	0	0	0	0	0	0	0	0	0	0	0	0	0	0	0	0	0	0	0	0	0	0	0	0	0	0	0	0	0	0	0	0	0	0	0	0	0	0	0	0	0	0	0	0
169	0	0	0	0	0	0	0	0	0	0	0	0	0	0	0	0	0	0	0	0	0	0	0	0	0	0	0	0	0	0	0	0	0	0	0	0	0	0	0	0	0	0	0	0	0	0	0	0	0
170	0	0	0	0	0	0	0	0	0	0	0	0	0	0	0	0	0	0	0	0	0	0	0	0	0	0	0	0	0	0	0	0	0	0	0	0	0	0	0	0	0	0	0	0	0	0	0	0	0
172	0	0	0	0	0	0	0	0	0	0	0	0	0	0	0	0	0	0	0	0	0	0	0	0	0	0	0	0	0	0	0	0	0	0	0	0	0	0	0	0	0	0	0	0	0	0	0	0	0
174	0	0	0	0	0	0	0	0	0	0	0	0	0	0	0	0	0	0	0	0	0	0	0	0	0	0	0	0	0	0	0	0	0	0	0	0	0	0	0	0	0	0	0	0	0	0	0	0	0
177	0	0	0	0	0	0	0	0	0	0	0	0	0	0	0	0	0	0	0	0	0	0	0	0	0	0	0	0	0	0	0	0	0	0	0	0	0	0	0	0	0	0	0	0	0	0	0	0	0
178	0	0	0	0	0	0	0	0	0	0	0	0	0	0	0	0	0	0	0	0	0	0	0	0	0	0	0	0	0	0	0	0	0	0	0	0	0	0	0	0	0	0	0	0	0	0	0	0	0
179	0	0	0	0	0	0	0	0	0	0	0	0	0	0	0	0	0	0	0	0	0	0	0	0	0	0	0	0	0	0	0	0	0	0	0	0	0	0	0	0	0	0	0	0	0	0	0	0	0
181	0	0	0	0	0	0	0	0	0	0	0	0	0	0	0	0	0	0	0	0	0	0	0	0	0	0	0	0	0	0	0	0	0	0	0	0	0	0	0	0	0	0	0	0	0	0	0	0	0
183	0	0	0	0	0	0	0	0	0	0	0	0	0	0	0	0	0	0	0	0	0	0	0	0	0	0	0	0	0	0	0	0	0	0	0	0	0	0	0	0	0	0	0	0	0	0	0	0	0
186	0	0	0	0	0	0	0	0	0	0	0	0	0	0	0	0	0	0	0	0	0	0	0	0	0	0	0	0	0	0	0	0	0	0	0	0	0	0	0	0	0	0	0	0	0	0	0	0	0
189	0	0	0	0	0	0	0	0	0	0	0	0	0	0	0	0	0	0	0	0	0	0	0	0	0	0	0	0	0	0	0	0	0	0	0	0	0	0	0	0	0	0	0	0	0	0	0	0	0
192	0	0	0	0	0	0	0	0	0	0	0	0	0	0	0	0	0	0	0	0	0	0	0	0	0	0	0	0	0	0	0	0	0	0	0	0	0	0	0	0	0	0	0	0	0	0	0	0	0
194	0	0	0	0	0	0	0	0	0	0	0	0	0	0	0	0	0	0	0	0	0	0	0	0	0	0	0	0	0	0	0	0	0	0	0	0	0	0	0	0	0	0	0	0	0	0	0	0	0
195	0	0	0	0	0	0	0	0	0	0	0	0	0	0	0	0	0	0	0	0	0	0	0	0	0	0	0	0	0	0	0	0	0	0	0	0	0	0	0	0	0	0	0	0	0	0	0	0	0
196	0	0	0	0	0	0	0	0	0	0	0	0	0	0	0	0	0	0	0	0	0	0	0	0	0	0	0	0	0	0	0	0	0	0	0	0	0	0	0	0	0	0	0	0	0	0	0	0	0
198	0	0	0	0	0	0	0	0	0	0	0	0	0	0	0	0	0	0	0	0	0	0	0	0	0	0	0	0	0	0	0	0	0	0	0	0	0	0	0	0	0	0	0	0	0	0	0	0	0
199	0	0	0	0	0	0	0	0	0	0	0	0	0	0	0	0	0	0	0	0	0	0	0	0	0	0	0	0	0	0	0	0	0	0	0	0	0	0	0	0	0	0	0	0	0	0	0	0	0
200	0	0	0	0	0	0	0	0	0	0	0	0	0	0	0	0	0	0	0	0	0	0	0	0	0	0	0	0	0	0	0	0	0	0	0	0	0	0	0	0	0	0	0	0	0	0	0	0	0
201	0	0	0	0	0	0	0	0	0	0	0	0	0	0	0	0	0	0	0	0	0	0	0	0	0	0	0	0	0	0	0	0	0	0	0	0	0	0	0	0	0	0	0	0	0	0	0	0	0
203	0	0	0	0	0	0	0	0	0	0	0	0	0	0	0	0	0	0	0	0	0	0	0	0	0	0	0	0	0	0	0	0	0	0	0	0	0	0	0	0	0	0	0	0	0	0	0	0	0
204	0	0	0	0	0	0	0	0	0	0	0	0	0	0	0	0	0	0	0	0	0	0	0	0	0	0	0	0	0	0	0	0	0	0	0	0	0	0	0	0	0	0	0	0	0	0	0	0	0
207	0	0	0	0	0	0	0	0	0	0	0	0	0	0	0	0	0	0	0	0	0	0	0	0	0	0	0	0	0	0	0	0	0	0	0	0	0	0	0	0	0	0	0	0	0	0	0	0	0
209	0	0	0	0	0	0	0	0	0	0	0	0	0	0	0	0	0	0	0	0	0	0	0	0	0	0	0	0	0	0	0	0	0	0	0	0	0	0	0	0	0	0	0	0	0	0	0	0	0
212	0	0	0	0	0	0	0	0	0	0	0	0	0	0	0	0	0	0	0	0	0	0	0	0	0	0	0	0	0	0	0	0	0	0	0	0	0	0	0	0	0	0	0	0	0	0	0	0	0
214	0	0	0	0	0	0	0	0	0	0	0	0	0	0	0	0	0	0	0	0	0	0	0	0	0	0	0	0	0	0	0	0	0	0	0	0	0	0	0	0	0	0	0	0	0	0	0	0	0
215	0	0	0	0	0	0	0	0	0	0	0	0	0	0	0	0	0	0	0	0	0	0	0	0	0	0	0	0	0	0	0	0	0	0	0	0	0	0	0	0	0	0	0	0	0	0	0	0	0
218	0	0	0	0	0	0	0	0	0	0	0	0	0	0	0	0	0	0	0	0	0	0	0	0	0	0	0	0	0	0	0	0	0	0	0	0	0	0	0	0	0	0	0	0	0	0	0	0	0
219	0	0	0	0	0	0	0	0	0	0	0	0	0	0	0	0	0	0	0	0	0	0	0	0	0	0	0	0	0	0	0	0	0	0	0	0	0	0	0	0	0	0	0	0	0	0	0	0	0
220	0	0	0	0	0	0	0	0	0	0	0	0	0	0	0	0	0	0	0	0	0	0	0	0	0	0	0	0	0	0	0	0	0	0	0	0	0	0	0	0	0	0	0	0	0	0	0	0	0
221	0	0	0	0	0	0	0	0	0	0	0	0	0	0	0	0	0	0	0	0	0	0	0	0	0	0	0	0	0	0	0	0	0	0	0	0	0	0	0	0	0	0	0	0	0	0	0	0	0
223	0	0	0	0	0	0	0	0	0	0	0	0	0	0	0	0	0	0	0	0	0	0	0	0	0	0	0	0	0	0	0	0	0	0	0	0	0	0	0	0	0	0	0	0	0	0	0	0	0
224	0	0	0	0	0	0	0	0	0	0	0	0	0	0	0	0	0	0	0	0	0	0	0	0	0	0	0	0	0	0	0	0	0	0	0	0	0	0	0	0	0	0	0	0	0	0	0	0	0
225	0	0	0	0	0	0	0	0	0	0	0	0	0	0	0	0	0	0	0	0	0	0	0	0	0	0	0	0	0	0	0	0	0	0	0	0	0	0	0	0	0	0	0	0	0	0	0	0	0
226	0	0	0	0	0	0	0	0	0	0	0	0	0	0	0	0	0	0	0	0	0	0	0	0	0	0	0	0	0	0	0	0	0	0	0	0	0	0	0	0	0	0	0	0	0	0	0	0	0
227	0	0	0	0	0	0	0	0	0	0	0	0	0	0	0	0	0	0	0	0	0	0	0	0	0	0	0	0	0	0	0	0	0	0	0	0	0	0	0	0	0	0	0	0	0	0	0	0	0
228	0	0	0	0	0	0	0	0	0	0	0	0	0	0	0	0	0	0	0	0	0	0	0	0	0	0	0	0	0	0	0	0	0	0	0	0	0	0	0	0	0	0	0	0	0	0	0	0	0
232	0	0	0	0	0	0	0	0	0	0	0	0	0	0	0	0	0	0	0	0	0	0	0	0	0	0	0	0	0	0	0	0	0	0	0	0	0	0	0	0	0	0	0	0	0	0	0	0	0
234	0	0	0	0	0	0	0	0	0	0	0	0	0	0	0	0	0	0	0	0	0	0	0	0	0	0	0	0	0	0	0	0	0	0	0	0	0	0	0	0	0	0	0	0	0	0	0	0	0
235	0	0	0	0	0	0	0	0	0	0	0	0	0	0	0	0	0	0	0	0	0	0	0	0	0	0	0	0	0	0	0	0	0	0	0	0	0	0	0	0	0	0	0	0	0	0	0	0	0
236	0	0	0	0	0	0	0	0	0	0	0	0	0	0	0	0	0	0	0	0	0	0	0	0	0	0	0	0	0	0	0	0	0	0	0	0	0	0	0	0	0	0	0	0	0	0	0	0	0
237	0	0	0	0	0	0	0	0	0	0	0	0	0	0	0	0	0	0	0	0	0	0	0	0	0	0	0	0	0	0	0	0	0	0	0	0	0	0	0	0	0	0	0	0	0	0	0	0	0
239	0	0	0	0	0	0	0	0	0	0	0	0	0	0	0	0	0	0	0	0	0	0	0	0	0	0	0	0	0	0	0	0	0	0	0	0	0	0	0	0	0	0	0	0	0	0	0	0	0
240	0	0	0	0	0	0	0	0	0	0	0	0	0	0	0	0	0	0	0	0	0	0	0	0	0	0	0	0	0	0	0	0	0	0	0	0	0	0	0	0	0	0	0	0	0	0	0	0	0
243	0	0	0	0	0	0	0	0	0	0	0	0	0	0	0	0	0	0	0	0	0	0	0	0	0	0	0	0	0	0	0	0	0	0	0	0	0	0	0	0	0	0	0	0	0	0	0	0	0
244	0	0	0	0	0	0	0	0	0	0	0	0	0	0	0	0	0	0	0	0	0	0	0	0	0	0	0	0	0	0	0	0	0	0	0	0	0	0	0	0	0	0	0	0	0	0	0	0	0
245	0	0	0	0	0	0	0	0	0	0	0	0	0	0	0	0	0	0	0	0	0	0	0	0	0	0	0	0	0	0	0	0	0	0	0	0	0	0	0	0	0	0	0	0	0	0	0	0	0
246	0	0	0	0	0	0	0	0	0	0	0	0	0	0	0	0	0	0	0	0	0	0	0	0	0	0	0	0	0	0	0	0	0	0	0	0	0	0	0	0	0	0	0	0	0	0	0	0	0
247	0	0	0	0	0	0	0	0	0	0	0	0	0	0	0	0	0	0	0	0	0	0	0	0	0	0	0	0	0	0	0	0	0	0	0	0	0	0	0	0	0	0	0	0	0	0	0	0	0
248	0	0	0	0	0	0	0	0	0	0	0	0	0	0	0	0	0	0	0	0	0	0	0	0	0	0	0	0	0	0	0	0	0	0	0	0	0	0	0	0	0	0	0	0	0	0	0	0	0
249	0	0	0	0	0	0	0	0	0	0	0	0	0	0	0	0	0	0	0	0	0	0	0	0	0	0	0	0	0	0	0	0	0	0	0	0	0	0	0	0	0	0	0	0	0	0	0	0	0
251	0	0	0	0	0	0	0	0	0	0	0	0	0	0	0	0	0	0	0	0	0	0	0	0	0	0	0	0	0	0	0	0	0	0	0	0	0	0	0	0	0	0	0	0	0	0	0	0	0
254	0	0	0	0	0	0	0	0	0	0	0	0	0	0	0	0	0	0	0	0	0	0	0	0	0	0	0	0	0	0	0	0	0	0	0	0	0	0	0	0	0	0	0	0	0	0	0	0	0
257	0	0	0	0	0	0	0	0	0	0	0	0	0	0	0	0	0	0	0	0	0	0	0	0	0	0	0	0	0	0	0	0	0	0	0	0	0	0	0	0	0	0	0	0	0	0	0	0	0
258	0	0	0	0	0	0	0	0	0	0	0	0	0	0	0	0	0	0	0	0	0	0	0	0	0	0	0	0	0	0	0	0	0	0	0	0	0	0	0	0	0	0	0	0	0	0	0	0	0
260	0	0	0	0	0	0	0	0	0	0	0	0	0	0	0	0	0	0	0	0	0	0	0	0	0	0	0	0	0	0	0	0	0	0	0	0	0	0	0	0	0	0	0	0	0	0	0	0	0
261	0	0	0	0	0	0	0	0	0	0	0	0	0	0	0	0	0	0	0	0	0	0	0	0	0	0	0	0	0	0	0	0	0	0	0	0	0	0	0	0	0	0	0	0	0	0	0	0	0
264	0	0	0	0	0	0	0	0	0	0	0	0	0	0	0	0	0	0	0	0	0	0	0	0	0	0	0	0	0	0	0	0	0	0	0	0	0	0	0	0	0	0	0	0	0	0	0	0	0
265	0	0	0	0	0	0	0	0	0	0	0	0	0	0	0	0	0	0	0	0	0	0	0	0	0	0	0	0	0	0	0	0	0	0	0	0	0	0	0	0	0	0	0	0	0	0	0	0	0
268	0	0	0	0	0	0	0	0	0	0	0	0	0	0	0	0	0	0	0	0	0	0	0	0	0	0	0	0	0	0	0	0	0	0	0	0	0	0	0	0	0	0	0	0	0	0	0	0	0
269	0	0	0	0	0	0	0	0	0	0	0	0	0	0	0	0	0	0	0	0	0	0	0	0	0	0	0	0	0	0	0	0	0	0	0	0	0	0	0	0	0	0	0	0	0	0	0	0	0
271	0	0	0	0	0	0	0	0	0	0	0	0	0	0	0	0	0	0	0	0	0	0	0	0	0	0	0	0	0	0	0	0	0	0	0	0	0	0	0	0	0	0	0	0	0	0	0	0	0
272	0	0	0	0	0	0	0	0	0	0	0	0	0	0	0	0	0	0	0	0	0	0	0	0	0	0	0	0	0	0	0	0	0	0	0	0	0	0	0	0	0	0	0	0	0	0	0	0	0
274	0	0	0	0	0	0	0	0	0	0	0	0	0	0	0	0	0	0	0	0	0	0	0	0	0	0	0	0	0	0	0	0	0	0	0	0	0	0	0	0	0	0	0	0	0	0	0	0	0
276	0	0	0	0	0	0	0	0	0	0	0	0	0	0	0	0	0	0	0	0	0	0	0	0	0	0	0	0	0	0	0	0	0	0	0	0	0	0	0	0	0	0	0	0	0	0	0	0	0
277	0	0	0	0	0	0	0	0	0	0	0	0	0	0	0	0	0	0	0	0	0	0	0	0	0	0	0	0	0	0	0	0	0	0	0	0	0	0	0	0	0	0	0	0	0	0	0	0	0
279	0	0	0	0	0	0	0	0	0	0	0	0	0	0	0	0	0	0	0	0	0	0	0	0	0	0	0	0	0	0	0	0	0	0	0	0	0	0	0	0	0	0	0	0	0	0	0	0	0
280	0	0	0	0	0	0	0	0	0	0	0	0	0	0	0	0	0	0	0	0	0	0	0	0	0	0	0	0	0	0	0	0	0	0	0	0	0	0	0	0	0	0	0	0	0	0	0	0	0
282	0	0	0	0	0	0	0	0	0	0	0	0	0	0	0	0	0	0	0	0	0	0	0	0	0	0	0	0	0	0	0	0	0	0	0	0	0	0	0	0	0	0	0	0	0	0	0	0	0
284	0	0	0	0	0	0	0	0	0	0	0	0	0	0	0	0	0	0	0	0	0	0	0	0	0	0	0	0	0	0	0	0	0	0	0	0	0	0	0	0	0	0	0	0	0	0	0	0	0
285	0	0	0	0	0	0	0	0	0	0	0	0	0	0	0	0	0	0	0	0	0	0	0	0	0	0	0	0	0	0	0	0	0	0	0	0	0	0	0	0	0	0	0	0	0	0	0	0	0
286	0	0	0	0	0	0	0	0	0	0	0	0	0	0	0	0	0	0	0	0	0	0	0	0	0	0	0	0	0	0	0	0	0	0	0	0	0	0	0	0	0	0	0	0	0	0	0	0	0
287	0	0	0	0	0	0	0	0	0	0	0	0	0	0	0	0	0	0	0	0	0	0	0	0	0	0	0	0	0	0	0	0	0	0	0	0	0	0	0	0	0	0	0	0	0	0	0	0	0
290	0	0	0	0	0	0	0	0	0	0	0	0	0	0	0	0	0	0	0	0	0	0	0	0	0	0	0	0	0	0	0	0	0	0	0	0	0	0	0	0	0	0	0	0	0	0	0	0	0
293	0	0	0	0	0	0	0	0	0	0	0	0	0	0	0	0	0	0	0	0	0	0	0	0	0	0	0	0	0	0	0	0	0	0	0	0	0	0	0	0	0	0	0	0	0	0	0	0	0
298	0	0	0	0	0	0	0	0	0	0	0	0	0	0	0	0	0	0	0	0	0	0	0	0	0	0	0	0	0	0	0	0	0	0	0	0	0	0	0	0	0	0	0	0	0	0	0	0	0
300	0	0	0	0	0	0	0	0	0	0	0	0	0	0	0	0	0	0	0	0	0	0	0	0	0	0	0	0	0	0	0	0	0	0	0	0	0	0	0	0	0	0	0	0	0	0	0	0	0
304	0	0	0	0	0	0	0	0	0	0	0	0	0	0	0	0	0	0	0	0	0	0	0	0	0	0	0	0	0	0	0	0	0	0	0	0	0	0	0	0	0	0	0	0	0	0	0	0	0
307	0	0	0	0	0	0	0	0	0	0	0	0	0	0	0	0	0	0	0	0	0	0	0	0	0	0	0	0	0	0	0	0	0	0	0	0	0	0	0	0	0	0	0	0	0	0	0	0	0
308	0	0	0	0	0	0	0	0	0	0	0	0	0	0	0	0	0	0	0	0	0	0	0	0	0	0	0	0	0	0	0	0	0	0	0	0	0	0	0	0	0	0	0	0	0	0	0	0	0
310	0	0	0	0	0	0	0	0	0	0	0	0	0	0	0	0	0	0	0	0	0	0	0	0	0	0	0	0	0	0	0	0	0	0	0	0	0	0	0	0	0	0	0	0	0	0	0	0	0
312	0	0	0	0	0	0	0	0	0	0	0	0	0	0	0	0	0	0	0	0	0	0	0	0	0	0	0	0	0	0	0	0	0	0	0	0	0	0	0	0	0	0	0	0	0	0	0	0	0
313	0	0	0	0	0	0	0	0	0	0	0	0	0	0	0	0	0	0	0	0	0	0	0	0	0	0	0	0	0	0	0	0	0	0	0	0	0	0	0	0	0	0	0	0	0	0	0	0	0
314	0	0	0	0	0	0	0	0	0	0	0	0	0	0	0	0	0	0	0	0	0	0	0	0	0	0	0	0	0	0	0	0	0	0	0	0	0	0	0	0	0	0	0	0	0	0	0	0	0
316	0	0	0	0	0	0	0	0	0	0	0	0	0	0	0	0	0	0	0	0	0	0	0	0	0	0	0	0	0	0	0	0	0	0	0	0	0	0	0	0	0	0	0	0	0	0	0	0	0
317	0	0	0	0	0	0	0	0	0	0	0	0	0	0	0	0	0	0	0	0	0	0	0	0	0	0	0	0	0	0	0	0	0	0	0	0	0	0	0	0	0	0	0	0	0	0	0	0	0
318	0	0	0	0	0	0	0	0	0	0	0	0	0	0	0	0	0	0	0	0	0	0	0	0	0	0	0	0	0	0	0	0	0	0	0	0	0	0	0	0	0	0	0	0	0	0	0	0	0
319	0	0	0	0	0	0	0	0	0	0	0	0	0	0	0	0	0	0	0	0	0	0	0	0	0	0	0	0	0	0	0	0	0	0	0	0	0	0	0	0	0	0	0	0	0	0	0	0	0
321	0	0	0	0	0	0	0	0	0	0	0	0	0	0	0	0	0	0	0	0	0	0	0	0	0	0	0	0	0	0	0	0	0	0	0	0	0	0	0	0	0	0	0	0	0	0	0	0	0
322	0	0	0	0	0	0	0	0	0	0	0	0	0	0	0	0	0	0	0	0	0	0	0	0	0	0	0	0	0	0	0	0	0	0	0	0	0	0	0	0	0	0	0	0	0	0	0	0	0
327	0	0	0	0	0	0	0	0	0	0	0	0	0	0	0	0	0	0	0	0	0	0	0	0	0	0	0	0	0	0	0	0	0	0	0	0	0	0	0	0	0	0	0	0	0	0	0	0	0
328	0	0	0	0	0	0	0	0	0	0	0	0	0	0	0	0	0	0	0	0	0	0	0	0	0	0	0	0	0	0	0	0	0	0	0	0	0	0	0	0	0	0	0	0	0	0	0	0	0
329	0	0	0	0	0	0	0	0	0	0	0	0	0	0	0	0	0	0	0	0	0	0	0	0	0	0	0	0	0	0	0	0	0	0	0	0	0	0	0	0	0	0	0	0	0	0	0	0	0
332	0	0	0	0	0	0	0	0	0	0	0	0	0	0	0	0	0	0	0	0	0	0	0	0	0	0	0	0	0	0	0	0	0	0	0	0	0	0	0	0	0	0	0	0	0	0	0	0	0
333	0	0	0	0	0	0	0	0	0	0	0	0	0	0	0	0	0	0	0	0	0	0	0	0	0	0	0	0	0	0	0	0	0	0	0	0	0	0	0	0	0	0	0	0	0	0	0	0	0
338	0	0	0	0	0	0	0	0	0	0	0	0	0	0	0	0	0	0	0	0	0	0	0	0	0	0	0	0	0	0	0	0	0	0	0	0	0	0	0	0	0	0	0	0	0	0	0	0	0
339	0	0	0	0	0	0	0	0	0	0	0	0	0	0	0	0	0	0	0	0	0	0	0	0	0	0	0	0	0	0	0	0	0	0	0	0	0	0	0	0	0	0	0	0	0	0	0	0	0
345	0	0	0	0	0	0	0	0	0	0	0	0	0	0	0	0	0	0	0	0	0	0	0	0	0	0	0	0	0	0	0	0	0	0	0	0	0	0	0	0	0	0	0	0	0	0	0	0	0
346	0	0	0	0	0	0	0	0	0	0	0	0	0	0	0	0	0	0	0	0	0	0	0	0	0	0	0	0	0	0	0	0	0	0	0	0	0	0	0	0	0	0	0	0	0	0	0	0	0
347	0	0	0	0	0	0	0	0	0	0	0	0	0	0	0	0	0	0	0	0	0	0	0	0	0	0	0	0	0	0	0	0	0	0	0	0	0	0	0	0	0	0	0	0	0	0	0	0	0
348	0	0	0	0	0	0	0	0	0	0	0	0	0	0	0	0	0	0	0	0	0	0	0	0	0	0	0	0	0	0	0	0	0	0	0	0	0	0	0	0	0	0	0	0	0	0	0	0	0
349	0	0	0	0	0	0	0	0	0	0	0	0	0	0	0	0	0	0	0	0	0	0	0	0	0	0	0	0	0	0	0	0	0	0	0	0	0	0	0	0	0	0	0	0	0	0	0	0	0
351	0	0	0	0	0	0	0	0	0	0	0	0	0	0	0	0	0	0	0	0	0	0	0	0	0	0	0	0	0	0	0	0	0	0	0	0	0	0	0	0	0	0	0	0	0	0	0	0	0
354	0	0	0	0	0	0	0	0	0	0	0	0	0	0	0	0	0	0	0	0	0	0	0	0	0	0	0	0	0	0	0	0	0	0	0	0	0	0	0	0	0	0	0	0	0	0	0	0	0
355	0	0	0	0	0	0	0	0	0	0	0	0	0	0	0	0	0	0	0	0	0	0	0	0	0	0	0	0	0	0	0	0	0	0	0	0	0	0	0	0	0	0	0	0	0	0	0	0	0
357	0	0	0	0	0	0	0	0	0	0	0	0	0	0	0	0	0	0	0	0	0	0	0	0	0	0	0	0	0	0	0	0	0	0	0	0	0	0	0	0	0	0	0	0	0	0	0	0	0
359	0	0	0	0	0	0	0	0	0	0	0	0	0	0	0	0	0	0	0	0	0	0	0	0	0	0	0	0	0	0	0	0	0	0	0	0	0	0	0	0	0	0	0	0	0	0	0	0	0
360	0	0	0	0	0	0	0	0	0	0	0	0	0	0	0	0	0	0	0	0	0	0	0	0	0	0	0	0	0	0	0	0	0	0	0	0	0	0	0	0	0	0	0	0	0	0	0	0	0
361	0	0	0	0	0	0	0	0	0	0	0	0	0	0	0	0	0	0	0	0	0	0	0	0	0	0	0	0	0	0	0	0	0	0	0	0	0	0	0	0	0	0	0	0	0	0	0	0	0
362	0	0	0	0	0	0	0	0	0	0	0	0	0	0	0	0	0	0	0	0	0	0	0	0	0	0	0	0	0	0	0	0	0	0	0	0	0	0	0	0	0	0	0	0	0	0	0	0	0
364	0	0	0	0	0	0	0	0	0	0	0	0	0	0	0	0	0	0	0	0	0	0	0	0	0	0	0	0	0	0	0	0	0	0	0	0	0	0	0	0	0	0	0	0	0	0	0	0	0
367	0	0	0	0	0	0	0	0	0	0	0	0	0	0	0	0	0	0	0	0	0	0	0	0	0	0	0	0	0	0	0	0	0	0	0	0	0	0	0	0	0	0	0	0	0	0	0	0	0
368	0	0	0	0	0	0	0	0	0	0	0	0	0	0	0	0	0	0	0	0	0	0	0	0	0	0	0	0	0	0	0	0	0	0	0	0	0	0	0	0	0	0	0	0	0	0	0	0	0
369	0	0	0	0	0	0	0	0	0	0	0	0	0	0	0	0	0	0	0	0	0	0	0	0	0	0	0	0	0	0	0	0	0	0	0	0	0	0	0	0	0	0	0	0	0	0	0	0	0
370	0	0	0	0	0	0	0	0	0	0	0	0	0	0	0	0	0	0	0	0	0	0	0	0	0	0	0	0	0	0	0	0	0	0	0	0	0	0	0	0	0	0	0	0	0	0	0	0	0
372	0	0	0	0	0	0	0	0	0	0	0	0	0	0	0	0	0	0	0	0	0	0	0	0	0	0	0	0	0	0	0	0	0	0	0	0	0	0	0	0	0	0	0	0	0	0	0	0	0
373	0	0	0	0	0	0	0	0	0	0	0	0	0	0	0	0	0	0	0	0	0	0	0	0	0	0	0	0	0	0	0	0	0	0	0	0	0	0	0	0	0	0	0	0	0	0	0	0	0
374	0	0	0	0	0	0	0	0	0	0	0	0	0	0	0	0	0	0	0	0	0	0	0	0	0	0	0	0	0	0	0	0	0	0	0	0	0	0	0	0	0	0	0	0	0	0	0	0	0
375	0	0	0	0	0	0	0	0	0	0	0	0	0	0	0	0	0	0	0	0	0	0	0	0	0	0	0	0	0	0	0	0	0	0	0	0	0	0	0	0	0	0	0	0	0	0	0	0	0
378	0	0	0	0	0	0	0	0	0	0	0	0	0	0	0	0	0	0	0	0	0	0	0	0	0	0	0	0	0	0	0	0	0	0	0	0	0	0	0	0	0	0	0	0	0	0	0	0	0
381	0	0	0	0	0	0	0	0	0	0	0	0	0	0	0	0	0	0	0	0	0	0	0	0	0	0	0	0	0	0	0	0	0	0	0	0	0	0	0	0	0	0	0	0	0	0	0	0	0
383	0	0	0	0	0	0	0	0	0	0	0	0	0	0	0	0	0	0	0	0	0	0	0	0	0	0	0	0	0	0	0	0	0	0	0	0	0	0	0	0	0	0	0	0	0	0	0	0	0
386	0	0	0	0	0	0	0	0	0	0	0	0	0	0	0	0	0	0	0	0	0	0	0	0	0	0	0	0	0	0	0	0	0	0	0	0	0	0	0	0	0	0	0	0	0	0	0	0	0
389	0	0	0	0	0	0	0	0	0	0	0	0	0	0	0	0	0	0	0	0	0	0	0	0	0	0	0	0	0	0	0	0	0	0	0	0	0	0	0	0	0	0	0	0	0	0	0	0	0
391	0	0	0	0	0	0	0	0	0	0	0	0	0	0	0	0	0	0	0	0	0	0	0	0	0	0	0	0	0	0	0	0	0	0	0	0	0	0	0	0	0	0	0	0	0	0	0	0	0
394	0	0	0	0	0	0	0	0	0	0	0	0	0	0	0	0	0	0	0	0	0	0	0	0	0	0	0	0	0	0	0	0	0	0	0	0	0	0	0	0	0	0	0	0	0	0	0	0	0
396	0	0	0	0	0	0	0	0	0	0	0	0	0	0	0	0	0	0	0	0	0	0	0	0	0	0	0	0	0	0	0	0	0	0	0	0	0	0	0	0	0	0	0	0	0	0	0	0	0
397	0	0	0	0	0	0	0	0	0	0	0	0	0	0	0	0	0	0	0	0	0	0	0	0	0	0	0	0	0	0	0	0	0	0	0	0	0	0	0	0	0	0	0	0	0	0	0	0	0
398	0	0	0	0	0	0	0	0	0	0	0	0	0	0	0	0	0	0	0	0	0	0	0	0	0	0	0	0	0	0	0	0	0	0	0	0	0	0	0	0	0	0	0	0	0	0	0	0	0
403	0	0	0	0	0	0	0	0	0	0	0	0	0	0	0	0	0	0	0	0	0	0	0	0	0	0	0	0	0	0	0	0	0	0	0	0	0	0	0	0	0	0	0	0	0	0	0	0	0
404	0	0	0	0	0	0	0	0	0	0	0	0	0	0	0	0	0	0	0	0	0	0	0	0	0	0	0	0	0	0	0	0	0	0	0	0	0	0	0	0	0	0	0	0	0	0	0	0	0
408	0	0	0	0	0	0	0	0	0	0	0	0	0	0	0	0	0	0	0	0	0	0	0	0	0	0	0	0	0	0	0	0	0	0	0	0	0	0	0	0	0	0	0	0	0	0	0	0	0
415	0	0	0	0	0	0	0	0	0	0	0	0	0	0	0	0	0	0	0	0	0	0	0	0	0	0	0	0	0	0	0	0	0	0	0	0	0	0	0	0	0	0	0	0	0	0	0	0	0
416	0	0	0	0	0	0	0	0	0	0	0	0	0	0	0	0	0	0	0	0	0	0	0	0	0	0	0	0	0	0	0	0	0	0	0	0	0	0	0	0	0	0	0	0	0	0	0	0	0
417	0	0	0	0	0	0	0	0	0	0	0	0	0	0	0	0	0	0	0	0	0	0	0	0	0	0	0	0	0	0	0	0	0	0	0	0	0	0	0	0	0	0	0	0	0	0	0	0	0
420	0	0	0	0	0	0	0	0	0	0	0	0	0	0	0	0	0	0	0	0	0	0	0	0	0	0	0	0	0	0	0	0	0	0	0	0	0	0	0	0	0	0	0	0	0	0	0	0	0
421	0	0	0	0	0	0	0	0	0	0	0	0	0	0	0	0	0	0	0	0	0	0	0	0	0	0	0	0	0	0	0	0	0	0	0	0	0	0	0	0	0	0	0	0	0	0	0	0	0
424	0	0	0	0	0	0	0	0	0	0	0	0	0	0	0	0	0	0	0	0	0	0	0	0	0	0	0	0	0	0	0	0	0	0	0	0	0	0	0	0	0	0	0	0	0	0	0	0	0
427	0	0	0	0	0	0	0	0	0	0	0	0	0	0	0	0	0	0	0	0	0	0	0	0	0	0	0	0	0	0	0	0	0	0	0	0	0	0	0	0	0	0	0	0	0	0	0	0	0
431	0	0	0	0	0	0	0	0	0	0	0	0	0	0	0	0	0	0	0	0	0	0	0	0	0	0	0	0	0	0	0	0	0	0	0	0	0	0	0	0	0	0	0	0	0	0	0	0	0
432	0	0	0	0	0	0	0	0	0	0	0	0	0	0	0	0	0	0	0	0	0	0	0	0	0	0	0	0	0	0	0	0	0	0	0	0	0	0	0	0	0	0	0	0	0	0	0	0	0
434	0	0	0	0	0	0	0	0	0	0	0	0	0	0	0	0	0	0	0	0	0	0	0	0	0	0	0	0	0	0	0	0	0	0	0	0	0	0	0	0	0	0	0	0	0	0	0	0	0
436	0	0	0	0	0	0	0	0	0	0	0	0	0	0	0	0	0	0	0	0	0	0	0	0	0	0	0	0	0	0	0	0	0	0	0	0	0	0	0	0	0	0	0	0	0	0	0	0	0
437	0	0	0	0	0	0	0	0	0	0	0	0	0	0	0	0	0	0	0	0	0	0	0	0	0	0	0	0	0	0	0	0	0	0	0	0	0	0	0	0	0	0	0	0	0	0	0	0	0
438	0	0	0	0	0	0	0	0	0	0	0	0	0	0	0	0	0	0	0	0	0	0	0	0	0	0	0	0	0	0	0	0	0	0	0	0	0	0	0	0	0	0	0	0	0	0	0	0	0
439	0	0	0	0	0	0	0	0	0	0	0	0	0	0	0	0	0	0	0	0	0	0	0	0	0	0	0	0	0	0	0	0	0	0	0	0	0	0	0	0	0	0	0	0	0	0	0	0	0
440	0	0	0	0	0	0	0	0	0	0	0	0	0	0	0	0	0	0	0	0	0	0	0	0	0	0	0	0	0	0	0	0	0	0	0	0	0	0	0	0	0	0	0	0	0	0	0	0	0
442	0	0	0	0	0	0	0	0	0	0	0	0	0	0	0	0	0	0	0	0	0	0	0	0	0	0	0	0	0	0	0	0	0	0	0	0	0	0	0	0	0	0	0	0	0	0	0	0	0
443	0	0	0	0	0	0	0	0	0	0	0	0	0	0	0	0	0	0	0	0	0	0	0	0	0	0	0	0	0	0	0	0	0	0	0	0	0	0	0	0	0	0	0	0	0	0	0	0	0
444	0	0	0	0	0	0	0	0	0	0	0	0	0	0	0	0	0	0	0	0	0	0	0	0	0	0	0	0	0	0	0	0	0	0	0	0	0	0	0	0	0	0	0	0	0	0	0	0	0
446	0	0	0	0	0	0	0	0	0	0	0	0	0	0	0	0	0	0	0	0	0	0	0	0	0	0	0	0	0	0	0	0	0	0	0	0	0	0	0	0	0	0	0	0	0	0	0	0	0
448	0	0	0	0	0	0	0	0	0	0	0	0	0	0	0	0	0	0	0	0	0	0	0	0	0	0	0	0	0	0	0	0	0	0	0	0	0	0	0	0	0	0	0	0	0	0	0	0	0
452	0	0	0	0	0	0	0	0	0	0	0	0	0	0	0	0	0	0	0	0	0	0	0	0	0	0	0	0	0	0	0	0	0	0	0	0	0	0	0	0	0	0	0	0	0	0	0	0	0
453	0	0	0	0	0	0	0	0	0	0	0	0	0	0	0	0	0	0	0	0	0	0	0	0	0	0	0	0	0	0	0	0	0	0	0	0	0	0	0	0	0	0	0	0	0	0	0	0	0
454	0	0	0	0	0	0	0	0	0	0	0	0	0	0	0	0	0	0	0	0	0	0	0	0	0	0	0	0	0	0	0	0	0	0	0	0	0	0	0	0	0	0	0	0	0	0	0	0	0
455	0	0	0	0	0	0	0	0	0	0	0	0	0	0	0	0	0	0	0	0	0	0	0	0	0	0	0	0	0	0	0	0	0	0	0	0	0	0	0	0	0	0	0	0	0	0	0	0	0
458	0	0	0	0	0	0	0	0	0	0	0	0	0	0	0	0	0	0	0	0	0	0	0	0	0	0	0	0	0	0	0	0	0	0	0	0	0	0	0	0	0	0	0	0	0	0	0	0	0
459	0	0	0	0	0	0	0	0	0	0	0	0	0	0	0	0	0	0	0	0	0	0	0	0	0	0	0	0	0	0	0	0	0	0	0	0	0	0	0	0	0	0	0	0	0	0	0	0	0
460	0	0	0	0	0	0	0	0	0	0	0	0	0	0	0	0	0	0	0	0	0	0	0	0	0	0	0	0	0	0	0	0	0	0	0	0	0	0	0	0	0	0	0	0	0	0	0	0	0
461	0	0	0	0	0	0	0	0	0	0	0	0	0	0	0	0	0	0	0	0	0	0	0	0	0	0	0	0	0	0	0	0	0	0	0	0	0	0	0	0	0	0	0	0	0	0	0	0	0
463	0	0	0	0	0	0	0	0	0	0	0	0	0	0	0	0	0	0	0	0	0	0	0	0	0	0	0	0	0	0	0	0	0	0	0	0	0	0	0	0	0	0	0	0	0	0	0	0	0
467	0	0	0	0	0	0	0	0	0	0	0	0	0	0	0	0	0	0	0	0	0	0	0	0	0	0	0	0	0	0	0	0	0	0	0	0	0	0	0	0	0	0	0	0	0	0	0	0	0
468	0	0	0	0	0	0	0	0	0	0	0	0	0	0	0	0	0	0	0	0	0	0	0	0	0	0	0	0	0	0	0	0	0	0	0	0	0	0	0	0	0	0	0	0	0	0	0	0	0
472	0	0	0	0	0	0	0	0	0	0	0	0	0	0	0	0	0	0	0	0	0	0	0	0	0	0	0	0	0	0	0	0	0	0	0	0	0	0	0	0	0	0	0	0	0	0	0	0	0
473	0	0	0	0	0	0	0	0	0	0	0	0	0	0	0	0	0	0	0	0	0	0	0	0	0	0	0	0	0	0	0	0	0	0	0	0	0	0	0	0	0	0	0	0	0	0	0	0	0
477	0	0	0	0	0	0	0	0	0	0	0	0	0	0	0	0	0	0	0	0	0	0	0	0	0	0	0	0	0	0	0	0	0	0	0	0	0	0	0	0	0	0	0	0	0	0	0	0	0
478	0	0	0	0	0	0	0	0	0	0	0	0	0	0	0	0	0	0	0	0	0	0	0	0	0	0	0	0	0	0	0	0	0	0	0	0	0	0	0	0	0	0	0	0	0	0	0	0	0
481	0	0	0	0	0	0	0	0	0	0	0	0	0	0	0	0	0	0	0	0	0	0	0	0	0	0	0	0	0	0	0	0	0	0	0	0	0	0	0	0	0	0	0	0	0	0	0	0	0
482	0	0	0	0	0	0	0	0	0	0	0	0	0	0	0	0	0	0	0	0	0	0	0	0	0	0	0	0	0	0	0	0	0	0	0	0	0	0	0	0	0	0	0	0	0	0	0	0	0
483	0	0	0	0	0	0	0	0	0	0	0	0	0	0	0	0	0	0	0	0	0	0	0	0	0	0	0	0	0	0	0	0	0	0	0	0	0	0	0	0	0	0	0	0	0	0	0	0	0
484	0	0	0	0	0	0	0	0	0	0	0	0	0	0	0	0	0	0	0	0	0	0	0	0	0	0	0	0	0	0	0	0	0	0	0	0	0	0	0	0	0	0	0	0	0	0	0	0	0
485	0	0	0	0	0	0	0	0	0	0	0	0	0	0	0	0	0	0	0	0	0	0	0	0	0	0	0	0	0	0	0	0	0	0	0	0	0	0	0	0	0	0	0	0	0	0	0	0	0
486	0	0	0	0	0	0	0	0	0	0	0	0	0	0	0	0	0	0	0	0	0	0	0	0	0	0	0	0	0	0	0	0	0	0	0	0	0	0	0	0	0	0	0	0	0	0	0	0	0
487	0	0	0	0	0	0	0	0	0	0	0	0	0	0	0	0	0	0	0	0	0	0	0	0	0	0	0	0	0	0	0	0	0	0	0	0	0	0	0	0	0	0	0	0	0	0	0	0	0
489	0	0	0	0	0	0	0	0	0	0	0	0	0	0	0	0	0	0	0	0	0	0	0	0	0	0	0	0	0	0	0	0	0	0	0	0	0	0	0	0	0	0	0	0	0	0	0	0	0
490	0	0	0	0	0	0	0	0	0	0	0	0	0	0	0	0	0	0	0	0	0	0	0	0	0	0	0	0	0	0	0	0	0	0	0	0	0	0	0	0	0	0	0	0	0	0	0	0	0
494	0	0	0	0	0	0	0	0	0	0	0	0	0	0	0	0	0	0	0	0	0	0	0	0	0	0	0	0	0	0	0	0	0	0	0	0	0	0	0	0	0	0	0	0	0	0	0	0	0
495	0	0	0	0	0	0	0	0	0	0	0	0	0	0	0	0	0	0	0	0	0	0	0	0	0	0	0	0	0	0	0	0	0	0	0	0	0	0	0	0	0	0	0	0	0	0	0	0	0
496	0	0	0	0	0	0	0	0	0	0	0	0	0	0	0	0	0	0	0	0	0	0	0	0	0	0	0	0	0	0	0	0	0	0	0	0	0	0	0	0	0	0	0	0	0	0	0	0	0
499	0	0	0	0	0	0	0	0	0	0	0	0	0	0	0	0	0	0	0	0	0	0	0	0	0	0	0	0	0	0	0	0	0	0	0	0	0	0	0	0	0	0	0	0	0	0	0	0	0
500	0	0	0	0	0	0	0	0	0	0	0	0	0	0	0	0	0	0	0	0	0	0	0	0	0	0	0	0	0	0	0	0	0	0	0	0	0	0	0	0	0	0	0	0	0	0	0	0	0
502	0	0	0	0	0	0	0	0	0	0	0	0	0	0	0	0	0	0	0	0	0	0	0	0	0	0	0	0	0	0	0	0	0	0	0	0	0	0	0	0	0	0	0	0	0	0	0	0	0
503	0	0	0	0	0	0	0	0	0	0	0	0	0	0	0	0	0	0	0	0	0	0	0	0	0	0	0	0	0	0	0	0	0	0	0	0	0	0	0	0	0	0	0	0	0	0	0	0	0
507	0	0	0	0	0	0	0	0	0	0	0	0	0	0	0	0	0	0	0	0	0	0	0	0	0	0	0	0	0	0	0	0	0	0	0	0	0	0	0	0	0	0	0	0	0	0	0	0	0
508	0	0	0	0	0	0	0	0	0	0	0	0	0	0	0	0	0	0	0	0	0	0	0	0	0	0	0	0	0	0	0	0	0	0	0	0	0	0	0	0	0	0	0	0	0	0	0	0	0
510	0	0	0	0	0	0	0	0	0	0	0	0	0	0	0	0	0	0	0	0	0	0	0	0	0	0	0	0	0	0	0	0	0	0	0	0	0	0	0	0	0	0	0	0	0	0	0	0	0
511	0	0	0	0	0	0	0	0	0	0	0	0	0	0	0	0	0	0	0	0	0	0	0	0	0	0	0	0	0	0	0	0	0	0	0	0	0	0	0	0	0	0	0	0	0	0	0	0	0
512	0	0	0	0	0	0	0	0	0	0	0	0	0	0	0	0	0	0	0	0	0	0	0	0	0	0	0	0	0	0	0	0	0	0	0	0	0	0	0	0	0	0	0	0	0	0	0	0	0
513	0	0	0	0	0	0	0	0	0	0	0	0	0	0	0	0	0	0	0	0	0	0	0	0	0	0	0	0	0	0	0	0	0	0	0	0	0	0	0	0	0	0	0	0	0	0	0	0	0
514	0	0	0	0	0	0	0	0	0	0	0	0	0	0	0	0	0	0	0	0	0	0	0	0	0	0	0	0	0	0	0	0	0	0	0	0	0	0	0	0	0	0	0	0	0	0	0	0	0
515	0	0	0	0	0	0	0	0	0	0	0	0	0	0	0	0	0	0	0	0	0	0	0	0	0	0	0	0	0	0	0	0	0	0	0	0	0	0	0	0	0	0	0	0	0	0	0	0	0
520	0	0	0	0	0	0	0	0	0	0	0	0	0	0	0	0	0	0	0	0	0	0	0	0	0	0	0	0	0	0	0	0	0	0	0	0	0	0	0	0	0	0	0	0	0	0	0	0	0
521	0	0	0	0	0	0	0	0	0	0	0	0	0	0	0	0	0	0	0	0	0	0	0	0	0	0	0	0	0	0	0	0	0	0	0	0	0	0	0	0	0	0	0	0	0	0	0	0	0
522	0	0	0	0	0	0	0	0	0	0	0	0	0	0	0	0	0	0	0	0	0	0	0	0	0	0	0	0	0	0	0	0	0	0	0	0	0	0	0	0	0	0	0	0	0	0	0	0	0
523	0	0	0	0	0	0	0	0	0	0	0	0	0	0	0	0	0	0	0	0	0	0	0	0	0	0	0	0	0	0	0	0	0	0	0	0	0	0	0	0	0	0	0	0	0	0	0	0	0
524	0	0	0	0	0	0	0	0	0	0	0	0	0	0	0	0	0	0	0	0	0	0	0	0	0	0	0	0	0	0	0	0	0	0	0	0	0	0	0	0	0	0	0	0	0	0	0	0	0
527	0	0	0	0	0	0	0	0	0	0	0	0	0	0	0	0	0	0	0	0	0	0	0	0	0	0	0	0	0	0	0	0	0	0	0	0	0	0	0	0	0	0	0	0	0	0	0	0	0
530	0	0	0	0	0	0	0	0	0	0	0	0	0	0	0	0	0	0	0	0	0	0	0	0	0	0	0	0	0	0	0	0	0	0	0	0	0	0	0	0	0	0	0	0	0	0	0	0	0
533	0	0	0	0	0	0	0	0	0	0	0	0	0	0	0	0	0	0	0	0	0	0	0	0	0	0	0	0	0	0	0	0	0	0	0	0	0	0	0	0	0	0	0	0	0	0	0	0	0
535	0	0	0	0	0	0	0	0	0	0	0	0	0	0	0	0	0	0	0	0	0	0	0	0	0	0	0	0	0	0	0	0	0	0	0	0	0	0	0	0	0	0	0	0	0	0	0	0	0
536	0	0	0	0	0	0	0	0	0	0	0	0	0	0	0	0	0	0	0	0	0	0	0	0	0	0	0	0	0	0	0	0	0	0	0	0	0	0	0	0	0	0	0	0	0	0	0	0	0
539	0	0	0	0	0	0	0	0	0	0	0	0	0	0	0	0	0	0	0	0	0	0	0	0	0	0	0	0	0	0	0	0	0	0	0	0	0	0	0	0	0	0	0	0	0	0	0	0	0
544	0	0	0	0	0	0	0	0	0	0	0	0	0	0	0	0	0	0	0	0	0	0	0	0	0	0	0	0	0	0	0	0	0	0	0	0	0	0	0	0	0	0	0	0	0	0	0	0	0
547	0	0	0	0	0	0	0	0	0	0	0	0	0	0	0	0	0	0	0	0	0	0	0	0	0	0	0	0	0	0	0	0	0	0	0	0	0	0	0	0	0	0	0	0	0	0	0	0	0
549	0	0	0	0	0	0	0	0	0	0	0	0	0	0	0	0	0	0	0	0	0	0	0	0	0	0	0	0	0	0	0	0	0	0	0	0	0	0	0	0	0	0	0	0	0	0	0	0	0
552	0	0	0	0	0	0	0	0	0	0	0	0	0	0	0	0	0	0	0	0	0	0	0	0	0	0	0	0	0	0	0	0	0	0	0	0	0	0	0	0	0	0	0	0	0	0	0	0	0
553	0	0	0	0	0	0	0	0	0	0	0	0	0	0	0	0	0	0	0	0	0	0	0	0	0	0	0	0	0	0	0	0	0	0	0	0	0	0	0	0	0	0	0	0	0	0	0	0	0
556	0	0	0	0	0	0	0	0	0	0	0	0	0	0	0	0	0	0	0	0	0	0	0	0	0	0	0	0	0	0	0	0	0	0	0	0	0	0	0	0	0	0	0	0	0	0	0	0	0
558	0	0	0	0	0	0	0	0	0	0	0	0	0	0	0	0	0	0	0	0	0	0	0	0	0	0	0	0	0	0	0	0	0	0	0	0	0	0	0	0	0	0	0	0	0	0	0	0	0
559	0	0	0	0	0	0	0	0	0	0	0	0	0	0	0	0	0	0	0	0	0	0	0	0	0	0	0	0	0	0	0	0	0	0	0	0	0	0	0	0	0	0	0	0	0	0	0	0	0
564	0	0	0	0	0	0	0	0	0	0	0	0	0	0	0	0	0	0	0	0	0	0	0	0	0	0	0	0	0	0	0	0	0	0	0	0	0	0	0	0	0	0	0	0	0	0	0	0	0
567	0	0	0	0	0	0	0	0	0	0	0	0	0	0	0	0	0	0	0	0	0	0	0	0	0	0	0	0	0	0	0	0	0	0	0	0	0	0	0	0	0	0	0	0	0	0	0	0	0
568	0	0	0	0	0	0	0	0	0	0	0	0	0	0	0	0	0	0	0	0	0	0	0	0	0	0	0	0	0	0	0	0	0	0	0	0	0	0	0	0	0	0	0	0	0	0	0	0	0
569	0	0	0	0	0	0	0	0	0	0	0	0	0	0	0	0	0	0	0	0	0	0	0	0	0	0	0	0	0	0	0	0	0	0	0	0	0	0	0	0	0	0	0	0	0	0	0	0	0
570	0	0	0	0	0	0	0	0	0	0	0	0	0	0	0	0	0	0	0	0	0	0	0	0	0	0	0	0	0	0	0	0	0	0	0	0	0	0	0	0	0	0	0	0	0	0	0	0	0
572	0	0	0	0	0	0	0	0	0	0	0	0	0	0	0	0	0	0	0	0	0	0	0	0	0	0	0	0	0	0	0	0	0	0	0	0	0	0	0	0	0	0	0	0	0	0	0	0	0
573	0	0	0	0	0	0	0	0	0	0	0	0	0	0	0	0	0	0	0	0	0	0	0	0	0	0	0	0	0	0	0	0	0	0	0	0	0	0	0	0	0	0	0	0	0	0	0	0	0
576	0	0	0	0	0	0	0	0	0	0	0	0	0	0	0	0	0	0	0	0	0	0	0	0	0	0	0	0	0	0	0	0	0	0	0	0	0	0	0	0	0	0	0	0	0	0	0	0	0
577	0	0	0	0	0	0	0	0	0	0	0	0	0	0	0	0	0	0	0	0	0	0	0	0	0	0	0	0	0	0	0	0	0	0	0	0	0	0	0	0	0	0	0	0	0	0	0	0	0
578	0	0	0	0	0	0	0	0	0	0	0	0	0	0	0	0	0	0	0	0	0	0	0	0	0	0	0	0	0	0	0	0	0	0	0	0	0	0	0	0	0	0	0	0	0	0	0	0	0
580	0	0	0	0	0	0	0	0	0	0	0	0	0	0	0	0	0	0	0	0	0	0	0	0	0	0	0	0	0	0	0	0	0	0	0	0	0	0	0	0	0	0	0	0	0	0	0	0	0
583	0	0	0	0	0	0	0	0	0	0	0	0	0	0	0	0	0	0	0	0	0	0	0	0	0	0	0	0	0	0	0	0	0	0	0	0	0	0	0	0	0	0	0	0	0	0	0	0	0
584	0	0	0	0	0	0	0	0	0	0	0	0	0	0	0	0	0	0	0	0	0	0	0	0	0	0	0	0	0	0	0	0	0	0	0	0	0	0	0	0	0	0	0	0	0	0	0	0	0
586	0	0	0	0	0	0	0	0	0	0	0	0	0	0	0	0	0	0	0	0	0	0	0	0	0	0	0	0	0	0	0	0	0	0	0	0	0	0	0	0	0	0	0	0	0	0	0	0	0
587	0	0	0	0	0	0	0	0	0	0	0	0	0	0	0	0	0	0	0	0	0	0	0	0	0	0	0	0	0	0	0	0	0	0	0	0	0	0	0	0	0	0	0	0	0	0	0	0	0
589	0	0	0	0	0	0	0	0	0	0	0	0	0	0	0	0	0	0	0	0	0	0	0	0	0	0	0	0	0	0	0	0	0	0	0	0	0	0	0	0	0	0	0	0	0	0	0	0	0
590	0	0	0	0	0	0	0	0	0	0	0	0	0	0	0	0	0	0	0	0	0	0	0	0	0	0	0	0	0	0	0	0	0	0	0	0	0	0	0	0	0	0	0	0	0	0	0	0	0
592	0	0	0	0	0	0	0	0	0	0	0	0	0	0	0	0	0	0	0	0	0	0	0	0	0	0	0	0	0	0	0	0	0	0	0	0	0	0	0	0	0	0	0	0	0	0	0	0	0
593	0	0	0	0	0	0	0	0	0	0	0	0	0	0	0	0	0	0	0	0	0	0	0	0	0	0	0	0	0	0	0	0	0	0	0	0	0	0	0	0	0	0	0	0	0	0	0	0	0
596	0	0	0	0	0	0	0	0	0	0	0	0	0	0	0	0	0	0	0	0	0	0	0	0	0	0	0	0	0	0	0	0	0	0	0	0	0	0	0	0	0	0	0	0	0	0	0	0	0
597	0	0	0	0	0	0	0	0	0	0	0	0	0	0	0	0	0	0	0	0	0	0	0	0	0	0	0	0	0	0	0	0	0	0	0	0	0	0	0	0	0	0	0	0	0	0	0	0	0
598	0	0	0	0	0	0	0	0	0	0	0	0	0	0	0	0	0	0	0	0	0	0	0	0	0	0	0	0	0	0	0	0	0	0	0	0	0	0	0	0	0	0	0	0	0	0	0	0	0
600	0	0	0	0	0	0	0	0	0	0	0	0	0	0	0	0	0	0	0	0	0	0	0	0	0	0	0	0	0	0	0	0	0	0	0	0	0	0	0	0	0	0	0	0	0	0	0	0	0
601	0	0	0	0	0	0	0	0	0	0	0	0	0	0	0	0	0	0	0	0	0	0	0	0	0	0	0	0	0	0	0	0	0	0	0	0	0	0	0	0	0	0	0	0	0	0	0	0	0
604	0	0	0	0	0	0	0	0	0	0	0	0	0	0	0	0	0	0	0	0	0	0	0	0	0	0	0	0	0	0	0	0	0	0	0	0	0	0	0	0	0	0	0	0	0	0	0	0	0
607	0	0	0	0	0	0	0	0	0	0	0	0	0	0	0	0	0	0	0	0	0	0	0	0	0	0	0	0	0	0	0	0	0	0	0	0	0	0	0	0	0	0	0	0	0	0	0	0	0
608	0	0	0	0	0	0	0	0	0	0	0	0	0	0	0	0	0	0	0	0	0	0	0	0	0	0	0	0	0	0	0	0	0	0	0	0	0	0	0	0	0	0	0	0	0	0	0	0	0
609	0	0	0	0	0	0	0	0	0	0	0	0	0	0	0	0	0	0	0	0	0	0	0	0	0	0	0	0	0	0	0	0	0	0	0	0	0	0	0	0	0	0	0	0	0	0	0	0	0
614	0	0	0	0	0	0	0	0	0	0	0	0	0	0	0	0	0	0	0	0	0	0	0	0	0	0	0	0	0	0	0	0	0	0	0	0	0	0	0	0	0	0	0	0	0	0	0	0	0
615	0	0	0	0	0	0	0	0	0	0	0	0	0	0	0	0	0	0	0	0	0	0	0	0	0	0	0	0	0	0	0	0	0	0	0	0	0	0	0	0	0	0	0	0	0	0	0	0	0
617	0	0	0	0	0	0	0	0	0	0	0	0	0	0	0	0	0	0	0	0	0	0	0	0	0	0	0	0	0	0	0	0	0	0	0	0	0	0	0	0	0	0	0	0	0	0	0	0	0
625	0	0	0	0	0	0	0	0	0	0	0	0	0	0	0	0	0	0	0	0	0	0	0	0	0	0	0	0	0	0	0	0	0	0	0	0	0	0	0	0	0	0	0	0	0	0	0	0	0
628	0	0	0	0	0	0	0	0	0	0	0	0	0	0	0	0	0	0	0	0	0	0	0	0	0	0	0	0	0	0	0	0	0	0	0	0	0	0	0	0	0	0	0	0	0	0	0	0	0
631	0	0	0	0	0	0	0	0	0	0	0	0	0	0	0	0	0	0	0	0	0	0	0	0	0	0	0	0	0	0	0	0	0	0	0	0	0	0	0	0	0	0	0	0	0	0	0	0	0
632	0	0	0	0	0	0	0	0	0	0	0	0	0	0	0	0	0	0	0	0	0	0	0	0	0	0	0	0	0	0	0	0	0	0	0	0	0	0	0	0	0	0	0	0	0	0	0	0	0
633	0	0	0	0	0	0	0	0	0	0	0	0	0	0	0	0	0	0	0	0	0	0	0	0	0	0	0	0	0	0	0	0	0	0	0	0	0	0	0	0	0	0	0	0	0	0	0	0	0
634	0	0	0	0	0	0	0	0	0	0	0	0	0	0	0	0	0	0	0	0	0	0	0	0	0	0	0	0	0	0	0	0	0	0	0	0	0	0	0	0	0	0	0	0	0	0	0	0	0
636	0	0	0	0	0	0	0	0	0	0	0	0	0	0	0	0	0	0	0	0	0	0	0	0	0	0	0	0	0	0	0	0	0	0	0	0	0	0	0	0	0	0	0	0	0	0	0	0	0
637	0	0	0	0	0	0	0	0	0	0	0	0	0	0	0	0	0	0	0	0	0	0	0	0	0	0	0	0	0	0	0	0	0	0	0	0	0	0	0	0	0	0	0	0	0	0	0	0	0
638	0	0	0	0	0	0	0	0	0	0	0	0	0	0	0	0	0	0	0	0	0	0	0	0	0	0	0	0	0	0	0	0	0	0	0	0	0	0	0	0	0	0	0	0	0	0	0	0	0
639	0	0	0	0	0	0	0	0	0	0	0	0	0	0	0	0	0	0	0	0	0	0	0	0	0	0	0	0	0	0	0	0	0	0	0	0	0	0	0	0	0	0	0	0	0	0	0	0	0
641	0	0	0	0	0	0	0	0	0	0	0	0	0	0	0	0	0	0	0	0	0	0	0	0	0	0	0	0	0	0	0	0	0	0	0	0	0	0	0	0	0	0	0	0	0	0	0	0	0
642	0	0	0	0	0	0	0	0	0	0	0	0	0	0	0	0	0	0	0	0	0	0	0	0	0	0	0	0	0	0	0	0	0	0	0	0	0	0	0	0	0	0	0	0	0	0	0	0	0
643	0	0	0	0	0	0	0	0	0	0	0	0	0	0	0	0	0	0	0	0	0	0	0	0	0	0	0	0	0	0	0	0	0	0	0	0	0	0	0	0	0	0	0	0	0	0	0	0	0
644	0	0	0	0	0	0	0	0	0	0	0	0	0	0	0	0	0	0	0	0	0	0	0	0	0	0	0	0	0	0	0	0	0	0	0	0	0	0	0	0	0	0	0	0	0	0	0	0	0
645	0	0	0	0	0	0	0	0	0	0	0	0	0	0	0	0	0	0	0	0	0	0	0	0	0	0	0	0	0	0	0	0	0	0	0	0	0	0	0	0	0	0	0	0	0	0	0	0	0
646	0	0	0	0	0	0	0	0	0	0	0	0	0	0	0	0	0	0	0	0	0	0	0	0	0	0	0	0	0	0	0	0	0	0	0	0	0	0	0	0	0	0	0	0	0	0	0	0	0
647	0	0	0	0	0	0	0	0	0	0	0	0	0	0	0	0	0	0	0	0	0	0	0	0	0	0	0	0	0	0	0	0	0	0	0	0	0	0	0	0	0	0	0	0	0	0	0	0	0
648	0	0	0	0	0	0	0	0	0	0	0	0	0	0	0	0	0	0	0	0	0	0	0	0	0	0	0	0	0	0	0	0	0	0	0	0	0	0	0	0	0	0	0	0	0	0	0	0	0
649	0	0	0	0	0	0	0	0	0	0	0	0	0	0	0	0	0	0	0	0	0	0	0	0	0	0	0	0	0	0	0	0	0	0	0	0	0	0	0	0	0	0	0	0	0	0	0	0	0
650	0	0	0	0	0	0	0	0	0	0	0	0	0	0	0	0	0	0	0	0	0	0	0	0	0	0	0	0	0	0	0	0	0	0	0	0	0	0	0	0	0	0	0	0	0	0	0	0	0
652	0	0	0	0	0	0	0	0	0	0	0	0	0	0	0	0	0	0	0	0	0	0	0	0	0	0	0	0	0	0	0	0	0	0	0	0	0	0	0	0	0	0	0	0	0	0	0	0	0
654	0	0	0	0	0	0	0	0	0	0	0	0	0	0	0	0	0	0	0	0	0	0	0	0	0	0	0	0	0	0	0	0	0	0	0	0	0	0	0	0	0	0	0	0	0	0	0	0	0
655	0	0	0	0	0	0	0	0	0	0	0	0	0	0	0	0	0	0	0	0	0	0	0	0	0	0	0	0	0	0	0	0	0	0	0	0	0	0	0	0	0	0	0	0	0	0	0	0	0
656	0	0	0	0	0	0	0	0	0	0	0	0	0	0	0	0	0	0	0	0	0	0	0	0	0	0	0	0	0	0	0	0	0	0	0	0	0	0	0	0	0	0	0	0	0	0	0	0	0
657	0	0	0	0	0	0	0	0	0	0	0	0	0	0	0	0	0	0	0	0	0	0	0	0	0	0	0	0	0	0	0	0	0	0	0	0	0	0	0	0	0	0	0	0	0	0	0	0	0
658	0	0	0	0	0	0	0	0	0	0	0	0	0	0	0	0	0	0	0	0	0	0	0	0	0	0	0	0	0	0	0	0	0	0	0	0	0	0	0	0	0	0	0	0	0	0	0	0	0
660	0	0	0	0	0	0	0	0	0	0	0	0	0	0	0	0	0	0	0	0	0	0	0	0	0	0	0	0	0	0	0	0	0	0	0	0	0	0	0	0	0	0	0	0	0	0	0	0	0
661	0	0	0	0	0	0	0	0	0	0	0	0	0	0	0	0	0	0	0	0	0	0	0	0	0	0	0	0	0	0	0	0	0	0	0	0	0	0	0	0	0	0	0	0	0	0	0	0	0
662	0	0	0	0	0	0	0	0	0	0	0	0	0	0	0	0	0	0	0	0	0	0	0	0	0	0	0	0	0	0	0	0	0	0	0	0	0	0	0	0	0	0	0	0	0	0	0	0	0
663	0	0	0	0	0	0	0	0	0	0	0	0	0	0	0	0	0	0	0	0	0	0	0	0	0	0	0	0	0	0	0	0	0	0	0	0	0	0	0	0	0	0	0	0	0	0	0	0	0
664	0	0	0	0	0	0	0	0	0	0	0	0	0	0	0	0	0	0	0	0	0	0	0	0	0	0	0	0	0	0	0	0	0	0	0	0	0	0	0	0	0	0	0	0	0	0	0	0	0
665	0	0	0	0	0	0	0	0	0	0	0	0	0	0	0	0	0	0	0	0	0	0	0	0	0	0	0	0	0	0	0	0	0	0	0	0	0	0	0	0	0	0	0	0	0	0	0	0	0
667	0	0	0	0	0	0	0	0	0	0	0	0	0	0	0	0	0	0	0	0	0	0	0	0	0	0	0	0	0	0	0	0	0	0	0	0	0	0	0	0	0	0	0	0	0	0	0	0	0
670	0	0	0	0	0	0	0	0	0	0	0	0	0	0	0	0	0	0	0	0	0	0	0	0	0	0	0	0	0	0	0	0	0	0	0	0	0	0	0	0	0	0	0	0	0	0	0	0	0
672	0	0	0	0	0	0	0	0	0	0	0	0	0	0	0	0	0	0	0	0	0	0	0	0	0	0	0	0	0	0	0	0	0	0	0	0	0	0	0	0	0	0	0	0	0	0	0	0	0
678	0	0	0	0	0	0	0	0	0	0	0	0	0	0	0	0	0	0	0	0	0	0	0	0	0	0	0	0	0	0	0	0	0	0	0	0	0	0	0	0	0	0	0	0	0	0	0	0	0
679	0	0	0	0	0	0	0	0	0	0	0	0	0	0	0	0	0	0	0	0	0	0	0	0	0	0	0	0	0	0	0	0	0	0	0	0	0	0	0	0	0	0	0	0	0	0	0	0	0
681	0	0	0	0	0	0	0	0	0	0	0	0	0	0	0	0	0	0	0	0	0	0	0	0	0	0	0	0	0	0	0	0	0	0	0	0	0	0	0	0	0	0	0	0	0	0	0	0	0
682	0	0	0	0	0	0	0	0	0	0	0	0	0	0	0	0	0	0	0	0	0	0	0	0	0	0	0	0	0	0	0	0	0	0	0	0	0	0	0	0	0	0	0	0	0	0	0	0	0
683	0	0	0	0	0	0	0	0	0	0	0	0	0	0	0	0	0	0	0	0	0	0	0	0	0	0	0	0	0	0	0	0	0	0	0	0	0	0	0	0	0	0	0	0	0	0	0	0	0
684	0	0	0	0	0	0	0	0	0	0	0	0	0	0	0	0	0	0	0	0	0	0	0	0	0	0	0	0	0	0	0	0	0	0	0	0	0	0	0	0	0	0	0	0	0	0	0	0	0
686	0	0	0	0	0	0	0	0	0	0	0	0	0	0	0	0	0	0	0	0	0	0	0	0	0	0	0	0	0	0	0	0	0	0	0	0	0	0	0	0	0	0	0	0	0	0	0	0	0
687	0	0	0	0	0	0	0	0	0	0	0	0	0	0	0	0	0	0	0	0	0	0	0	0	0	0	0	0	0	0	0	0	0	0	0	0	0	0	0	0	0	0	0	0	0	0	0	0	0
688	0	0	0	0	0	0	0	0	0	0	0	0	0	0	0	0	0	0	0	0	0	0	0	0	0	0	0	0	0	0	0	0	0	0	0	0	0	0	0	0	0	0	0	0	0	0	0	0	0
689	0	0	0	0	0	0	0	0	0	0	0	0	0	0	0	0	0	0	0	0	0	0	0	0	0	0	0	0	0	0	0	0	0	0	0	0	0	0	0	0	0	0	0	0	0	0	0	0	0
690	0	0	0	0	0	0	0	0	0	0	0	0	0	0	0	0	0	0	0	0	0	0	0	0	0	0	0	0	0	0	0	0	0	0	0	0	0	0	0	0	0	0	0	0	0	0	0	0	0
692	0	0	0	0	0	0	0	0	0	0	0	0	0	0	0	0	0	0	0	0	0	0	0	0	0	0	0	0	0	0	0	0	0	0	0	0	0	0	0	0	0	0	0	0	0	0	0	0	0
693	0	0	0	0	0	0	0	0	0	0	0	0	0	0	0	0	0	0	0	0	0	0	0	0	0	0	0	0	0	0	0	0	0	0	0	0	0	0	0	0	0	0	0	0	0	0	0	0	0
694	0	0	0	0	0	0	0	0	0	0	0	0	0	0	0	0	0	0	0	0	0	0	0	0	0	0	0	0	0	0	0	0	0	0	0	0	0	0	0	0	0	0	0	0	0	0	0	0	0
697	0	0	0	0	0	0	0	0	0	0	0	0	0	0	0	0	0	0	0	0	0	0	0	0	0	0	0	0	0	0	0	0	0	0	0	0	0	0	0	0	0	0	0	0	0	0	0	0	0
698	0	0	0	0	0	0	0	0	0	0	0	0	0	0	0	0	0	0	0	0	0	0	0	0	0	0	0	0	0	0	0	0	0	0	0	0	0	0	0	0	0	0	0	0	0	0	0	0	0
700	0	0	0	0	0	0	0	0	0	0	0	0	0	0	0	0	0	0	0	0	0	0	0	0	0	0	0	0	0	0	0	0	0	0	0	0	0	0	0	0	0	0	0	0	0	0	0	0	0
702	0	0	0	0	0	0	0	0	0	0	0	0	0	0	0	0	0	0	0	0	0	0	0	0	0	0	0	0	0	0	0	0	0	0	0	0	0	0	0	0	0	0	0	0	0	0	0	0	0
704	0	0	0	0	0	0	0	0	0	0	0	0	0	0	0	0	0	0	0	0	0	0	0	0	0	0	0	0	0	0	0	0	0	0	0	0	0	0	0	0	0	0	0	0	0	0	0	0	0
705	0	0	0	0	0	0	0	0	0	0	0	0	0	0	0	0	0	0	0	0	0	0	0	0	0	0	0	0	0	0	0	0	0	0	0	0	0	0	0	0	0	0	0	0	0	0	0	0	0
706	0	0	0	0	0	0	0	0	0	0	0	0	0	0	0	0	0	0	0	0	0	0	0	0	0	0	0	0	0	0	0	0	0	0	0	0	0	0	0	0	0	0	0	0	0	0	0	0	0
707	0	0	0	0	0	0	0	0	0	0	0	0	0	0	0	0	0	0	0	0	0	0	0	0	0	0	0	0	0	0	0	0	0	0	0	0	0	0	0	0	0	0	0	0	0	0	0	0	0
708	0	0	0	0	0	0	0	0	0	0	0	0	0	0	0	0	0	0	0	0	0	0	0	0	0	0	0	0	0	0	0	0	0	0	0	0	0	0	0	0	0	0	0	0	0	0	0	0	0
711	0	0	0	0	0	0	0	0	0	0	0	0	0	0	0	0	0	0	0	0	0	0	0	0	0	0	0	0	0	0	0	0	0	0	0	0	0	0	0	0	0	0	0	0	0	0	0	0	0
713	0	0	0	0	0	0	0	0	0	0	0	0	0	0	0	0	0	0	0	0	0	0	0	0	0	0	0	0	0	0	0	0	0	0	0	0	0	0	0	0	0	0	0	0	0	0	0	0	0
714	0	0	0	0	0	0	0	0	0	0	0	0	0	0	0	0	0	0	0	0	0	0	0	0	0	0	0	0	0	0	0	0	0	0	0	0	0	0	0	0	0	0	0	0	0	0	0	0	0
716	0	0	0	0	0	0	0	0	0	0	0	0	0	0	0	0	0	0	0	0	0	0	0	0	0	0	0	0	0	0	0	0	0	0	0	0	0	0	0	0	0	0	0	0	0	0	0	0	0
717	0	0	0	0	0	0	0	0	0	0	0	0	0	0	0	0	0	0	0	0	0	0	0	0	0	0	0	0	0	0	0	0	0	0	0	0	0	0	0	0	0	0	0	0	0	0	0	0	0
718	0	0	0	0	0	0	0	0	0	0	0	0	0	0	0	0	0	0	0	0	0	0	0	0	0	0	0	0	0	0	0	0	0	0	0	0	0	0	0	0	0	0	0	0	0	0	0	0	0
721	0	0	0	0	0	0	0	0	0	0	0	0	0	0	0	0	0	0	0	0	0	0	0	0	0	0	0	0	0	0	0	0	0	0	0	0	0	0	0	0	0	0	0	0	0	0	0	0	0
722	0	0	0	0	0	0	0	0	0	0	0	0	0	0	0	0	0	0	0	0	0	0	0	0	0	0	0	0	0	0	0	0	0	0	0	0	0	0	0	0	0	0	0	0	0	0	0	0	0
725	0	0	0	0	0	0	0	0	0	0	0	0	0	0	0	0	0	0	0	0	0	0	0	0	0	0	0	0	0	0	0	0	0	0	0	0	0	0	0	0	0	0	0	0	0	0	0	0	0
728	0	0	0	0	0	0	0	0	0	0	0	0	0	0	0	0	0	0	0	0	0	0	0	0	0	0	0	0	0	0	0	0	0	0	0	0	0	0	0	0	0	0	0	0	0	0	0	0	0
729	0	0	0	0	0	0	0	0	0	0	0	0	0	0	0	0	0	0	0	0	0	0	0	0	0	0	0	0	0	0	0	0	0	0	0	0	0	0	0	0	0	0	0	0	0	0	0	0	0
730	0	0	0	0	0	0	0	0	0	0	0	0	0	0	0	0	0	0	0	0	0	0	0	0	0	0	0	0	0	0	0	0	0	0	0	0	0	0	0	0	0	0	0	0	0	0	0	0	0
733	0	0	0	0	0	0	0	0	0	0	0	0	0	0	0	0	0	0	0	0	0	0	0	0	0	0	0	0	0	0	0	0	0	0	0	0	0	0	0	0	0	0	0	0	0	0	0	0	0
734	0	0	0	0	0	0	0	0	0	0	0	0	0	0	0	0	0	0	0	0	0	0	0	0	0	0	0	0	0	0	0	0	0	0	0	0	0	0	0	0	0	0	0	0	0	0	0	0	0
735	0	0	0	0	0	0	0	0	0	0	0	0	0	0	0	0	0	0	0	0	0	0	0	0	0	0	0	0	0	0	0	0	0	0	0	0	0	0	0	0	0	0	0	0	0	0	0	0	0
736	0	0	0	0	0	0	0	0	0	0	0	0	0	0	0	0	0	0	0	0	0	0	0	0	0	0	0	0	0	0	0	0	0	0	0	0	0	0	0	0	0	0	0	0	0	0	0	0	0
737	0	0	0	0	0	0	0	0	0	0	0	0	0	0	0	0	0	0	0	0	0	0	0	0	0	0	0	0	0	0	0	0	0	0	0	0	0	0	0	0	0	0	0	0	0	0	0	0	0
738	0	0	0	0	0	0	0	0	0	0	0	0	0	0	0	0	0	0	0	0	0	0	0	0	0	0	0	0	0	0	0	0	0	0	0	0	0	0	0	0	0	0	0	0	0	0	0	0	0
741	0	0	0	0	0	0	0	0	0	0	0	0	0	0	0	0	0	0	0	0	0	0	0	0	0	0	0	0	0	0	0	0	0	0	0	0	0	0	0	0	0	0	0	0	0	0	0	0	0
742	0	0	0	0	0	0	0	0	0	0	0	0	0	0	0	0	0	0	0	0	0	0	0	0	0	0	0	0	0	0	0	0	0	0	0	0	0	0	0	0	0	0	0	0	0	0	0	0	0
743	0	0	0	0	0	0	0	0	0	0	0	0	0	0	0	0	0	0	0	0	0	0	0	0	0	0	0	0	0	0	0	0	0	0	0	0	0	0	0	0	0	0	0	0	0	0	0	0	0
744	0	0	0	0	0	0	0	0	0	0	0	0	0	0	0	0	0	0	0	0	0	0	0	0	0	0	0	0	0	0	0	0	0	0	0	0	0	0	0	0	0	0	0	0	0	0	0	0	0
745	0	0	0	0	0	0	0	0	0	0	0	0	0	0	0	0	0	0	0	0	0	0	0	0	0	0	0	0	0	0	0	0	0	0	0	0	0	0	0	0	0	0	0	0	0	0	0	0	0
746	0	0	0	0	0	0	0	0	0	0	0	0	0	0	0	0	0	0	0	0	0	0	0	0	0	0	0	0	0	0	0	0	0	0	0	0	0	0	0	0	0	0	0	0	0	0	0	0	0
747	0	0	0	0	0	0	0	0	0	0	0	0	0	0	0	0	0	0	0	0	0	0	0	0	0	0	0	0	0	0	0	0	0	0	0	0	0	0	0	0	0	0	0	0	0	0	0	0	0
750	0	0	0	0	0	0	0	0	0	0	0	0	0	0	0	0	0	0	0	0	0	0	0	0	0	0	0	0	0	0	0	0	0	0	0	0	0	0	0	0	0	0	0	0	0	0	0	0	0
753	0	0	0	0	0	0	0	0	0	0	0	0	0	0	0	0	0	0	0	0	0	0	0	0	0	0	0	0	0	0	0	0	0	0	0	0	0	0	0	0	0	0	0	0	0	0	0	0	0
754	0	0	0	0	0	0	0	0	0	0	0	0	0	0	0	0	0	0	0	0	0	0	0	0	0	0	0	0	0	0	0	0	0	0	0	0	0	0	0	0	0	0	0	0	0	0	0	0	0
755	0	0	0	0	0	0	0	0	0	0	0	0	0	0	0	0	0	0	0	0	0	0	0	0	0	0	0	0	0	0	0	0	0	0	0	0	0	0	0	0	0	0	0	0	0	0	0	0	0
757	0	0	0	0	0	0	0	0	0	0	0	0	0	0	0	0	0	0	0	0	0	0	0	0	0	0	0	0	0	0	0	0	0	0	0	0	0	0	0	0	0	0	0	0	0	0	0	0	0
758	0	0	0	0	0	0	0	0	0	0	0	0	0	0	0	0	0	0	0	0	0	0	0	0	0	0	0	0	0	0	0	0	0	0	0	0	0	0	0	0	0	0	0	0	0	0	0	0	0
761	0	0	0	0	0	0	0	0	0	0	0	0	0	0	0	0	0	0	0	0	0	0	0	0	0	0	0	0	0	0	0	0	0	0	0	0	0	0	0	0	0	0	0	0	0	0	0	0	0
762	0	0	0	0	0	0	0	0	0	0	0	0	0	0	0	0	0	0	0	0	0	0	0	0	0	0	0	0	0	0	0	0	0	0	0	0	0	0	0	0	0	0	0	0	0	0	0	0	0
763	0	0	0	0	0	0	0	0	0	0	0	0	0	0	0	0	0	0	0	0	0	0	0	0	0	0	0	0	0	0	0	0	0	0	0	0	0	0	0	0	0	0	0	0	0	0	0	0	0
764	0	0	0	0	0	0	0	0	0	0	0	0	0	0	0	0	0	0	0	0	0	0	0	0	0	0	0	0	0	0	0	0	0	0	0	0	0	0	0	0	0	0	0	0	0	0	0	0	0
765	0	0	0	0	0	0	0	0	0	0	0	0	0	0	0	0	0	0	0	0	0	0	0	0	0	0	0	0	0	0	0	0	0	0	0	0	0	0	0	0	0	0	0	0	0	0	0	0	0
769	0	0	0	0	0	0	0	0	0	0	0	0	0	0	0	0	0	0	0	0	0	0	0	0	0	0	0	0	0	0	0	0	0	0	0	0	0	0	0	0	0	0	0	0	0	0	0	0	0
770	0	0	0	0	0	0	0	0	0	0	0	0	0	0	0	0	0	0	0	0	0	0	0	0	0	0	0	0	0	0	0	0	0	0	0	0	0	0	0	0	0	0	0	0	0	0	0	0	0
771	0	0	0	0	0	0	0	0	0	0	0	0	0	0	0	0	0	0	0	0	0	0	0	0	0	0	0	0	0	0	0	0	0	0	0	0	0	0	0	0	0	0	0	0	0	0	0	0	0
772	0	0	0	0	0	0	0	0	0	0	0	0	0	0	0	0	0	0	0	0	0	0	0	0	0	0	0	0	0	0	0	0	0	0	0	0	0	0	0	0	0	0	0	0	0	0	0	0	0
774	0	0	0	0	0	0	0	0	0	0	0	0	0	0	0	0	0	0	0	0	0	0	0	0	0	0	0	0	0	0	0	0	0	0	0	0	0	0	0	0	0	0	0	0	0	0	0	0	0
775	0	0	0	0	0	0	0	0	0	0	0	0	0	0	0	0	0	0	0	0	0	0	0	0	0	0	0	0	0	0	0	0	0	0	0	0	0	0	0	0	0	0	0	0	0	0	0	0	0
776	0	0	0	0	0	0	0	0	0	0	0	0	0	0	0	0	0	0	0	0	0	0	0	0	0	0	0	0	0	0	0	0	0	0	0	0	0	0	0	0	0	0	0	0	0	0	0	0	0
777	0	0	0	0	0	0	0	0	0	0	0	0	0	0	0	0	0	0	0	0	0	0	0	0	0	0	0	0	0	0	0	0	0	0	0	0	0	0	0	0	0	0	0	0	0	0	0	0	0
780	0	0	0	0	0	0	0	0	0	0	0	0	0	0	0	0	0	0	0	0	0	0	0	0	0	0	0	0	0	0	0	0	0	0	0	0	0	0	0	0	0	0	0	0	0	0	0	0	0
781	0	0	0	0	0	0	0	0	0	0	0	0	0	0	0	0	0	0	0	0	0	0	0	0	0	0	0	0	0	0	0	0	0	0	0	0	0	0	0	0	0	0	0	0	0	0	0	0	0
783	0	0	0	0	0	0	0	0	0	0	0	0	0	0	0	0	0	0	0	0	0	0	0	0	0	0	0	0	0	0	0	0	0	0	0	0	0	0	0	0	0	0	0	0	0	0	0	0	0
784	0	0	0	0	0	0	0	0	0	0	0	0	0	0	0	0	0	0	0	0	0	0	0	0	0	0	0	0	0	0	0	0	0	0	0	0	0	0	0	0	0	0	0	0	0	0	0	0	0
785	0	0	0	0	0	0	0	0	0	0	0	0	0	0	0	0	0	0	0	0	0	0	0	0	0	0	0	0	0	0	0	0	0	0	0	0	0	0	0	0	0	0	0	0	0	0	0	0	0
786	0	0	0	0	0	0	0	0	0	0	0	0	0	0	0	0	0	0	0	0	0	0	0	0	0	0	0	0	0	0	0	0	0	0	0	0	0	0	0	0	0	0	0	0	0	0	0	0	0
789	0	0	0	0	0	0	0	0	0	0	0	0	0	0	0	0	0	0	0	0	0	0	0	0	0	0	0	0	0	0	0	0	0	0	0	0	0	0	0	0	0	0	0	0	0	0	0	0	0
790	0	0	0	0	0	0	0	0	0	0	0	0	0	0	0	0	0	0	0	0	0	0	0	0	0	0	0	0	0	0	0	0	0	0	0	0	0	0	0	0	0	0	0	0	0	0	0	0	0
791	0	0	0	0	0	0	0	0	0	0	0	0	0	0	0	0	0	0	0	0	0	0	0	0	0	0	0	0	0	0	0	0	0	0	0	0	0	0	0	0	0	0	0	0	0	0	0	0	0
794	0	0	0	0	0	0	0	0	0	0	0	0	0	0	0	0	0	0	0	0	0	0	0	0	0	0	0	0	0	0	0	0	0	0	0	0	0	0	0	0	0	0	0	0	0	0	0	0	0
797	0	0	0	0	0	0	0	0	0	0	0	0	0	0	0	0	0	0	0	0	0	0	0	0	0	0	0	0	0	0	0	0	0	0	0	0	0	0	0	0	0	0	0	0	0	0	0	0	0
801	0	0	0	0	0	0	0	0	0	0	0	0	0	0	0	0	0	0	0	0	0	0	0	0	0	0	0	0	0	0	0	0	0	0	0	0	0	0	0	0	0	0	0	0	0	0	0	0	0
804	0	0	0	0	0	0	0	0	0	0	0	0	0	0	0	0	0	0	0	0	0	0	0	0	0	0	0	0	0	0	0	0	0	0	0	0	0	0	0	0	0	0	0	0	0	0	0	0	0
806	0	0	0	0	0	0	0	0	0	0	0	0	0	0	0	0	0	0	0	0	0	0	0	0	0	0	0	0	0	0	0	0	0	0	0	0	0	0	0	0	0	0	0	0	0	0	0	0	0
807	0	0	0	0	0	0	0	0	0	0	0	0	0	0	0	0	0	0	0	0	0	0	0	0	0	0	0	0	0	0	0	0	0	0	0	0	0	0	0	0	0	0	0	0	0	0	0	0	0
808	0	0	0	0	0	0	0	0	0	0	0	0	0	0	0	0	0	0	0	0	0	0	0	0	0	0	0	0	0	0	0	0	0	0	0	0	0	0	0	0	0	0	0	0	0	0	0	0	0
809	0	0	0	0	0	0	0	0	0	0	0	0	0	0	0	0	0	0	0	0	0	0	0	0	0	0	0	0	0	0	0	0	0	0	0	0	0	0	0	0	0	0	0	0	0	0	0	0	0
812	0	0	0	0	0	0	0	0	0	0	0	0	0	0	0	0	0	0	0	0	0	0	0	0	0	0	0	0	0	0	0	0	0	0	0	0	0	0	0	0	0	0	0	0	0	0	0	0	0
813	0	0	0	0	0	0	0	0	0	0	0	0	0	0	0	0	0	0	0	0	0	0	0	0	0	0	0	0	0	0	0	0	0	0	0	0	0	0	0	0	0	0	0	0	0	0	0	0	0
814	0	0	0	0	0	0	0	0	0	0	0	0	0	0	0	0	0	0	0	0	0	0	0	0	0	0	0	0	0	0	0	0	0	0	0	0	0	0	0	0	0	0	0	0	0	0	0	0	0
815	0	0	0	0	0	0	0	0	0	0	0	0	0	0	0	0	0	0	0	0	0	0	0	0	0	0	0	0	0	0	0	0	0	0	0	0	0	0	0	0	0	0	0	0	0	0	0	0	0
818	0	0	0	0	0	0	0	0	0	0	0	0	0	0	0	0	0	0	0	0	0	0	0	0	0	0	0	0	0	0	0	0	0	0	0	0	0	0	0	0	0	0	0	0	0	0	0	0	0
820	0	0	0	0	0	0	0	0	0	0	0	0	0	0	0	0	0	0	0	0	0	0	0	0	0	0	0	0	0	0	0	0	0	0	0	0	0	0	0	0	0	0	0	0	0	0	0	0	0
821	0	0	0	0	0	0	0	0	0	0	0	0	0	0	0	0	0	0	0	0	0	0	0	0	0	0	0	0	0	0	0	0	0	0	0	0	0	0	0	0	0	0	0	0	0	0	0	0	0
824	0	0	0	0	0	0	0	0	0	0	0	0	0	0	0	0	0	0	0	0	0	0	0	0	0	0	0	0	0	0	0	0	0	0	0	0	0	0	0	0	0	0	0	0	0	0	0	0	0
826	0	0	0	0	0	0	0	0	0	0	0	0	0	0	0	0	0	0	0	0	0	0	0	0	0	0	0	0	0	0	0	0	0	0	0	0	0	0	0	0	0	0	0	0	0	0	0	0	0
827	0	0	0	0	0	0	0	0	0	0	0	0	0	0	0	0	0	0	0	0	0	0	0	0	0	0	0	0	0	0	0	0	0	0	0	0	0	0	0	0	0	0	0	0	0	0	0	0	0
830	0	0	0	0	0	0	0	0	0	0	0	0	0	0	0	0	0	0	0	0	0	0	0	0	0	0	0	0	0	0	0	0	0	0	0	0	0	0	0	0	0	0	0	0	0	0	0	0	0
833	0	0	0	0	0	0	0	0	0	0	0	0	0	0	0	0	0	0	0	0	0	0	0	0	0	0	0	0	0	0	0	0	0	0	0	0	0	0	0	0	0	0	0	0	0	0	0	0	0
834	0	0	0	0	0	0	0	0	0	0	0	0	0	0	0	0	0	0	0	0	0	0	0	0	0	0	0	0	0	0	0	0	0	0	0	0	0	0	0	0	0	0	0	0	0	0	0	0	0
836	0	0	0	0	0	0	0	0	0	0	0	0	0	0	0	0	0	0	0	0	0	0	0	0	0	0	0	0	0	0	0	0	0	0	0	0	0	0	0	0	0	0	0	0	0	0	0	0	0
838	0	0	0	0	0	0	0	0	0	0	0	0	0	0	0	0	0	0	0	0	0	0	0	0	0	0	0	0	0	0	0	0	0	0	0	0	0	0	0	0	0	0	0	0	0	0	0	0	0
839	0	0	0	0	0	0	0	0	0	0	0	0	0	0	0	0	0	0	0	0	0	0	0	0	0	0	0	0	0	0	0	0	0	0	0	0	0	0	0	0	0	0	0	0	0	0	0	0	0
840	0	0	0	0	0	0	0	0	0	0	0	0	0	0	0	0	0	0	0	0	0	0	0	0	0	0	0	0	0	0	0	0	0	0	0	0	0	0	0	0	0	0	0	0	0	0	0	0	0
848	0	0	0	0	0	0	0	0	0	0	0	0	0	0	0	0	0	0	0	0	0	0	0	0	0	0	0	0	0	0	0	0	0	0	0	0	0	0	0	0	0	0	0	0	0	0	0	0	0
849	0	0	0	0	0	0	0	0	0	0	0	0	0	0	0	0	0	0	0	0	0	0	0	0	0	0	0	0	0	0	0	0	0	0	0	0	0	0	0	0	0	0	0	0	0	0	0	0	0
850	0	0	0	0	0	0	0	0	0	0	0	0	0	0	0	0	0	0	0	0	0	0	0	0	0	0	0	0	0	0	0	0	0	0	0	0	0	0	0	0	0	0	0	0	0	0	0	0	0
854	0	0	0	0	0	0	0	0	0	0	0	0	0	0	0	0	0	0	0	0	0	0	0	0	0	0	0	0	0	0	0	0	0	0	0	0	0	0	0	0	0	0	0	0	0	0	0	0	0
858	0	0	0	0	0	0	0	0	0	0	0	0	0	0	0	0	0	0	0	0	0	0	0	0	0	0	0	0	0	0	0	0	0	0	0	0	0	0	0	0	0	0	0	0	0	0	0	0	0
859	0	0	0	0	0	0	0	0	0	0	0	0	0	0	0	0	0	0	0	0	0	0	0	0	0	0	0	0	0	0	0	0	0	0	0	0	0	0	0	0	0	0	0	0	0	0	0	0	0
861	0	0	0	0	0	0	0	0	0	0	0	0	0	0	0	0	0	0	0	0	0	0	0	0	0	0	0	0	0	0	0	0	0	0	0	0	0	0	0	0	0	0	0	0	0	0	0	0	0
863	0	0	0	0	0	0	0	0	0	0	0	0	0	0	0	0	0	0	0	0	0	0	0	0	0	0	0	0	0	0	0	0	0	0	0	0	0	0	0	0	0	0	0	0	0	0	0	0	0
864	0	0	0	0	0	0	0	0	0	0	0	0	0	0	0	0	0	0	0	0	0	0	0	0	0	0	0	0	0	0	0	0	0	0	0	0	0	0	0	0	0	0	0	0	0	0	0	0	0
865	0	0	0	0	0	0	0	0	0	0	0	0	0	0	0	0	0	0	0	0	0	0	0	0	0	0	0	0	0	0	0	0	0	0	0	0	0	0	0	0	0	0	0	0	0	0	0	0	0
867	0	0	0	0	0	0	0	0	0	0	0	0	0	0	0	0	0	0	0	0	0	0	0	0	0	0	0	0	0	0	0	0	0	0	0	0	0	0	0	0	0	0	0	0	0	0	0	0	0
868	0	0	0	0	0	0	0	0	0	0	0	0	0	0	0	0	0	0	0	0	0	0	0	0	0	0	0	0	0	0	0	0	0	0	0	0	0	0	0	0	0	0	0	0	0	0	0	0	0
870	0	0	0	0	0	0	0	0	0	0	0	0	0	0	0	0	0	0	0	0	0	0	0	0	0	0	0	0	0	0	0	0	0	0	0	0	0	0	0	0	0	0	0	0	0	0	0	0	0
871	0	0	0	0	0	0	0	0	0	0	0	0	0	0	0	0	0	0	0	0	0	0	0	0	0	0	0	0	0	0	0	0	0	0	0	0	0	0	0	0	0	0	0	0	0	0	0	0	0
872	0	0	0	0	0	0	0	0	0	0	0	0	0	0	0	0	0	0	0	0	0	0	0	0	0	0	0	0	0	0	0	0	0	0	0	0	0	0	0	0	0	0	0	0	0	0	0	0	0
874	0	0	0	0	0	0	0	0	0	0	0	0	0	0	0	0	0	0	0	0	0	0	0	0	0	0	0	0	0	0	0	0	0	0	0	0	0	0	0	0	0	0	0	0	0	0	0	0	0
877	0	0	0	0	0	0	0	0	0	0	0	0	0	0	0	0	0	0	0	0	0	0	0	0	0	0	0	0	0	0	0	0	0	0	0	0	0	0	0	0	0	0	0	0	0	0	0	0	0
878	0	0	0	0	0	0	0	0	0	0	0	0	0	0	0	0	0	0	0	0	0	0	0	0	0	0	0	0	0	0	0	0	0	0	0	0	0	0	0	0	0	0	0	0	0	0	0	0	0
880	0	0	0	0	0	0	0	0	0	0	0	0	0	0	0	0	0	0	0	0	0	0	0	0	0	0	0	0	0	0	0	0	0	0	0	0	0	0	0	0	0	0	0	0	0	0	0	0	0
881	0	0	0	0	0	0	0	0	0	0	0	0	0	0	0	0	0	0	0	0	0	0	0	0	0	0	0	0	0	0	0	0	0	0	0	0	0	0	0	0	0	0	0	0	0	0	0	0	0
883	0	0	0	0	0	0	0	0	0	0	0	0	0	0	0	0	0	0	0	0	0	0	0	0	0	0	0	0	0	0	0	0	0	0	0	0	0	0	0	0	0	0	0	0	0	0	0	0	0
884	0	0	0	0	0	0	0	0	0	0	0	0	0	0	0	0	0	0	0	0	0	0	0	0	0	0	0	0	0	0	0	0	0	0	0	0	0	0	0	0	0	0	0	0	0	0	0	0	0
885	0	0	0	0	0	0	0	0	0	0	0	0	0	0	0	0	0	0	0	0	0	0	0	0	0	0	0	0	0	0	0	0	0	0	0	0	0	0	0	0	0	0	0	0	0	0	0	0	0
886	0	0	0	0	0	0	0	0	0	0	0	0	0	0	0	0	0	0	0	0	0	0	0	0	0	0	0	0	0	0	0	0	0	0	0	0	0	0	0	0	0	0	0	0	0	0	0	0	0
888	0	0	0	0	0	0	0	0	0	0	0	0	0	0	0	0	0	0	0	0	0	0	0	0	0	0	0	0	0	0	0	0	0	0	0	0	0	0	0	0	0	0	0	0	0	0	0	0	0
889	0	0	0	0	0	0	0	0	0	0	0	0	0	0	0	0	0	0	0	0	0	0	0	0	0	0	0	0	0	0	0	0	0	0	0	0	0	0	0	0	0	0	0	0	0	0	0	0	0
891	0	0	0	0	0	0	0	0	0	0	0	0	0	0	0	0	0	0	0	0	0	0	0	0	0	0	0	0	0	0	0	0	0	0	0	0	0	0	0	0	0	0	0	0	0	0	0	0	0
893	0	0	0	0	0	0	0	0	0	0	0	0	0	0	0	0	0	0	0	0	0	0	0	0	0	0	0	0	0	0	0	0	0	0	0	0	0	0	0	0	0	0	0	0	0	0	0	0	0
895	0	0	0	0	0	0	0	0	0	0	0	0	0	0	0	0	0	0	0	0	0	0	0	0	0	0	0	0	0	0	0	0	0	0	0	0	0	0	0	0	0	0	0	0	0	0	0	0	0
897	0	0	0	0	0	0	0	0	0	0	0	0	0	0	0	0	0	0	0	0	0	0	0	0	0	0	0	0	0	0	0	0	0	0	0	0	0	0	0	0	0	0	0	0	0	0	0	0	0
898	0	0	0	0	0	0	0	0	0	0	0	0	0	0	0	0	0	0	0	0	0	0	0	0	0	0	0	0	0	0	0	0	0	0	0	0	0	0	0	0	0	0	0	0	0	0	0	0	0
901	0	0	0	0	0	0	0	0	0	0	0	0	0	0	0	0	0	0	0	0	0	0	0	0	0	0	0	0	0	0	0	0	0	0	0	0	0	0	0	0	0	0	0	0	0	0	0	0	0
902	0	0	0	0	0	0	0	0	0	0	0	0	0	0	0	0	0	0	0	0	0	0	0	0	0	0	0	0	0	0	0	0	0	0	0	0	0	0	0	0	0	0	0	0	0	0	0	0	0
904	0	0	0	0	0	0	0	0	0	0	0	0	0	0	0	0	0	0	0	0	0	0	0	0	0	0	0	0	0	0	0	0	0	0	0	0	0	0	0	0	0	0	0	0	0	0	0	0	0
905	0	0	0	0	0	0	0	0	0	0	0	0	0	0	0	0	0	0	0	0	0	0	0	0	0	0	0	0	0	0	0	0	0	0	0	0	0	0	0	0	0	0	0	0	0	0	0	0	0
907	0	0	0	0	0	0	0	0	0	0	0	0	0	0	0	0	0	0	0	0	0	0	0	0	0	0	0	0	0	0	0	0	0	0	0	0	0	0	0	0	0	0	0	0	0	0	0	0	0
908	0	0	0	0	0	0	0	0	0	0	0	0	0	0	0	0	0	0	0	0	0	0	0	0	0	0	0	0	0	0	0	0	0	0	0	0	0	0	0	0	0	0	0	0	0	0	0	0	0
910	0	0	0	0	0	0	0	0	0	0	0	0	0	0	0	0	0	0	0	0	0	0	0	0	0	0	0	0	0	0	0	0	0	0	0	0	0	0	0	0	0	0	0	0	0	0	0	0	0
911	0	0	0	0	0	0	0	0	0	0	0	0	0	0	0	0	0	0	0	0	0	0	0	0	0	0	0	0	0	0	0	0	0	0	0	0	0	0	0	0	0	0	0	0	0	0	0	0	0
914	0	0	0	0	0	0	0	0	0	0	0	0	0	0	0	0	0	0	0	0	0	0	0	0	0	0	0	0	0	0	0	0	0	0	0	0	0	0	0	0	0	0	0	0	0	0	0	0	0
916	0	0	0	0	0	0	0	0	0	0	0	0	0	0	0	0	0	0	0	0	0	0	0	0	0	0	0	0	0	0	0	0	0	0	0	0	0	0	0	0	0	0	0	0	0	0	0	0	0
918	0	0	0	0	0	0	0	0	0	0	0	0	0	0	0	0	0	0	0	0	0	0	0	0	0	0	0	0	0	0	0	0	0	0	0	0	0	0	0	0	0	0	0	0	0	0	0	0	0
919	0	0	0	0	0	0	0	0	0	0	0	0	0	0	0	0	0	0	0	0	0	0	0	0	0	0	0	0	0	0	0	0	0	0	0	0	0	0	0	0	0	0	0	0	0	0	0	0	0
921	0	0	0	0	0	0	0	0	0	0	0	0	0	0	0	0	0	0	0	0	0	0	0	0	0	0	0	0	0	0	0	0	0	0	0	0	0	0	0	0	0	0	0	0	0	0	0	0	0
922	0	0	0	0	0	0	0	0	0	0	0	0	0	0	0	0	0	0	0	0	0	0	0	0	0	0	0	0	0	0	0	0	0	0	0	0	0	0	0	0	0	0	0	0	0	0	0	0	0
923	0	0	0	0	0	0	0	0	0	0	0	0	0	0	0	0	0	0	0	0	0	0	0	0	0	0	0	0	0	0	0	0	0	0	0	0	0	0	0	0	0	0	0	0	0	0	0	0	0
924	0	0	0	0	0	0	0	0	0	0	0	0	0	0	0	0	0	0	0	0	0	0	0	0	0	0	0	0	0	0	0	0	0	0	0	0	0	0	0	0	0	0	0	0	0	0	0	0	0
925	0	0	0	0	0	0	0	0	0	0	0	0	0	0	0	0	0	0	0	0	0	0	0	0	0	0	0	0	0	0	0	0	0	0	0	0	0	0	0	0	0	0	0	0	0	0	0	0	0
926	0	0	0	0	0	0	0	0	0	0	0	0	0	0	0	0	0	0	0	0	0	0	0	0	0	0	0	0	0	0	0	0	0	0	0	0	0	0	0	0	0	0	0	0	0	0	0	0	0
927	0	0	0	0	0	0	0	0	0	0	0	0	0	0	0	0	0	0	0	0	0	0	0	0	0	0	0	0	0	0	0	0	0	0	0	0	0	0	0	0	0	0	0	0	0	0	0	0	0
928	0	0	0	0	0	0	0	0	0	0	0	0	0	0	0	0	0	0	0	0	0	0	0	0	0	0	0	0	0	0	0	0	0	0	0	0	0	0	0	0	0	0	0	0	0	0	0	0	0
929	0	0	0	0	0	0	0	0	0	0	0	0	0	0	0	0	0	0	0	0	0	0	0	0	0	0	0	0	0	0	0	0	0	0	0	0	0	0	0	0	0	0	0	0	0	0	0	0	0
932	0	0	0	0	0	0	0	0	0	0	0	0	0	0	0	0	0	0	0	0	0	0	0	0	0	0	0	0	0	0	0	0	0	0	0	0	0	0	0	0	0	0	0	0	0	0	0	0	0
933	0	0	0	0	0	0	0	0	0	0	0	0	0	0	0	0	0	0	0	0	0	0	0	0	0	0	0	0	0	0	0	0	0	0	0	0	0	0	0	0	0	0	0	0	0	0	0	0	0
936	0	0	0	0	0	0	0	0	0	0	0	0	0	0	0	0	0	0	0	0	0	0	0	0	0	0	0	0	0	0	0	0	0	0	0	0	0	0	0	0	0	0	0	0	0	0	0	0	0
939	0	0	0	0	0	0	0	0	0	0	0	0	0	0	0	0	0	0	0	0	0	0	0	0	0	0	0	0	0	0	0	0	0	0	0	0	0	0	0	0	0	0	0	0	0	0	0	0	0
941	0	0	0	0	0	0	0	0	0	0	0	0	0	0	0	0	0	0	0	0	0	0	0	0	0	0	0	0	0	0	0	0	0	0	0	0	0	0	0	0	0	0	0	0	0	0	0	0	0
942	0	0	0	0	0	0	0	0	0	0	0	0	0	0	0	0	0	0	0	0	0	0	0	0	0	0	0	0	0	0	0	0	0	0	0	0	0	0	0	0	0	0	0	0	0	0	0	0	0
946	0	0	0	0	0	0	0	0	0	0	0	0	0	0	0	0	0	0	0	0	0	0	0	0	0	0	0	0	0	0	0	0	0	0	0	0	0	0	0	0	0	0	0	0	0	0	0	0	0
948	0	0	0	0	0	0	0	0	0	0	0	0	0	0	0	0	0	0	0	0	0	0	0	0	0	0	0	0	0	0	0	0	0	0	0	0	0	0	0	0	0	0	0	0	0	0	0	0	0
949	0	0	0	0	0	0	0	0	0	0	0	0	0	0	0	0	0	0	0	0	0	0	0	0	0	0	0	0	0	0	0	0	0	0	0	0	0	0	0	0	0	0	0	0	0	0	0	0	0
950	0	0	0	0	0	0	0	0	0	0	0	0	0	0	0	0	0	0	0	0	0	0	0	0	0	0	0	0	0	0	0	0	0	0	0	0	0	0	0	0	0	0	0	0	0	0	0	0	0
951	0	0	0	0	0	0	0	0	0	0	0	0	0	0	0	0	0	0	0	0	0	0	0	0	0	0	0	0	0	0	0	0	0	0	0	0	0	0	0	0	0	0	0	0	0	0	0	0	0
953	0	0	0	0	0	0	0	0	0	0	0	0	0	0	0	0	0	0	0	0	0	0	0	0	0	0	0	0	0	0	0	0	0	0	0	0	0	0	0	0	0	0	0	0	0	0	0	0	0
954	0	0	0	0	0	0	0	0	0	0	0	0	0	0	0	0	0	0	0	0	0	0	0	0	0	0	0	0	0	0	0	0	0	0	0	0	0	0	0	0	0	0	0	0	0	0	0	0	0
955	0	0	0	0	0	0	0	0	0	0	0	0	0	0	0	0	0	0	0	0	0	0	0	0	0	0	0	0	0	0	0	0	0	0	0	0	0	0	0	0	0	0	0	0	0	0	0	0	0
956	0	0	0	0	0	0	0	0	0	0	0	0	0	0	0	0	0	0	0	0	0	0	0	0	0	0	0	0	0	0	0	0	0	0	0	0	0	0	0	0	0	0	0	0	0	0	0	0	0
958	0	0	0	0	0	0	0	0	0	0	0	0	0	0	0	0	0	0	0	0	0	0	0	0	0	0	0	0	0	0	0	0	0	0	0	0	0	0	0	0	0	0	0	0	0	0	0	0	0
959	0	0	0	0	0	0	0	0	0	0	0	0	0	0	0	0	0	0	0	0	0	0	0	0	0	0	0	0	0	0	0	0	0	0	0	0	0	0	0	0	0	0	0	0	0	0	0	0	0
960	0	0	0	0	0	0	0	0	0	0	0	0	0	0	0	0	0	0	0	0	0	0	0	0	0	0	0	0	0	0	0	0	0	0	0	0	0	0	0	0	0	0	0	0	0	0	0	0	0
963	0	0	0	0	0	0	0	0	0	0	0	0	0	0	0	0	0	0	0	0	0	0	0	0	0	0	0	0	0	0	0	0	0	0	0	0	0	0	0	0	0	0	0	0	0	0	0	0	0
965	0	0	0	0	0	0	0	0	0	0	0	0	0	0	0	0	0	0	0	0	0	0	0	0	0	0	0	0	0	0	0	0	0	0	0	0	0	0	0	0	0	0	0	0	0	0	0	0	0
966	0	0	0	0	0	0	0	0	0	0	0	0	0	0	0	0	0	0	0	0	0	0	0	0	0	0	0	0	0	0	0	0	0	0	0	0	0	0	0	0	0	0	0	0	0	0	0	0	0
967	0	0	0	0	0	0	0	0	0	0	0	0	0	0	0	0	0	0	0	0	0	0	0	0	0	0	0	0	0	0	0	0	0	0	0	0	0	0	0	0	0	0	0	0	0	0	0	0	0
968	0	0	0	0	0	0	0	0	0	0	0	0	0	0	0	0	0	0	0	0	0	0	0	0	0	0	0	0	0	0	0	0	0	0	0	0	0	0	0	0	0	0	0	0	0	0	0	0	0
969	0	0	0	0	0	0	0	0	0	0	0	0	0	0	0	0	0	0	0	0	0	0	0	0	0	0	0	0	0	0	0	0	0	0	0	0	0	0	0	0	0	0	0	0	0	0	0	0	0
970	0	0	0	0	0	0	0	0	0	0	0	0	0	0	0	0	0	0	0	0	0	0	0	0	0	0	0	0	0	0	0	0	0	0	0	0	0	0	0	0	0	0	0	0	0	0	0	0	0
972	0	0	0	0	0	0	0	0	0	0	0	0	0	0	0	0	0	0	0	0	0	0	0	0	0	0	0	0	0	0	0	0	0	0	0	0	0	0	0	0	0	0	0	0	0	0	0	0	0
973	0	0	0	0	0	0	0	0	0	0	0	0	0	0	0	0	0	0	0	0	0	0	0	0	0	0	0	0	0	0	0	0	0	0	0	0	0	0	0	0	0	0	0	0	0	0	0	0	0
974	0	0	0	0	0	0	0	0	0	0	0	0	0	0	0	0	0	0	0	0	0	0	0	0	0	0	0	0	0	0	0	0	0	0	0	0	0	0	0	0	0	0	0	0	0	0	0	0	0
975	0	0	0	0	0	0	0	0	0	0	0	0	0	0	0	0	0	0	0	0	0	0	0	0	0	0	0	0	0	0	0	0	0	0	0	0	0	0	0	0	0	0	0	0	0	0	0	0	0
976	0	0	0	0	0	0	0	0	0	0	0	0	0	0	0	0	0	0	0	0	0	0	0	0	0	0	0	0	0	0	0	0	0	0	0	0	0	0	0	0	0	0	0	0	0	0	0	0	0
978	0	0	0	0	0	0	0	0	0	0	0	0	0	0	0	0	0	0	0	0	0	0	0	0	0	0	0	0	0	0	0	0	0	0	0	0	0	0	0	0	0	0	0	0	0	0	0	0	0
979	0	0	0	0	0	0	0	0	0	0	0	0	0	0	0	0	0	0	0	0	0	0	0	0	0	0	0	0	0	0	0	0	0	0	0	0	0	0	0	0	0	0	0	0	0	0	0	0	0
980	0	0	0	0	0	0	0	0	0	0	0	0	0	0	0	0	0	0	0	0	0	0	0	0	0	0	0	0	0	0	0	0	0	0	0	0	0	0	0	0	0	0	0	0	0	0	0	0	0
982	0	0	0	0	0	0	0	0	0	0	0	0	0	0	0	0	0	0	0	0	0	0	0	0	0	0	0	0	0	0	0	0	0	0	0	0	0	0	0	0	0	0	0	0	0	0	0	0	0
983	0	0	0	0	0	0	0	0	0	0	0	0	0	0	0	0	0	0	0	0	0	0	0	0	0	0	0	0	0	0	0	0	0	0	0	0	0	0	0	0	0	0	0	0	0	0	0	0	0
986	0	0	0	0	0	0	0	0	0	0	0	0	0	0	0	0	0	0	0	0	0	0	0	0	0	0	0	0	0	0	0	0	0	0	0	0	0	0	0	0	0	0	0	0	0	0	0	0	0
988	0	0	0	0	0	0	0	0	0	0	0	0	0	0	0	0	0	0	0	0	0	0	0	0	0	0	0	0	0	0	0	0	0	0	0	0	0	0	0	0	0	0	0	0	0	0	0	0	0
990	0	0	0	0	0	0	0	0	0	0	0	0	0	0	0	0	0	0	0	0	0	0	0	0	0	0	0	0	0	0	0	0	0	0	0	0	0	0	0	0	0	0	0	0	0	0	0	0	0
993	0	0	0	0	0	0	0	0	0	0	0	0	0	0	0	0	0	0	0	0	0	0	0	0	0	0	0	0	0	0	0	0	0	0	0	0	0	0	0	0	0	0	0	0	0	0	0	0	0
994	0	0	0	0	0	0	0	0	0	0	0	0	0	0	0	0	0	0	0	0	0	0	0	0	0	0	0	0	0	0	0	0	0	0	0	0	0	0	0	0	0	0	0	0	0	0	0	0	0
996	0	0	0	0	0	0	0	0	0	0	0	0	0	0	0	0	0	0	0	0	0	0	0	0	0	0	0	0	0	0	0	0	0	0	0	0	0	0	0	0	0	0	0	0	0	0	0	0	0
998	0	0	0	0	0	0	0	0	0	0	0	0	0	0	0	0	0	0	0	0	0	0	0	0	0	0	0	0	0	0	0	0	0	0	0	0	0	0	0	0	0	0	0	0	0	0	0	0	0
999	0	0	0	0	0	0	0	0	0	0	0	0	0	0	0	0	0	0	0	0	0	0	0	0	0	0	0	0	0	0	0	0	0	0	0	0	0	0	0	0	0	0	0	0	0	0	0	0	0
1001	0	0	0	0	0	0	0	0	0	0	0	0	0	0	0	0	0	0	0	0	0	0	0	0	0	0	0	0	0	0	0	0	0	0	0	0	0	0	0	0	0	0	0	0	0	0	0	0	0
1004	0	0	0	0	0	0	0	0	0	0	0	0	0	0	0	0	0	0	0	0	0	0	0	0	0	0	0	0	0	0	0	0	0	0	0	0	0	0	0	0	0	0	0	0	0	0	0	0	0
1006	0	0	0	0	0	0	0	0	0	0	0	0	0	0	0	0	0	0	0	0	0	0	0	0	0	0	0	0	0	0	0	0	0	0	0	0	0	0	0	0	0	0	0	0	0	0	0	0	0
1007	0	0	0	0	0	0	0	0	0	0	0	0	0	0	0	0	0	0	0	0	0	0	0	0	0	0	0	0	0	0	0	0	0	0	0	0	0	0	0	0	0	0	0	0	0	0	0	0	0
1011	0	0	0	0	0	0	0	0	0	0	0	0	0	0	0	0	0	0	0	0	0	0	0	0	0	0	0	0	0	0	0	0	0	0	0	0	0	0	0	0	0	0	0	0	0	0	0	0	0
1013	0	0	0	0	0	0	0	0	0	0	0	0	0	0	0	0	0	0	0	0	0	0	0	0	0	0	0	0	0	0	0	0	0	0	0	0	0	0	0	0	0	0	0	0	0	0	0	0	0
1015	0	0	0	0	0	0	0	0	0	0	0	0	0	0	0	0	0	0	0	0	0	0	0	0	0	0	0	0	0	0	0	0	0	0	0	0	0	0	0	0	0	0	0	0	0	0	0	0	0
1016	0	0	0	0	0	0	0	0	0	0	0	0	0	0	0	0	0	0	0	0	0	0	0	0	0	0	0	0	0	0	0	0	0	0	0	0	0	0	0	0	0	0	0	0	0	0	0	0	0
1017	0	0	0	0	0	0	0	0	0	0	0	0	0	0	0	0	0	0	0	0	0	0	0	0	0	0	0	0	0	0	0	0	0	0	0	0	0	0	0	0	0	0	0	0	0	0	0	0	0
1018	0	0	0	0	0	0	0	0	0	0	0	0	0	0	0	0	0	0	0	0	0	0	0	0	0	0	0	0	0	0	0	0	0	0	0	0	0	0	0	0	0	0	0	0	0	0	0	0	0
1020	0	0	0	0	0	0	0	0	0	0	0	0	0	0	0	0	0	0	0	0	0	0	0	0	0	0	0	0	0	0	0	0	0	0	0	0	0	0	0	0	0	0	0	0	0	0	0	0	0
1021	0	0	0	0	0	0	0	0	0	0	0	0	0	0	0	0	0	0	0	0	0	0	0	0	0	0	0	0	0	0	0	0	0	0	0	0	0	0	0	0	0	0	0	0	0	0	0	0	0
1022	0	0	0	0	0	0	0	0	0	0	0	0	0	0	0	0	0	0	0	0	0	0	0	0	0	0	0	0	0	0	0	0	0	0	0	0	0	0	0	0	0	0	0	0	0	0	0	0	0
1023	0	0	0	0	0	0	0	0	0	0	0	0	0	0	0	0	0	0	0	0	0	0	0	0	0	0	0	0	0	0	0	0	0	0	0	0	0	0	0	0	0	0	0	0	0	0	0	0	0
1025	0	0	0	0	0	0	0	0	0	0	0	0	0	0	0	0	0	0	0	0	0	0	0	0	0	0	0	0	0	0	0	0	0	0	0	0	0	0	0	0	0	0	0	0	0	0	0	0	0
1026	0	0	0	0	0	0	0	0	0	0	0	0	0	0	0	0	0	0	0	0	0	0	0	0	0	0	0	0	0	0	0	0	0	0	0	0	0	0	0	0	0	0	0	0	0	0	0	0	0
1027	0	0	0	0	0	0	0	0	0	0	0	0	0	0	0	0	0	0	0	0	0	0	0	0	0	0	0	0	0	0	0	0	0	0	0	0	0	0	0	0	0	0	0	0	0	0	0	0	0
1028	0	0	0	0	0	0	0	0	0	0	0	0	0	0	0	0	0	0	0	0	0	0	0	0	0	0	0	0	0	0	0	0	0	0	0	0	0	0	0	0	0	0	0	0	0	0	0	0	0
1029	0	0	0	0	0	0	0	0	0	0	0	0	0	0	0	0	0	0	0	0	0	0	0	0	0	0	0	0	0	0	0	0	0	0	0	0	0	0	0	0	0	0	0	0	0	0	0	0	0
1031	0	0	0	0	0	0	0	0	0	0	0	0	0	0	0	0	0	0	0	0	0	0	0	0	0	0	0	0	0	0	0	0	0	0	0	0	0	0	0	0	0	0	0	0	0	0	0	0	0
1033	0	0	0	0	0	0	0	0	0	0	0	0	0	0	0	0	0	0	0	0	0	0	0	0	0	0	0	0	0	0	0	0	0	0	0	0	0	0	0	0	0	0	0	0	0	0	0	0	0
1034	0	0	0	0	0	0	0	0	0	0	0	0	0	0	0	0	0	0	0	0	0	0	0	0	0	0	0	0	0	0	0	0	0	0	0	0	0	0	0	0	0	0	0	0	0	0	0	0	0
1037	0	0	0	0	0	0	0	0	0	0	0	0	0	0	0	0	0	0	0	0	0	0	0	0	0	0	0	0	0	0	0	0	0	0	0	0	0	0	0	0	0	0	0	0	0	0	0	0	0
1038	0	0	0	0	0	0	0	0	0	0	0	0	0	0	0	0	0	0	0	0	0	0	0	0	0	0	0	0	0	0	0	0	0	0	0	0	0	0	0	0	0	0	0	0	0	0	0	0	0
1040	0	0	0	0	0	0	0	0	0	0	0	0	0	0	0	0	0	0	0	0	0	0	0	0	0	0	0	0	0	0	0	0	0	0	0	0	0	0	0	0	0	0	0	0	0	0	0	0	0
1042	0	0	0	0	0	0	0	0	0	0	0	0	0	0	0	0	0	0	0	0	0	0	0	0	0	0	0	0	0	0	0	0	0	0	0	0	0	0	0	0	0	0	0	0	0	0	0	0	0
1043	0	0	0	0	0	0	0	0	0	0	0	0	0	0	0	0	0	0	0	0	0	0	0	0	0	0	0	0	0	0	0	0	0	0	0	0	0	0	0	0	0	0	0	0	0	0	0	0	0
1044	0	0	0	0	0	0	0	0	0	0	0	0	0	0	0	0	0	0	0	0	0	0	0	0	0	0	0	0	0	0	0	0	0	0	0	0	0	0	0	0	0	0	0	0	0	0	0	0	0
1046	0	0	0	0	0	0	0	0	0	0	0	0	0	0	0	0	0	0	0	0	0	0	0	0	0	0	0	0	0	0	0	0	0	0	0	0	0	0	0	0	0	0	0	0	0	0	0	0	0
1047	0	0	0	0	0	0	0	0	0	0	0	0	0	0	0	0	0	0	0	0	0	0	0	0	0	0	0	0	0	0	0	0	0	0	0	0	0	0	0	0	0	0	0	0	0	0	0	0	0
1048	0	0	0	0	0	0	0	0	0	0	0	0	0	0	0	0	0	0	0	0	0	0	0	0	0	0	0	0	0	0	0	0	0	0	0	0	0	0	0	0	0	0	0	0	0	0	0	0	0
1051	0	0	0	0	0	0	0	0	0	0	0	0	0	0	0	0	0	0	0	0	0	0	0	0	0	0	0	0	0	0	0	0	0	0	0	0	0	0	0	0	0	0	0	0	0	0	0	0	0
1052	0	0	0	0	0	0	0	0	0	0	0	0	0	0	0	0	0	0	0	0	0	0	0	0	0	0	0	0	0	0	0	0	0	0	0	0	0	0	0	0	0	0	0	0	0	0	0	0	0
1053	0	0	0	0	0	0	0	0	0	0	0	0	0	0	0	0	0	0	0	0	0	0	0	0	0	0	0	0	0	0	0	0	0	0	0	0	0	0	0	0	0	0	0	0	0	0	0	0	0
1054	0	0	0	0	0	0	0	0	0	0	0	0	0	0	0	0	0	0	0	0	0	0	0	0	0	0	0	0	0	0	0	0	0	0	0	0	0	0	0	0	0	0	0	0	0	0	0	0	0
1055	0	0	0	0	0	0	0	0	0	0	0	0	0	0	0	0	0	0	0	0	0	0	0	0	0	0	0	0	0	0	0	0	0	0	0	0	0	0	0	0	0	0	0	0	0	0	0	0	0
1056	0	0	0	0	0	0	0	0	0	0	0	0	0	0	0	0	0	0	0	0	0	0	0	0	0	0	0	0	0	0	0	0	0	0	0	0	0	0	0	0	0	0	0	0	0	0	0	0	0
1057	0	0	0	0	0	0	0	0	0	0	0	0	0	0	0	0	0	0	0	0	0	0	0	0	0	0	0	0	0	0	0	0	0	0	0	0	0	0	0	0	0	0	0	0	0	0	0	0	0
1058	0	0	0	0	0	0	0	0	0	0	0	0	0	0	0	0	0	0	0	0	0	0	0	0	0	0	0	0	0	0	0	0	0	0	0	0	0	0	0	0	0	0	0	0	0	0	0	0	0
1060	0	0	0	0	0	0	0	0	0	0	0	0	0	0	0	0	0	0	0	0	0	0	0	0	0	0	0	0	0	0	0	0	0	0	0	0	0	0	0	0	0	0	0	0	0	0	0	0	0
1061	0	0	0	0	0	0	0	0	0	0	0	0	0	0	0	0	0	0	0	0	0	0	0	0	0	0	0	0	0	0	0	0	0	0	0	0	0	0	0	0	0	0	0	0	0	0	0	0	0
1063	0	0	0	0	0	0	0	0	0	0	0	0	0	0	0	0	0	0	0	0	0	0	0	0	0	0	0	0	0	0	0	0	0	0	0	0	0	0	0	0	0	0	0	0	0	0	0	0	0
1064	0	0	0	0	0	0	0	0	0	0	0	0	0	0	0	0	0	0	0	0	0	0	0	0	0	0	0	0	0	0	0	0	0	0	0	0	0	0	0	0	0	0	0	0	0	0	0	0	0
1066	0	0	0	0	0	0	0	0	0	0	0	0	0	0	0	0	0	0	0	0	0	0	0	0	0	0	0	0	0	0	0	0	0	0	0	0	0	0	0	0	0	0	0	0	0	0	0	0	0
1067	0	0	0	0	0	0	0	0	0	0	0	0	0	0	0	0	0	0	0	0	0	0	0	0	0	0	0	0	0	0	0	0	0	0	0	0	0	0	0	0	0	0	0	0	0	0	0	0	0
1069	0	0	0	0	0	0	0	0	0	0	0	0	0	0	0	0	0	0	0	0	0	0	0	0	0	0	0	0	0	0	0	0	0	0	0	0	0	0	0	0	0	0	0	0	0	0	0	0	0
1070	0	0	0	0	0	0	0	0	0	0	0	0	0	0	0	0	0	0	0	0	0	0	0	0	0	0	0	0	0	0	0	0	0	0	0	0	0	0	0	0	0	0	0	0	0	0	0	0	0
1073	0	0	0	0	0	0	0	0	0	0	0	0	0	0	0	0	0	0	0	0	0	0	0	0	0	0	0	0	0	0	0	0	0	0	0	0	0	0	0	0	0	0	0	0	0	0	0	0	0
1074	0	0	0	0	0	0	0	0	0	0	0	0	0	0	0	0	0	0	0	0	0	0	0	0	0	0	0	0	0	0	0	0	0	0	0	0	0	0	0	0	0	0	0	0	0	0	0	0	0
1075	0	0	0	0	0	0	0	0	0	0	0	0	0	0	0	0	0	0	0	0	0	0	0	0	0	0	0	0	0	0	0	0	0	0	0	0	0	0	0	0	0	0	0	0	0	0	0	0	0
1076	0	0	0	0	0	0	0	0	0	0	0	0	0	0	0	0	0	0	0	0	0	0	0	0	0	0	0	0	0	0	0	0	0	0	0	0	0	0	0	0	0	0	0	0	0	0	0	0	0
1078	0	0	0	0	0	0	0	0	0	0	0	0	0	0	0	0	0	0	0	0	0	0	0	0	0	0	0	0	0	0	0	0	0	0	0	0	0	0	0	0	0	0	0	0	0	0	0	0	0
1080	0	0	0	0	0	0	0	0	0	0	0	0	0	0	0	0	0	0	0	0	0	0	0	0	0	0	0	0	0	0	0	0	0	0	0	0	0	0	0	0	0	0	0	0	0	0	0	0	0
1082	0	0	0	0	0	0	0	0	0	0	0	0	0	0	0	0	0	0	0	0	0	0	0	0	0	0	0	0	0	0	0	0	0	0	0	0	0	0	0	0	0	0	0	0	0	0	0	0	0
1083	0	0	0	0	0	0	0	0	0	0	0	0	0	0	0	0	0	0	0	0	0	0	0	0	0	0	0	0	0	0	0	0	0	0	0	0	0	0	0	0	0	0	0	0	0	0	0	0	0
1085	0	0	0	0	0	0	0	0	0	0	0	0	0	0	0	0	0	0	0	0	0	0	0	0	0	0	0	0	0	0	0	0	0	0	0	0	0	0	0	0	0	0	0	0	0	0	0	0	0
1087	0	0	0	0	0	0	0	0	0	0	0	0	0	0	0	0	0	0	0	0	0	0	0	0	0	0	0	0	0	0	0	0	0	0	0	0	0	0	0	0	0	0	0	0	0	0	0	0	0
1089	0	0	0	0	0	0	0	0	0	0	0	0	0	0	0	0	0	0	0	0	0	0	0	0	0	0	0	0	0	0	0	0	0	0	0	0	0	0	0	0	0	0	0	0	0	0	0	0	0
1090	0	0	0	0	0	0	0	0	0	0	0	0	0	0	0	0	0	0	0	0	0	0	0	0	0	0	0	0	0	0	0	0	0	0	0	0	0	0	0	0	0	0	0	0	0	0	0	0	0
1093	0	0	0	0	0	0	0	0	0	0	0	0	0	0	0	0	0	0	0	0	0	0	0	0	0	0	0	0	0	0	0	0	0	0	0	0	0	0	0	0	0	0	0	0	0	0	0	0	0
1095	0	0	0	0	0	0	0	0	0	0	0	0	0	0	0	0	0	0	0	0	0	0	0	0	0	0	0	0	0	0	0	0	0	0	0	0	0	0	0	0	0	0	0	0	0	0	0	0	0
1099	0	0	0	0	0	0	0	0	0	0	0	0	0	0	0	0	0	0	0	0	0	0	0	0	0	0	0	0	0	0	0	0	0	0	0	0	0	0	0	0	0	0	0	0	0	0	0	0	0
1100	0	0	0	0	0	0	0	0	0	0	0	0	0	0	0	0	0	0	0	0	0	0	0	0	0	0	0	0	0	0	0	0	0	0	0	0	0	0	0	0	0	0	0	0	0	0	0	0	0
1101	0	0	0	0	0	0	0	0	0	0	0	0	0	0	0	0	0	0	0	0	0	0	0	0	0	0	0	0	0	0	0	0	0	0	0	0	0	0	0	0	0	0	0	0	0	0	0	0	0
1104	0	0	0	0	0	0	0	0	0	0	0	0	0	0	0	0	0	0	0	0	0	0	0	0	0	0	0	0	0	0	0	0	0	0	0	0	0	0	0	0	0	0	0	0	0	0	0	0	0
1105	0	0	0	0	0	0	0	0	0	0	0	0	0	0	0	0	0	0	0	0	0	0	0	0	0	0	0	0	0	0	0	0	0	0	0	0	0	0	0	0	0	0	0	0	0	0	0	0	0
1107	0	0	0	0	0	0	0	0	0	0	0	0	0	0	0	0	0	0	0	0	0	0	0	0	0	0	0	0	0	0	0	0	0	0	0	0	0	0	0	0	0	0	0	0	0	0	0	0	0
1108	0	0	0	0	0	0	0	0	0	0	0	0	0	0	0	0	0	0	0	0	0	0	0	0	0	0	0	0	0	0	0	0	0	0	0	0	0	0	0	0	0	0	0	0	0	0	0	0	0
1109	0	0	0	0	0	0	0	0	0	0	0	0	0	0	0	0	0	0	0	0	0	0	0	0	0	0	0	0	0	0	0	0	0	0	0	0	0	0	0	0	0	0	0	0	0	0	0	0	0
1110	0	0	0	0	0	0	0	0	0	0	0	0	0	0	0	0	0	0	0	0	0	0	0	0	0	0	0	0	0	0	0	0	0	0	0	0	0	0	0	0	0	0	0	0	0	0	0	0	0
1111	0	0	0	0	0	0	0	0	0	0	0	0	0	0	0	0	0	0	0	0	0	0	0	0	0	0	0	0	0	0	0	0	0	0	0	0	0	0	0	0	0	0	0	0	0	0	0	0	0
1115	0	0	0	0	0	0	0	0	0	0	0	0	0	0	0	0	0	0	0	0	0	0	0	0	0	0	0	0	0	0	0	0	0	0	0	0	0	0	0	0	0	0	0	0	0	0	0	0	0
1116	0	0	0	0	0	0	0	0	0	0	0	0	0	0	0	0	0	0	0	0	0	0	0	0	0	0	0	0	0	0	0	0	0	0	0	0	0	0	0	0	0	0	0	0	0	0	0	0	0
1119	0	0	0	0	0	0	0	0	0	0	0	0	0	0	0	0	0	0	0	0	0	0	0	0	0	0	0	0	0	0	0	0	0	0	0	0	0	0	0	0	0	0	0	0	0	0	0	0	0
1121	0	0	0	0	0	0	0	0	0	0	0	0	0	0	0	0	0	0	0	0	0	0	0	0	0	0	0	0	0	0	0	0	0	0	0	0	0	0	0	0	0	0	0	0	0	0	0	0	0
1123	0	0	0	0	0	0	0	0	0	0	0	0	0	0	0	0	0	0	0	0	0	0	0	0	0	0	0	0	0	0	0	0	0	0	0	0	0	0	0	0	0	0	0	0	0	0	0	0	0
1124	0	0	0	0	0	0	0	0	0	0	0	0	0	0	0	0	0	0	0	0	0	0	0	0	0	0	0	0	0	0	0	0	0	0	0	0	0	0	0	0	0	0	0	0	0	0	0	0	0
1127	0	0	0	0	0	0	0	0	0	0	0	0	0	0	0	0	0	0	0	0	0	0	0	0	0	0	0	0	0	0	0	0	0	0	0	0	0	0	0	0	0	0	0	0	0	0	0	0	0
1128	0	0	0	0	0	0	0	0	0	0	0	0	0	0	0	0	0	0	0	0	0	0	0	0	0	0	0	0	0	0	0	0	0	0	0	0	0	0	0	0	0	0	0	0	0	0	0	0	0
1130	0	0	0	0	0	0	0	0	0	0	0	0	0	0	0	0	0	0	0	0	0	0	0	0	0	0	0	0	0	0	0	0	0	0	0	0	0	0	0	0	0	0	0	0	0	0	0	0	0
1132	0	0	0	0	0	0	0	0	0	0	0	0	0	0	0	0	0	0	0	0	0	0	0	0	0	0	0	0	0	0	0	0	0	0	0	0	0	0	0	0	0	0	0	0	0	0	0	0	0
1135	0	0	0	0	0	0	0	0	0	0	0	0	0	0	0	0	0	0	0	0	0	0	0	0	0	0	0	0	0	0	0	0	0	0	0	0	0	0	0	0	0	0	0	0	0	0	0	0	0
1137	0	0	0	0	0	0	0	0	0	0	0	0	0	0	0	0	0	0	0	0	0	0	0	0	0	0	0	0	0	0	0	0	0	0	0	0	0	0	0	0	0	0	0	0	0	0	0	0	0
1138	0	0	0	0	0	0	0	0	0	0	0	0	0	0	0	0	0	0	0	0	0	0	0	0	0	0	0	0	0	0	0	0	0	0	0	0	0	0	0	0	0	0	0	0	0	0	0	0	0
1139	0	0	0	0	0	0	0	0	0	0	0	0	0	0	0	0	0	0	0	0	0	0	0	0	0	0	0	0	0	0	0	0	0	0	0	0	0	0	0	0	0	0	0	0	0	0	0	0	0
1140	0	0	0	0	0	0	0	0	0	0	0	0	0	0	0	0	0	0	0	0	0	0	0	0	0	0	0	0	0	0	0	0	0	0	0	0	0	0	0	0	0	0	0	0	0	0	0	0	0
1142	0	0	0	0	0	0	0	0	0	0	0	0	0	0	0	0	0	0	0	0	0	0	0	0	0	0	0	0	0	0	0	0	0	0	0	0	0	0	0	0	0	0	0	0	0	0	0	0	0
1143	0	0	0	0	0	0	0	0	0	0	0	0	0	0	0	0	0	0	0	0	0	0	0	0	0	0	0	0	0	0	0	0	0	0	0	0	0	0	0	0	0	0	0	0	0	0	0	0	0
1144	0	0	0	0	0	0	0	0	0	0	0	0	0	0	0	0	0	0	0	0	0	0	0	0	0	0	0	0	0	0	0	0	0	0	0	0	0	0	0	0	0	0	0	0	0	0	0	0	0
1145	0	0	0	0	0	0	0	0	0	0	0	0	0	0	0	0	0	0	0	0	0	0	0	0	0	0	0	0	0	0	0	0	0	0	0	0	0	0	0	0	0	0	0	0	0	0	0	0	0
1147	0	0	0	0	0	0	0	0	0	0	0	0	0	0	0	0	0	0	0	0	0	0	0	0	0	0	0	0	0	0	0	0	0	0	0	0	0	0	0	0	0	0	0	0	0	0	0	0	0
1149	0	0	0	0	0	0	0	0	0	0	0	0	0	0	0	0	0	0	0	0	0	0	0	0	0	0	0	0	0	0	0	0	0	0	0	0	0	0	0	0	0	0	0	0	0	0	0	0	0
1150	0	0	0	0	0	0	0	0	0	0	0	0	0	0	0	0	0	0	0	0	0	0	0	0	0	0	0	0	0	0	0	0	0	0	0	0	0	0	0	0	0	0	0	0	0	0	0	0	0
1156	0	0	0	0	0	0	0	0	0	0	0	0	0	0	0	0	0	0	0	0	0	0	0	0	0	0	0	0	0	0	0	0	0	0	0	0	0	0	0	0	0	0	0	0	0	0	0	0	0
1157	0	0	0	0	0	0	0	0	0	0	0	0	0	0	0	0	0	0	0	0	0	0	0	0	0	0	0	0	0	0	0	0	0	0	0	0	0	0	0	0	0	0	0	0	0	0	0	0	0
1160	0	0	0	0	0	0	0	0	0	0	0	0	0	0	0	0	0	0	0	0	0	0	0	0	0	0	0	0	0	0	0	0	0	0	0	0	0	0	0	0	0	0	0	0	0	0	0	0	0
1163	0	0	0	0	0	0	0	0	0	0	0	0	0	0	0	0	0	0	0	0	0	0	0	0	0	0	0	0	0	0	0	0	0	0	0	0	0	0	0	0	0	0	0	0	0	0	0	0	0
1165	0	0	0	0	0	0	0	0	0	0	0	0	0	0	0	0	0	0	0	0	0	0	0	0	0	0	0	0	0	0	0	0	0	0	0	0	0	0	0	0	0	0	0	0	0	0	0	0	0
1166	0	0	0	0	0	0	0	0	0	0	0	0	0	0	0	0	0	0	0	0	0	0	0	0	0	0	0	0	0	0	0	0	0	0	0	0	0	0	0	0	0	0	0	0	0	0	0	0	0
1169	0	0	0	0	0	0	0	0	0	0	0	0	0	0	0	0	0	0	0	0	0	0	0	0	0	0	0	0	0	0	0	0	0	0	0	0	0	0	0	0	0	0	0	0	0	0	0	0	0
1170	0	0	0	0	0	0	0	0	0	0	0	0	0	0	0	0	0	0	0	0	0	0	0	0	0	0	0	0	0	0	0	0	0	0	0	0	0	0	0	0	0	0	0	0	0	0	0	0	0
1172	0	0	0	0	0	0	0	0	0	0	0	0	0	0	0	0	0	0	0	0	0	0	0	0	0	0	0	0	0	0	0	0	0	0	0	0	0	0	0	0	0	0	0	0	0	0	0	0	0
1173	0	0	0	0	0	0	0	0	0	0	0	0	0	0	0	0	0	0	0	0	0	0	0	0	0	0	0	0	0	0	0	0	0	0	0	0	0	0	0	0	0	0	0	0	0	0	0	0	0
1174	0	0	0	0	0	0	0	0	0	0	0	0	0	0	0	0	0	0	0	0	0	0	0	0	0	0	0	0	0	0	0	0	0	0	0	0	0	0	0	0	0	0	0	0	0	0	0	0	0
1175	0	0	0	0	0	0	0	0	0	0	0	0	0	0	0	0	0	0	0	0	0	0	0	0	0	0	0	0	0	0	0	0	0	0	0	0	0	0	0	0	0	0	0	0	0	0	0	0	0
1176	0	0	0	0	0	0	0	0	0	0	0	0	0	0	0	0	0	0	0	0	0	0	0	0	0	0	0	0	0	0	0	0	0	0	0	0	0	0	0	0	0	0	0	0	0	0	0	0	0
1178	0	0	0	0	0	0	0	0	0	0	0	0	0	0	0	0	0	0	0	0	0	0	0	0	0	0	0	0	0	0	0	0	0	0	0	0	0	0	0	0	0	0	0	0	0	0	0	0	0
1179	0	0	0	0	0	0	0	0	0	0	0	0	0	0	0	0	0	0	0	0	0	0	0	0	0	0	0	0	0	0	0	0	0	0	0	0	0	0	0	0	0	0	0	0	0	0	0	0	0
1180	0	0	0	0	0	0	0	0	0	0	0	0	0	0	0	0	0	0	0	0	0	0	0	0	0	0	0	0	0	0	0	0	0	0	0	0	0	0	0	0	0	0	0	0	0	0	0	0	0
1184	0	0	0	0	0	0	0	0	0	0	0	0	0	0	0	0	0	0	0	0	0	0	0	0	0	0	0	0	0	0	0	0	0	0	0	0	0	0	0	0	0	0	0	0	0	0	0	0	0
1187	0	0	0	0	0	0	0	0	0	0	0	0	0	0	0	0	0	0	0	0	0	0	0	0	0	0	0	0	0	0	0	0	0	0	0	0	0	0	0	0	0	0	0	0	0	0	0	0	0
1188	0	0	0	0	0	0	0	0	0	0	0	0	0	0	0	0	0	0	0	0	0	0	0	0	0	0	0	0	0	0	0	0	0	0	0	0	0	0	0	0	0	0	0	0	0	0	0	0	0
1189	0	0	0	0	0	0	0	0	0	0	0	0	0	0	0	0	0	0	0	0	0	0	0	0	0	0	0	0	0	0	0	0	0	0	0	0	0	0	0	0	0	0	0	0	0	0	0	0	0
1192	0	0	0	0	0	0	0	0	0	0	0	0	0	0	0	0	0	0	0	0	0	0	0	0	0	0	0	0	0	0	0	0	0	0	0	0	0	0	0	0	0	0	0	0	0	0	0	0	0
1193	0	0	0	0	0	0	0	0	0	0	0	0	0	0	0	0	0	0	0	0	0	0	0	0	0	0	0	0	0	0	0	0	0	0	0	0	0	0	0	0	0	0	0	0	0	0	0	0	0
1194	0	0	0	0	0	0	0	0	0	0	0	0	0	0	0	0	0	0	0	0	0	0	0	0	0	0	0	0	0	0	0	0	0	0	0	0	0	0	0	0	0	0	0	0	0	0	0	0	0
1195	0	0	0	0	0	0	0	0	0	0	0	0	0	0	0	0	0	0	0	0	0	0	0	0	0	0	0	0	0	0	0	0	0	0	0	0	0	0	0	0	0	0	0	0	0	0	0	0	0
1198	0	0	0	0	0	0	0	0	0	0	0	0	0	0	0	0	0	0	0	0	0	0	0	0	0	0	0	0	0	0	0	0	0	0	0	0	0	0	0	0	0	0	0	0	0	0	0	0	0
1199	0	0	0	0	0	0	0	0	0	0	0	0	0	0	0	0	0	0	0	0	0	0	0	0	0	0	0	0	0	0	0	0	0	0	0	0	0	0	0	0	0	0	0	0	0	0	0	0	0
1200	0	0	0	0	0	0	0	0	0	0	0	0	0	0	0	0	0	0	0	0	0	0	0	0	0	0	0	0	0	0	0	0	0	0	0	0	0	0	0	0	0	0	0	0	0	0	0	0	0
1203	0	0	0	0	0	0	0	0	0	0	0	0	0	0	0	0	0	0	0	0	0	0	0	0	0	0	0	0	0	0	0	0	0	0	0	0	0	0	0	0	0	0	0	0	0	0	0	0	0
1204	0	0	0	0	0	0	0	0	0	0	0	0	0	0	0	0	0	0	0	0	0	0	0	0	0	0	0	0	0	0	0	0	0	0	0	0	0	0	0	0	0	0	0	0	0	0	0	0	0
1208	0	0	0	0	0	0	0	0	0	0	0	0	0	0	0	0	0	0	0	0	0	0	0	0	0	0	0	0	0	0	0	0	0	0	0	0	0	0	0	0	0	0	0	0	0	0	0	0	0
1211	0	0	0	0	0	0	0	0	0	0	0	0	0	0	0	0	0	0	0	0	0	0	0	0	0	0	0	0	0	0	0	0	0	0	0	0	0	0	0	0	0	0	0	0	0	0	0	0	0
1212	0	0	0	0	0	0	0	0	0	0	0	0	0	0	0	0	0	0	0	0	0	0	0	0	0	0	0	0	0	0	0	0	0	0	0	0	0	0	0	0	0	0	0	0	0	0	0	0	0
1215	0	0	0	0	0	0	0	0	0	0	0	0	0	0	0	0	0	0	0	0	0	0	0	0	0	0	0	0	0	0	0	0	0	0	0	0	0	0	0	0	0	0	0	0	0	0	0	0	0
1216	0	0	0	0	0	0	0	0	0	0	0	0	0	0	0	0	0	0	0	0	0	0	0	0	0	0	0	0	0	0	0	0	0	0	0	0	0	0	0	0	0	0	0	0	0	0	0	0	0
1219	0	0	0	0	0	0	0	0	0	0	0	0	0	0	0	0	0	0	0	0	0	0	0	0	0	0	0	0	0	0	0	0	0	0	0	0	0	0	0	0	0	0	0	0	0	0	0	0	0
1220	0	0	0	0	0	0	0	0	0	0	0	0	0	0	0	0	0	0	0	0	0	0	0	0	0	0	0	0	0	0	0	0	0	0	0	0	0	0	0	0	0	0	0	0	0	0	0	0	0
1221	0	0	0	0	0	0	0	0	0	0	0	0	0	0	0	0	0	0	0	0	0	0	0	0	0	0	0	0	0	0	0	0	0	0	0	0	0	0	0	0	0	0	0	0	0	0	0	0	0
1222	0	0	0	0	0	0	0	0	0	0	0	0	0	0	0	0	0	0	0	0	0	0	0	0	0	0	0	0	0	0	0	0	0	0	0	0	0	0	0	0	0	0	0	0	0	0	0	0	0
1226	0	0	0	0	0	0	0	0	0	0	0	0	0	0	0	0	0	0	0	0	0	0	0	0	0	0	0	0	0	0	0	0	0	0	0	0	0	0	0	0	0	0	0	0	0	0	0	0	0
1228	0	0	0	0	0	0	0	0	0	0	0	0	0	0	0	0	0	0	0	0	0	0	0	0	0	0	0	0	0	0	0	0	0	0	0	0	0	0	0	0	0	0	0	0	0	0	0	0	0
1231	0	0	0	0	0	0	0	0	0	0	0	0	0	0	0	0	0	0	0	0	0	0	0	0	0	0	0	0	0	0	0	0	0	0	0	0	0	0	0	0	0	0	0	0	0	0	0	0	0
1233	0	0	0	0	0	0	0	0	0	0	0	0	0	0	0	0	0	0	0	0	0	0	0	0	0	0	0	0	0	0	0	0	0	0	0	0	0	0	0	0	0	0	0	0	0	0	0	0	0
1236	0	0	0	0	0	0	0	0	0	0	0	0	0	0	0	0	0	0	0	0	0	0	0	0	0	0	0	0	0	0	0	0	0	0	0	0	0	0	0	0	0	0	0	0	0	0	0	0	0
1237	0	0	0	0	0	0	0	0	0	0	0	0	0	0	0	0	0	0	0	0	0	0	0	0	0	0	0	0	0	0	0	0	0	0	0	0	0	0	0	0	0	0	0	0	0	0	0	0	0
1238	0	0	0	0	0	0	0	0	0	0	0	0	0	0	0	0	0	0	0	0	0	0	0	0	0	0	0	0	0	0	0	0	0	0	0	0	0	0	0	0	0	0	0	0	0	0	0	0	0
1239	0	0	0	0	0	0	0	0	0	0	0	0	0	0	0	0	0	0	0	0	0	0	0	0	0	0	0	0	0	0	0	0	0	0	0	0	0	0	0	0	0	0	0	0	0	0	0	0	0
1240	0	0	0	0	0	0	0	0	0	0	0	0	0	0	0	0	0	0	0	0	0	0	0	0	0	0	0	0	0	0	0	0	0	0	0	0	0	0	0	0	0	0	0	0	0	0	0	0	0
1241	0	0	0	0	0	0	0	0	0	0	0	0	0	0	0	0	0	0	0	0	0	0	0	0	0	0	0	0	0	0	0	0	0	0	0	0	0	0	0	0	0	0	0	0	0	0	0	0	0
1242	0	0	0	0	0	0	0	0	0	0	0	0	0	0	0	0	0	0	0	0	0	0	0	0	0	0	0	0	0	0	0	0	0	0	0	0	0	0	0	0	0	0	0	0	0	0	0	0	0
1243	0	0	0	0	0	0	0	0	0	0	0	0	0	0	0	0	0	0	0	0	0	0	0	0	0	0	0	0	0	0	0	0	0	0	0	0	0	0	0	0	0	0	0	0	0	0	0	0	0
1246	0	0	0	0	0	0	0	0	0	0	0	0	0	0	0	0	0	0	0	0	0	0	0	0	0	0	0	0	0	0	0	0	0	0	0	0	0	0	0	0	0	0	0	0	0	0	0	0	0
1249	0	0	0	0	0	0	0	0	0	0	0	0	0	0	0	0	0	0	0	0	0	0	0	0	0	0	0	0	0	0	0	0	0	0	0	0	0	0	0	0	0	0	0	0	0	0	0	0	0
1250	0	0	0	0	0	0	0	0	0	0	0	0	0	0	0	0	0	0	0	0	0	0	0	0	0	0	0	0	0	0	0	0	0	0	0	0	0	0	0	0	0	0	0	0	0	0	0	0	0
1251	0	0	0	0	0	0	0	0	0	0	0	0	0	0	0	0	0	0	0	0	0	0	0	0	0	0	0	0	0	0	0	0	0	0	0	0	0	0	0	0	0	0	0	0	0	0	0	0	0
1253	0	0	0	0	0	0	0	0	0	0	0	0	0	0	0	0	0	0	0	0	0	0	0	0	0	0	0	0	0	0	0	0	0	0	0	0	0	0	0	0	0	0	0	0	0	0	0	0	0
1256	0	0	0	0	0	0	0	0	0	0	0	0	0	0	0	0	0	0	0	0	0	0	0	0	0	0	0	0	0	0	0	0	0	0	0	0	0	0	0	0	0	0	0	0	0	0	0	0	0
1257	0	0	0	0	0	0	0	0	0	0	0	0	0	0	0	0	0	0	0	0	0	0	0	0	0	0	0	0	0	0	0	0	0	0	0	0	0	0	0	0	0	0	0	0	0	0	0	0	0
1259	0	0	0	0	0	0	0	0	0	0	0	0	0	0	0	0	0	0	0	0	0	0	0	0	0	0	0	0	0	0	0	0	0	0	0	0	0	0	0	0	0	0	0	0	0	0	0	0	0
1262	0	0	0	0	0	0	0	0	0	0	0	0	0	0	0	0	0	0	0	0	0	0	0	0	0	0	0	0	0	0	0	0	0	0	0	0	0	0	0	0	0	0	0	0	0	0	0	0	0
1265	0	0	0	0	0	0	0	0	0	0	0	0	0	0	0	0	0	0	0	0	0	0	0	0	0	0	0	0	0	0	0	0	0	0	0	0	0	0	0	0	0	0	0	0	0	0	0	0	0
1268	0	0	0	0	0	0	0	0	0	0	0	0	0	0	0	0	0	0	0	0	0	0	0	0	0	0	0	0	0	0	0	0	0	0	0	0	0	0	0	0	0	0	0	0	0	0	0	0	0
1269	0	0	0	0	0	0	0	0	0	0	0	0	0	0	0	0	0	0	0	0	0	0	0	0	0	0	0	0	0	0	0	0	0	0	0	0	0	0	0	0	0	0	0	0	0	0	0	0	0
1270	0	0	0	0	0	0	0	0	0	0	0	0	0	0	0	0	0	0	0	0	0	0	0	0	0	0	0	0	0	0	0	0	0	0	0	0	0	0	0	0	0	0	0	0	0	0	0	0	0
1272	0	0	0	0	0	0	0	0	0	0	0	0	0	0	0	0	0	0	0	0	0	0	0	0	0	0	0	0	0	0	0	0	0	0	0	0	0	0	0	0	0	0	0	0	0	0	0	0	0
1273	0	0	0	0	0	0	0	0	0	0	0	0	0	0	0	0	0	0	0	0	0	0	0	0	0	0	0	0	0	0	0	0	0	0	0	0	0	0	0	0	0	0	0	0	0	0	0	0	0
1274	0	0	0	0	0	0	0	0	0	0	0	0	0	0	0	0	0	0	0	0	0	0	0	0	0	0	0	0	0	0	0	0	0	0	0	0	0	0	0	0	0	0	0	0	0	0	0	0	0
1275	0	0	0	0	0	0	0	0	0	0	0	0	0	0	0	0	0	0	0	0	0	0	0	0	0	0	0	0	0	0	0	0	0	0	0	0	0	0	0	0	0	0	0	0	0	0	0	0	0
1282	0	0	0	0	0	0	0	0	0	0	0	0	0	0	0	0	0	0	0	0	0	0	0	0	0	0	0	0	0	0	0	0	0	0	0	0	0	0	0	0	0	0	0	0	0	0	0	0	0
1283	0	0	0	0	0	0	0	0	0	0	0	0	0	0	0	0	0	0	0	0	0	0	0	0	0	0	0	0	0	0	0	0	0	0	0	0	0	0	0	0	0	0	0	0	0	0	0	0	0
1286	0	0	0	0	0	0	0	0	0	0	0	0	0	0	0	0	0	0	0	0	0	0	0	0	0	0	0	0	0	0	0	0	0	0	0	0	0	0	0	0	0	0	0	0	0	0	0	0	0
1287	0	0	0	0	0	0	0	0	0	0	0	0	0	0	0	0	0	0	0	0	0	0	0	0	0	0	0	0	0	0	0	0	0	0	0	0	0	0	0	0	0	0	0	0	0	0	0	0	0
1289	0	0	0	0	0	0	0	0	0	0	0	0	0	0	0	0	0	0	0	0	0	0	0	0	0	0	0	0	0	0	0	0	0	0	0	0	0	0	0	0	0	0	0	0	0	0	0	0	0
1290	0	0	0	0	0	0	0	0	0	0	0	0	0	0	0	0	0	0	0	0	0	0	0	0	0	0	0	0	0	0	0	0	0	0	0	0	0	0	0	0	0	0	0	0	0	0	0	0	0
1291	0	0	0	0	0	0	0	0	0	0	0	0	0	0	0	0	0	0	0	0	0	0	0	0	0	0	0	0	0	0	0	0	0	0	0	0	0	0	0	0	0	0	0	0	0	0	0	0	0
1293	0	0	0	0	0	0	0	0	0	0	0	0	0	0	0	0	0	0	0	0	0	0	0	0	0	0	0	0	0	0	0	0	0	0	0	0	0	0	0	0	0	0	0	0	0	0	0	0	0
1296	0	0	0	0	0	0	0	0	0	0	0	0	0	0	0	0	0	0	0	0	0	0	0	0	0	0	0	0	0	0	0	0	0	0	0	0	0	0	0	0	0	0	0	0	0	0	0	0	0
1297	0	0	0	0	0	0	0	0	0	0	0	0	0	0	0	0	0	0	0	0	0	0	0	0	0	0	0	0	0	0	0	0	0	0	0	0	0	0	0	0	0	0	0	0	0	0	0	0	0
1298	0	0	0	0	0	0	0	0	0	0	0	0	0	0	0	0	0	0	0	0	0	0	0	0	0	0	0	0	0	0	0	0	0	0	0	0	0	0	0	0	0	0	0	0	0	0	0	0	0
1302	0	0	0	0	0	0	0	0	0	0	0	0	0	0	0	0	0	0	0	0	0	0	0	0	0	0	0	0	0	0	0	0	0	0	0	0	0	0	0	0	0	0	0	0	0	0	0	0	0
1305	0	0	0	0	0	0	0	0	0	0	0	0	0	0	0	0	0	0	0	0	0	0	0	0	0	0	0	0	0	0	0	0	0	0	0	0	0	0	0	0	0	0	0	0	0	0	0	0	0
1307	0	0	0	0	0	0	0	0	0	0	0	0	0	0	0	0	0	0	0	0	0	0	0	0	0	0	0	0	0	0	0	0	0	0	0	0	0	0	0	0	0	0	0	0	0	0	0	0	0
1308	0	0	0	0	0	0	0	0	0	0	0	0	0	0	0	0	0	0	0	0	0	0	0	0	0	0	0	0	0	0	0	0	0	0	0	0	0	0	0	0	0	0	0	0	0	0	0	0	0
1311	0	0	0	0	0	0	0	0	0	0	0	0	0	0	0	0	0	0	0	0	0	0	0	0	0	0	0	0	0	0	0	0	0	0	0	0	0	0	0	0	0	0	0	0	0	0	0	0	0
1313	0	0	0	0	0	0	0	0	0	0	0	0	0	0	0	0	0	0	0	0	0	0	0	0	0	0	0	0	0	0	0	0	0	0	0	0	0	0	0	0	0	0	0	0	0	0	0	0	0
1314	0	0	0	0	0	0	0	0	0	0	0	0	0	0	0	0	0	0	0	0	0	0	0	0	0	0	0	0	0	0	0	0	0	0	0	0	0	0	0	0	0	0	0	0	0	0	0	0	0
1315	0	0	0	0	0	0	0	0	0	0	0	0	0	0	0	0	0	0	0	0	0	0	0	0	0	0	0	0	0	0	0	0	0	0	0	0	0	0	0	0	0	0	0	0	0	0	0	0	0
1316	0	0	0	0	0	0	0	0	0	0	0	0	0	0	0	0	0	0	0	0	0	0	0	0	0	0	0	0	0	0	0	0	0	0	0	0	0	0	0	0	0	0	0	0	0	0	0	0	0
1317	0	0	0	0	0	0	0	0	0	0	0	0	0	0	0	0	0	0	0	0	0	0	0	0	0	0	0	0	0	0	0	0	0	0	0	0	0	0	0	0	0	0	0	0	0	0	0	0	0
1318	0	0	0	0	0	0	0	0	0	0	0	0	0	0	0	0	0	0	0	0	0	0	0	0	0	0	0	0	0	0	0	0	0	0	0	0	0	0	0	0	0	0	0	0	0	0	0	0	0
1323	0	0	0	0	0	0	0	0	0	0	0	0	0	0	0	0	0	0	0	0	0	0	0	0	0	0	0	0	0	0	0	0	0	0	0	0	0	0	0	0	0	0	0	0	0	0	0	0	0
1326	0	0	0	0	0	0	0	0	0	0	0	0	0	0	0	0	0	0	0	0	0	0	0	0	0	0	0	0	0	0	0	0	0	0	0	0	0	0	0	0	0	0	0	0	0	0	0	0	0
1327	0	0	0	0	0	0	0	0	0	0	0	0	0	0	0	0	0	0	0	0	0	0	0	0	0	0	0	0	0	0	0	0	0	0	0	0	0	0	0	0	0	0	0	0	0	0	0	0	0
1328	0	0	0	0	0	0	0	0	0	0	0	0	0	0	0	0	0	0	0	0	0	0	0	0	0	0	0	0	0	0	0	0	0	0	0	0	0	0	0	0	0	0	0	0	0	0	0	0	0
1329	0	0	0	0	0	0	0	0	0	0	0	0	0	0	0	0	0	0	0	0	0	0	0	0	0	0	0	0	0	0	0	0	0	0	0	0	0	0	0	0	0	0	0	0	0	0	0	0	0
1332	0	0	0	0	0	0	0	0	0	0	0	0	0	0	0	0	0	0	0	0	0	0	0	0	0	0	0	0	0	0	0	0	0	0	0	0	0	0	0	0	0	0	0	0	0	0	0	0	0
1335	0	0	0	0	0	0	0	0	0	0	0	0	0	0	0	0	0	0	0	0	0	0	0	0	0	0	0	0	0	0	0	0	0	0	0	0	0	0	0	0	0	0	0	0	0	0	0	0	0
1336	0	0	0	0	0	0	0	0	0	0	0	0	0	0	0	0	0	0	0	0	0	0	0	0	0	0	0	0	0	0	0	0	0	0	0	0	0	0	0	0	0	0	0	0	0	0	0	0	0
1337	0	0	0	0	0	0	0	0	0	0	0	0	0	0	0	0	0	0	0	0	0	0	0	0	0	0	0	0	0	0	0	0	0	0	0	0	0	0	0	0	0	0	0	0	0	0	0	0	0
1338	0	0	0	0	0	0	0	0	0	0	0	0	0	0	0	0	0	0	0	0	0	0	0	0	0	0	0	0	0	0	0	0	0	0	0	0	0	0	0	0	0	0	0	0	0	0	0	0	0
1339	0	0	0	0	0	0	0	0	0	0	0	0	0	0	0	0	0	0	0	0	0	0	0	0	0	0	0	0	0	0	0	0	0	0	0	0	0	0	0	0	0	0	0	0	0	0	0	0	0
1342	0	0	0	0	0	0	0	0	0	0	0	0	0	0	0	0	0	0	0	0	0	0	0	0	0	0	0	0	0	0	0	0	0	0	0	0	0	0	0	0	0	0	0	0	0	0	0	0	0
1343	0	0	0	0	0	0	0	0	0	0	0	0	0	0	0	0	0	0	0	0	0	0	0	0	0	0	0	0	0	0	0	0	0	0	0	0	0	0	0	0	0	0	0	0	0	0	0	0	0
1344	0	0	0	0	0	0	0	0	0	0	0	0	0	0	0	0	0	0	0	0	0	0	0	0	0	0	0	0	0	0	0	0	0	0	0	0	0	0	0	0	0	0	0	0	0	0	0	0	0
1345	0	0	0	0	0	0	0	0	0	0	0	0	0	0	0	0	0	0	0	0	0	0	0	0	0	0	0	0	0	0	0	0	0	0	0	0	0	0	0	0	0	0	0	0	0	0	0	0	0
1348	0	0	0	0	0	0	0	0	0	0	0	0	0	0	0	0	0	0	0	0	0	0	0	0	0	0	0	0	0	0	0	0	0	0	0	0	0	0	0	0	0	0	0	0	0	0	0	0	0
1349	0	0	0	0	0	0	0	0	0	0	0	0	0	0	0	0	0	0	0	0	0	0	0	0	0	0	0	0	0	0	0	0	0	0	0	0	0	0	0	0	0	0	0	0	0	0	0	0	0
1350	0	0	0	0	0	0	0	0	0	0	0	0	0	0	0	0	0	0	0	0	0	0	0	0	0	0	0	0	0	0	0	0	0	0	0	0	0	0	0	0	0	0	0	0	0	0	0	0	0
1351	0	0	0	0	0	0	0	0	0	0	0	0	0	0	0	0	0	0	0	0	0	0	0	0	0	0	0	0	0	0	0	0	0	0	0	0	0	0	0	0	0	0	0	0	0	0	0	0	0
1352	0	0	0	0	0	0	0	0	0	0	0	0	0	0	0	0	0	0	0	0	0	0	0	0	0	0	0	0	0	0	0	0	0	0	0	0	0	0	0	0	0	0	0	0	0	0	0	0	0
1353	0	0	0	0	0	0	0	0	0	0	0	0	0	0	0	0	0	0	0	0	0	0	0	0	0	0	0	0	0	0	0	0	0	0	0	0	0	0	0	0	0	0	0	0	0	0	0	0	0
1356	0	0	0	0	0	0	0	0	0	0	0	0	0	0	0	0	0	0	0	0	0	0	0	0	0	0	0	0	0	0	0	0	0	0	0	0	0	0	0	0	0	0	0	0	0	0	0	0	0
1359	0	0	0	0	0	0	0	0	0	0	0	0	0	0	0	0	0	0	0	0	0	0	0	0	0	0	0	0	0	0	0	0	0	0	0	0	0	0	0	0	0	0	0	0	0	0	0	0	0
[truncated: 2 more columns]
