# Supplementary material for: Detection of driver metabolites in the human liver metabolic network using structural controllability analysis
Source: BMC Syst Biol. 2014 May 3;8:51. doi: 10.1186/1752-0509-8-51 (PMC4024020; doi:10.1186/1752-0509-8-51)
Supplement: Additional file 5 — Table S4. The frequencies of each node acts as a driver node based on the sampling method proposed by Jia et al. [file 1752-0509-8-51-S5.xls]

## Sheet: Sheet1
Supplementary Table 4: The frequency of each metabolite node that acts as a driver node, determined by the sampling method proposed by Jia et al.
Metabolites ID	Frequency
122	1
140	1
191	1
202	1
266	1
275	1
278	1
283	1
297	1
356	1
574	1
653	1
669	1
699	1
756	1
778	1
792	1
795	1
866	1
892	1
896	1
906	1
971	1
981	1
1012	1
1019	1
1039	1
1041	1
1125	1
1164	1
1177	1
1181	1
1183	1
1263	1
1300	1
1357	1
309	0.936526
281	0.925684
940	0.858
1266	0.822316
242	0.813684
16	0.778316
691	0.756211
1103	0.716947
835	0.701895
393	0.681684
1294	0.68
1258	0.657684
1024	0.655684
732	0.651158
913	0.632737
555	0.630947
1271	0.626316
399	0.604526
241	0.594316
856	0.584632
1292	0.584526
79	0.580421
1186	0.577053
86	0.567158
945	0.556526
565	0.552316
1000	0.547579
1134	0.545474
1036	0.542316
497	0.540105
1151	0.538211
696	0.536526
822	0.535579
77	0.528632
131	0.522947
175	0.518
943	0.517684
1081	0.516105
1102	0.515158
526	0.515053
1072	0.514632
890	0.511263
217	0.510947
845	0.510947
208	0.510842
798	0.505474
1141	0.496842
1010	0.496526
882	0.495789
1185	0.485053
525	0.484947
176	0.482
118	0.471474
1118	0.469789
989	0.466211
1091	0.463053
1152	0.461789
161	0.461053
1014	0.457474
571	0.454737
800	0.453789
817	0.453474
937	0.451053
302	0.449789
566	0.447684
407	0.441789
64	0.437789
751	0.434737
695	0.431263
931	0.430842
857	0.427053
134	0.426105
188	0.425684
599	0.425053
740	0.424211
301	0.420211
93	0.418211
855	0.415368
715	0.410421
193	0.406947
532	0.398842
1303	0.396526
1153	0.395895
400	0.395474
957	0.394632
1126	0.394211
1217	0.393684
759	0.392526
739	0.390316
887	0.388316
56	0.383579
36	0.377158
554	0.369053
296	0.368526
1309	0.368526
852	0.367368
816	0.366105
1230	0.365684
55	0.364737
851	0.361158
1244	0.360842
823	0.358737
382	0.352211
380	0.347579
712	0.346211
418	0.343053
422	0.342211
841	0.341474
710	0.341053
115	0.333789
673	0.333579
299	0.331684
627	0.329684
1213	0.329158
635	0.328421
479	0.328211
731	0.327579
184	0.324526
103	0.323368
15	0.322
995	0.321789
392	0.318316
211	0.318
233	0.317789
1112	0.317789
267	0.312842
491	0.312737
767	0.311684
1071	0.310842
238	0.309579
1154	0.307263
543	0.306737
685	0.305474
1295	0.302421
779	0.300421
488	0.299053
846	0.297474
1227	0.297053
1321	0.296
182	0.294316
1092	0.292947
829	0.29
876	0.289368
1320	0.286526
1162	0.282632
860	0.282211
457	0.282105
100	0.280211
1324	0.275053
796	0.271789
216	0.271684
1167	0.269158
935	0.268842
324	0.265789
832	0.265789
1288	0.265474
384	0.263263
1045	0.262105
171	0.261895
1129	0.260842
303	0.255579
1168	0.253579
250	0.252947
803	0.252105
366	0.251263
206	0.248316
842	0.248
363	0.247474
701	0.246316
819	0.245368
1161	0.245368
423	0.242
466	0.242
1267	0.238737
952	0.237579
623	0.237368
210	0.229579
531	0.229263
843	0.228421
666	0.226737
811	0.225474
342	0.223263
1159	0.223263
480	0.221053
492	0.220316
1009	0.220105
1068	0.220105
825	0.218947
263	0.218526
59	0.218211
537	0.216421
70	0.215263
334	0.213263
831	0.213158
534	0.212421
977	0.211895
252	0.211789
557	0.21
930	0.209263
231	0.208526
618	0.207684
588	0.206842
32	0.205895
828	0.205053
962	0.204421
1171	0.203684
1079	0.201895
253	0.200842
709	0.200526
98	0.2
493	0.198526
325	0.197789
1304	0.196842
343	0.190632
1245	0.188316
270	0.185053
802	0.184316
934	0.184105
1264	0.182632
1207	0.182421
915	0.181263
229	0.180737
13	0.178316
622	0.176632
1247	0.174316
551	0.174105
1334	0.173895
680	0.172211
961	0.172
1032	0.171053
538	0.170737
626	0.170211
1214	0.169263
395	0.168105
1306	0.165789
379	0.163579
1005	0.162737
27	0.162105
387	0.161053
1077	0.155789
621	0.153579
139	0.153158
371	0.152842
1059	0.150105
724	0.149158
376	0.148947
853	0.148105
997	0.147053
352	0.146316
336	0.146105
1254	0.145263
909	0.140737
805	0.139474
1148	0.136316
1331	0.135474
540	0.135158
173	0.134105
256	0.134
749	0.133789
230	0.132842
365	0.131474
768	0.127474
470	0.126737
213	0.126632
1333	0.126316
585	0.125158
1209	0.124526
323	0.124
1155	0.121263
385	0.120842
595	0.120421
659	0.119368
1330	0.119158
793	0.118947
353	0.118842
1358	0.118316
128	0.118211
121	0.118105
912	0.117263
262	0.116947
1197	0.115789
810	0.113789
441	0.113579
837	0.112526
335	0.111368
903	0.110737
315	0.110421
320	0.110105
1084	0.109053
464	0.108632
1255	0.108632
1050	0.105474
575	0.104105
255	0.102842
148	0.101474
703	0.101474
187	0.100947
1218	0.100947
8	0.100316
149	0.100105
676	0.1
727	0.0994737
1133	0.0978947
1210	0.0963158
616	0.0958947
938	0.0950526
563	0.0949474
1131	0.0949474
340	0.0925263
426	0.0925263
5	0.0921053
108	0.0921053
110	0.0918947
1223	0.0913684
462	0.0912632
1202	0.09
1312	0.0897895
862	0.0896842
425	0.0894737
1325	0.0887368
456	0.0874737
964	0.0872632
305	0.0871579
612	0.0863158
89	0.0862105
1201	0.0832632
675	0.0830526
136	0.0825263
145	0.0822105
723	0.082
630	0.0803158
4	0.0774737
528	0.0765263
1346	0.0765263
602	0.0763158
1343	0.0762105
899	0.0761053
141	0.0758947
944	0.0752632
1086	0.0750526
337	0.0744211
341	0.074
2	0.0732632
143	0.0726316
869	0.0718947
719	0.0715789
782	0.0713684
1225	0.0706316
6	0.0696842
1088	0.0692632
154	0.0685263
720	0.0682105
1347	0.066
331	0.0651579
166	0.0650526
900	0.0645263
326	0.0641053
562	0.0641053
1049	0.0634737
1136	0.0634737
605	0.0631579
1354	0.0631579
920	0.0630526
1344	0.0626316
138	0.0625263
1291	0.0618947
1098	0.0617895
413	0.0614737
123	0.0608421
760	0.0608421
692	0.0607368
529	0.0597895
799	0.0593684
581	0.0587368
469	0.0585263
1205	0.0581053
1190	0.0577895
1310	0.0573684
1206	0.0572632
1340	0.0562105
125	0.056
603	0.0553684
1056	0.0552632
640	0.0551579
1055	0.0548421
624	0.0546316
181	0.0545263
726	0.0543158
435	0.0542105
613	0.0542105
1224	0.0542105
579	0.0541053
1003	0.054
306	0.0535789
1229	0.0533684
619	0.0529474
107	0.0510526
844	0.0497895
548	0.0495789
684	0.0490526
1232	0.0489474
752	0.0484211
1234	0.0481053
1035	0.048
406	0.0470526
1122	0.0470526
773	0.0469474
1196	0.0465263
1170	0.0463158
498	0.0458947
1355	0.0453684
1008	0.0450526
629	0.0437895
1182	0.0435789
1341	0.0430526
465	0.0429474
1096	0.0415789
1065	0.0413684
1248	0.0413684
259	0.0410526
950	0.0410526
151	0.0408421
1117	0.0404211
561	0.0403158
190	0.0398947
1276	0.0397895
330	0.0395789
1097	0.0394737
541	0.0393684
377	0.0387368
582	0.0385263
606	0.0383158
1191	0.0382105
1114	0.038
1158	0.0378947
1062	0.0371579
419	0.0367368
985	0.0367368
40	0.0365263
1280	0.036
904	0.0346316
344	0.0344211
388	0.0327368
1359	0.0312632
1360	0.0309474
1146	0.0303158
542	0.0293684
147	0.0292632
1147	0.0289474
205	0.0283158
683	0.0278947
180	0.0277895
674	0.0269474
1281	0.0262105
591	0.0251579
908	0.0246316
1278	0.0244211
1113	0.0243158
873	0.0242105
292	0.0237895
291	0.0225263
1106	0.0221053
545	0.0218947
222	0.0217895
594	0.0215789
1285	0.0209474
90	0.0207368
1299	0.02
402	0.0195789
668	0.0184211
1277	0.0184211
311	0.0170526
546	0.0169474
295	0.0161053
445	0.0161053
519	0.0158947
677	0.0157895
1031	0.0149474
409	0.0147368
1279	0.0147368
509	0.0143158
20	0.0141053
449	0.0141053
1002	0.014
350	0.0137895
501	0.0136842
1238	0.0128421
294	0.0126316
1275	0.0125263
403	0.0117895
476	0.0117895
620	0.0116842
1120	0.0115789
504	0.0114737
429	0.0110526
414	0.0106316
550	0.0106316
1030	0.0105263
57	0.0104211
450	0.0104211
474	0.0102105
879	0.0102105
987	0.0102105
748	0.01
444	0.00978947
651	0.00968421
408	0.00957895
788	0.00957895
499	0.00915789
85	0.00905263
420	0.00905263
875	0.00884211
475	0.00873684
671	0.00873684
84	0.00863158
358	0.00863158
472	0.00852632
415	0.00842105
682	0.00842105
991	0.00831579
317	0.00821053
1301	0.00821053
1235	0.008
1322	0.008
390	0.00789474
410	0.00789474
560	0.00778947
1319	0.00768421
447	0.00757895
204	0.00747368
847	0.00747368
1273	0.00747368
417	0.00736842
451	0.00736842
766	0.00736842
289	0.00705263
1260	0.00705263
405	0.00694737
611	0.00694737
1239	0.00694737
518	0.00684211
1284	0.00684211
446	0.00663158
947	0.00663158
433	0.00652632
787	0.00652632
197	0.00642105
702	0.00642105
894	0.00642105
984	0.00642105
442	0.00631579
411	0.00621053
273	0.00610526
517	0.00610526
185	0.006
401	0.006
516	0.006
610	0.006
471	0.00568421
505	0.00568421
506	0.00557895
755	0.00536842
992	0.00536842
507	0.00494737
1261	0.00484211
1094	0.00473684
319	0.00442105
428	0.00442105
771	0.00410526
772	0.00410526
87	0.00378947
280	0.00378947
1252	0.00378947
412	0.00368421
430	0.00368421
272	0.00357895
917	0.00347368
288	0.00336842
757	0.00336842
1	0
3	0
7	0
9	0
10	0
11	0
12	0
14	0
17	0
18	0
19	0
21	0
22	0
23	0
24	0
25	0
26	0
28	0
29	0
30	0
31	0
33	0
34	0
35	0
37	0
38	0
39	0
41	0
42	0
43	0
44	0
45	0
46	0
47	0
48	0
49	0
50	0
51	0
52	0
53	0
54	0
58	0
60	0
61	0
62	0
63	0
65	0
66	0
67	0
68	0
69	0
71	0
72	0
73	0
74	0
75	0
76	0
78	0
80	0
81	0
82	0
83	0
88	0
91	0
92	0
94	0
95	0
96	0
97	0
99	0
101	0
102	0
104	0
105	0
106	0
109	0
111	0
112	0
113	0
114	0
116	0
117	0
119	0
120	0
124	0
126	0
127	0
129	0
130	0
132	0
133	0
135	0
137	0
142	0
144	0
146	0
150	0
152	0
153	0
155	0
156	0
157	0
158	0
159	0
160	0
162	0
163	0
164	0
165	0
167	0
168	0
169	0
170	0
172	0
174	0
177	0
178	0
179	0
183	0
186	0
189	0
192	0
194	0
195	0
196	0
198	0
199	0
200	0
201	0
203	0
207	0
209	0
212	0
214	0
215	0
218	0
219	0
220	0
221	0
223	0
224	0
225	0
226	0
227	0
228	0
232	0
234	0
235	0
236	0
237	0
239	0
240	0
243	0
244	0
245	0
246	0
247	0
248	0
249	0
251	0
254	0
257	0
258	0
260	0
261	0
264	0
265	0
268	0
269	0
271	0
274	0
276	0
277	0
279	0
282	0
284	0
285	0
286	0
287	0
290	0
293	0
298	0
300	0
304	0
307	0
308	0
310	0
312	0
313	0
314	0
316	0
318	0
321	0
322	0
327	0
328	0
329	0
332	0
333	0
338	0
339	0
345	0
346	0
347	0
348	0
349	0
351	0
354	0
355	0
357	0
359	0
360	0
361	0
362	0
364	0
367	0
368	0
369	0
370	0
372	0
373	0
374	0
375	0
378	0
381	0
383	0
386	0
389	0
391	0
394	0
396	0
397	0
398	0
404	0
416	0
421	0
424	0
427	0
431	0
432	0
434	0
436	0
437	0
438	0
439	0
440	0
443	0
448	0
452	0
453	0
454	0
455	0
458	0
459	0
460	0
461	0
463	0
467	0
468	0
473	0
477	0
478	0
481	0
482	0
483	0
484	0
485	0
486	0
487	0
489	0
490	0
494	0
495	0
496	0
500	0
502	0
503	0
508	0
510	0
511	0
512	0
513	0
514	0
515	0
520	0
521	0
522	0
523	0
524	0
527	0
530	0
533	0
535	0
536	0
539	0
544	0
547	0
549	0
552	0
553	0
556	0
558	0
559	0
564	0
567	0
568	0
569	0
570	0
572	0
573	0
576	0
577	0
578	0
580	0
583	0
584	0
586	0
587	0
589	0
590	0
592	0
593	0
596	0
597	0
598	0
600	0
601	0
604	0
607	0
608	0
609	0
614	0
615	0
617	0
625	0
628	0
631	0
632	0
633	0
634	0
636	0
637	0
638	0
639	0
641	0
642	0
643	0
644	0
645	0
646	0
647	0
648	0
649	0
650	0
652	0
654	0
655	0
656	0
657	0
658	0
660	0
661	0
662	0
663	0
664	0
665	0
667	0
670	0
672	0
678	0
679	0
681	0
686	0
687	0
688	0
689	0
690	0
693	0
694	0
697	0
698	0
700	0
704	0
705	0
706	0
707	0
708	0
711	0
713	0
714	0
716	0
717	0
718	0
721	0
722	0
725	0
728	0
729	0
730	0
733	0
734	0
735	0
736	0
737	0
738	0
741	0
742	0
743	0
744	0
745	0
746	0
747	0
750	0
753	0
754	0
758	0
761	0
762	0
763	0
764	0
765	0
769	0
770	0
774	0
775	0
776	0
777	0
780	0
781	0
783	0
784	0
785	0
786	0
789	0
790	0
791	0
794	0
797	0
801	0
804	0
806	0
807	0
808	0
809	0
812	0
813	0
814	0
815	0
818	0
820	0
821	0
824	0
826	0
827	0
830	0
833	0
834	0
836	0
838	0
839	0
840	0
848	0
849	0
850	0
854	0
858	0
859	0
861	0
863	0
864	0
865	0
867	0
868	0
870	0
871	0
872	0
874	0
877	0
878	0
880	0
881	0
883	0
884	0
885	0
886	0
888	0
889	0
891	0
893	0
895	0
897	0
898	0
901	0
902	0
905	0
907	0
910	0
911	0
914	0
916	0
918	0
919	0
921	0
922	0
923	0
924	0
925	0
926	0
927	0
928	0
929	0
932	0
933	0
936	0
939	0
941	0
942	0
946	0
948	0
949	0
951	0
953	0
954	0
955	0
956	0
958	0
959	0
960	0
963	0
965	0
966	0
967	0
968	0
969	0
970	0
972	0
973	0
974	0
975	0
976	0
978	0
979	0
980	0
982	0
983	0
986	0
988	0
990	0
993	0
994	0
996	0
998	0
999	0
1001	0
1004	0
1006	0
1007	0
1011	0
1013	0
1015	0
1016	0
1017	0
1018	0
1020	0
1021	0
1022	0
1023	0
1025	0
1026	0
1027	0
1028	0
1029	0
1033	0
1034	0
1037	0
1038	0
1040	0
1042	0
1043	0
1044	0
1046	0
1047	0
1048	0
1051	0
1052	0
1053	0
1054	0
1057	0
1058	0
1060	0
1061	0
1063	0
1064	0
1066	0
1067	0
1069	0
1070	0
1073	0
1074	0
1075	0
1076	0
1078	0
1080	0
1082	0
1083	0
1085	0
1087	0
1089	0
1090	0
1093	0
1095	0
1099	0
1100	0
1101	0
1104	0
1105	0
1107	0
1108	0
1109	0
1110	0
1111	0
1115	0
1116	0
1119	0
1121	0
1123	0
1124	0
1127	0
1128	0
1130	0
1132	0
1135	0
1137	0
1138	0
1139	0
1140	0
1142	0
1143	0
1144	0
1145	0
1149	0
1150	0
1156	0
1157	0
1160	0
1163	0
1165	0
1166	0
1169	0
1172	0
1173	0
1174	0
1175	0
1176	0
1178	0
1179	0
1180	0
1184	0
1187	0
1188	0
1189	0
1192	0
1193	0
1194	0
1195	0
1198	0
1199	0
1200	0
1203	0
1204	0
1208	0
1211	0
1212	0
1215	0
1216	0
1219	0
1220	0
1221	0
1222	0
1226	0
1228	0
1231	0
1233	0
1236	0
1237	0
1240	0
1241	0
1242	0
1243	0
1246	0
1249	0
1250	0
1251	0
1253	0
1256	0
1257	0
1259	0
1262	0
1265	0
1268	0
1269	0
1270	0
1272	0
1274	0
1282	0
1283	0
1286	0
1287	0
1289	0
1290	0
1293	0
1296	0
1297	0
1298	0
1302	0
1305	0
1307	0
1308	0
1311	0
1313	0
1314	0
1315	0
1316	0
1317	0
1318	0
1323	0
1326	0
1327	0
1328	0
1329	0
1332	0
1335	0
1336	0
1337	0
1338	0
1339	0
1342	0
1345	0
1348	0
1349	0
1350	0
1351	0
1352	0
1353	0
1356	0
