# Supplementary material for: Detection of driver metabolites in the human liver metabolic network using structural controllability analysis
Source: BMC Syst Biol. 2014 May 3;8:51. doi: 10.1186/1752-0509-8-51 (PMC4024020; doi:10.1186/1752-0509-8-51)
Supplement: Additional file 6 — Table S5. The control centrality of each node in the human liver metabolic network. [file 1752-0509-8-51-S6.xls]

## Sheet: Sheet1
Supplementary Table 5: The control centrality of each metabolite node in the HLMN
Metabolite ID	Metabolite Name	Control Centrality
1	10fthf[c]	0.844118
2	10fthf[l]	0.844853
3	10fthf[m]	0.844118
4	10fthf5glu[c]	0.844853
5	10fthf5glu[l]	0.844853
6	10fthf5glu[m]	0.844853
7	10fthf6glu[c]	0.844118
8	10fthf6glu[l]	0.844853
9	10fthf6glu[m]	0.844118
10	10fthf7glu[c]	0.844118
11	10fthf7glu[l]	0.844118
12	10fthf7glu[m]	0.844118
13	12ppd-DASH-R[c]	0.844853
14	12ppd-DASH-S[c]	0.844118
15	13dampp[c]	0.844853
16	13-DASH-cis-DASH-retn[c]	0.844853
17	13-DASH-cis-DASH-retn[r]	0.844118
18	13-DASH-cis-DASH-retnglc[c]	0.00147059
19	13-DASH-cis-DASH-retnglc[e]	0.000735294
20	13-DASH-cis-DASH-retnglc[r]	0.00220588
21	13dpg[c]	0.844118
22	1glyc-hs[e]	0.000735294
23	1mncam[c]	0.844853
24	1mncam[e]	0.000735294
25	1p3h5c[m]	0.844118
26	1pipdn2c[x]	0.844853
27	1pyr5c[c]	0.844853
28	1pyr5c[m]	0.844118
29	23dpg[c]	0.844118
30	24nph[c]	0.00147059
31	24nph[e]	0.00147059
32	2amac[c]	0.844853
33	2aobut[m]	0.844118
34	2c23dh56dhoxin[c]	0.844118
35	2dr1p[c]	0.844118
36	2dr5p[c]	0.844853
37	2kmb[c]	0.844118
38	2maacoa[m]	0.844118
39	2mb2coa[m]	0.844118
40	2mbcoa[m]	0.844853
41	2mcit[c]	0.00147059
42	2mcit[e]	0.00147059
43	2mop[m]	0.844118
44	2mp2coa[m]	0.844118
45	2obut[c]	0.844118
46	2oxoadp[c]	0.844118
47	2oxoadp[m]	0.844118
48	2pg[c]	0.844118
49	34dhmald[c]	0.844118
50	34dhoxmand[c]	0.844118
51	34dhoxpeg[c]	0.844118
52	34dhoxpeg[e]	0.844118
53	34dhpac[c]	0.844118
54	34dhpha[c]	0.844118
55	34dhphe[c]	0.844853
56	34hpp[c]	0.844853
57	35cgmp[c]	0.844853
58	35cgmp[n]	0.844118
59	35diotyr[c]	0.844853
60	3aib[c]	0.00147059
61	3aib[e]	0.000735294
62	3aib[m]	0.844118
63	3dhguln[c]	0.844118
64	3dsphgn[c]	0.844853
65	3hanthrn[c]	0.844118
66	3hbcoa[m]	0.844118
67	3hibutcoa[m]	0.844118
68	3hmbcoa[m]	0.844118
69	3hmp[m]	0.844118
70	3ityr-DASH-L[c]	0.844853
71	3m4hpga[c]	0.844118
72	3mb2coa[m]	0.844118
73	3mgcoa[m]	0.844118
74	3mlda[c]	0.00147059
75	3mlda[e]	0.00147059
76	3mldz[c]	0.844118
77	3mob[c]	0.844853
78	3mob[m]	0.844118
79	3mop[c]	0.844853
80	3mop[m]	0.844118
81	3mox4hoxm[c]	0.844118
82	3pg[c]	0.844118
83	3php[c]	0.844118
84	3sala[c]	0.844853
85	3sala[m]	0.844853
86	3snpyr[c]	0.844853
87	3snpyr[m]	0.844853
88	3spyr[c]	0.844118
89	44mctr[r]	0.844853
90	44mzym[r]	0.844853
91	4abut[c]	0.844118
92	4abut[m]	0.844118
93	4abutn[c]	0.844853
94	4fumacac[c]	0.844118
95	4hdebrisoquine[c]	0.00147059
96	4hdebrisoquine[e]	0.00147059
97	4hglusa[m]	0.844118
98	4hoxpacd[c]	0.844853
99	4hphac[c]	0.844118
100	4hphac[e]	0.844853
101	4izp[c]	0.844118
102	4mlacac[c]	0.844118
103	4mop[c]	0.844853
104	4mop[m]	0.844118
105	4mtolbutamide[c]	0.00147059
106	4mtolbutamide[e]	0.00147059
107	4mzym-int1[r]	0.844853
108	4mzym-int2[r]	0.844853
109	4nph[c]	0.845588
110	4nph[e]	0.846324
111	4nphsf[c]	0.00147059
112	4nphsf[e]	0.00147059
113	4ppan[c]	0.844118
114	4ppcys[c]	0.844118
115	4pyrdx[c]	0.844853
116	4pyrdx[e]	0.000735294
117	56dihindlcrbxlt[c]	0.00147059
118	56dura[c]	0.844853
119	5aop[c]	0.844118
120	5aop[m]	0.844118
121	5dhf[c]	0.844853
122	5dhf[e]	0.845588
123	5dhf[l]	0.844853
124	5dhf[m]	0.844118
125	5dpmev[x]	0.844853
126	5forthf[c]	0.844118
127	5fthf[c]	0.844118
128	5fthf[e]	0.844853
129	5homeprazole[c]	0.00147059
130	5homeprazole[e]	0.00147059
131	5htrp[c]	0.844853
132	5mdr1p[c]	0.844118
133	5mdru1p[c]	0.844118
134	5mta[c]	0.844853
135	5mthf[c]	0.844118
136	5mthf[e]	0.844853
137	5oxpro[c]	0.844118
138	5pmev[x]	0.844853
139	5thf[c]	0.844853
140	5thf[e]	0.845588
141	5thf[l]	0.844853
142	5thf[m]	0.844118
143	6a2ohxnt[x]	0.844853
144	6dhf[c]	0.844118
145	6dhf[l]	0.844853
146	6dhf[m]	0.844118
147	6pgc[c]	0.844853
148	6pgl[c]	0.844853
149	6pgl[r]	0.844853
150	6thf[c]	0.844118
151	6thf[l]	0.844853
152	6thf[m]	0.844118
153	7dhchsterol[c]	0.844118
154	7dhchsterol[r]	0.844853
155	7dhf[c]	0.844118
156	7dhf[l]	0.844118
157	7dhf[m]	0.844118
158	7thf[c]	0.844118
159	7thf[l]	0.844118
160	7thf[m]	0.844118
161	aacoa[c]	0.844853
162	aacoa[m]	0.844118
163	aact[c]	0.844118
164	aact[m]	0.844118
165	abt[c]	0.844853
166	abt[e]	0.000735294
167	ac[c]	0.844118
168	ac[e]	0.844853
169	ac[m]	0.844118
170	acac[c]	0.844118
171	acac[e]	0.844853
172	acac[m]	0.844118
173	acac[x]	0.844853
174	acald[c]	0.844118
175	acald[e]	0.844853
176	acald[m]	0.844853
177	acald[x]	0.844853
178	accoa[c]	0.844118
179	accoa[m]	0.844118
180	accoa[n]	0.844853
181	accoa[x]	0.844853
182	acetol[c]	0.844853
183	acetone[c]	0.844118
184	acetone[e]	0.844853
185	acetone[m]	0.844853
186	acgam[c]	0.844118
187	acgam[l]	0.844853
188	acgam1p[c]	0.844853
189	acgam6p[c]	0.844118
190	ach[c]	0.844853
191	ach[e]	0.845588
192	ach[n]	0.844118
193	acrn[c]	0.844853
194	acrn[m]	0.844118
195	acrn[x]	0.844118
196	ade[c]	0.844118
197	ade[e]	0.844853
198	adn[c]	0.844118
199	adn[e]	0.844853
200	adn[m]	0.844118
201	adp[c]	0.844118
202	adp[e]	0.845588
203	adp[m]	0.844118
204	adp[n]	0.844853
205	adp[x]	0.844853
206	adprbp[e]	0.000735294
207	adprib[c]	0.844118
208	adprib[e]	0.844853
209	adrn[c]	0.844118
210	adrn[e]	0.844853
211	adrncoa[c]	0.844853
212	adrncoa[m]	0.844118
213	adrncoa[x]	0.844853
214	adrncrn[c]	0.844118
215	adrncrn[m]	0.844118
216	adrnl[c]	0.844853
217	adrnl[e]	0.000735294
218	aflatoxin[c]	0.845588
219	aflatoxin[e]	0.845588
220	ahcys[c]	0.844118
221	ahcys[m]	0.844118
222	ahcys[r]	0.844853
223	ak2lgchol-hs[c]	0.844118
224	ak2lgchol-hs[e]	0.000735294
225	akg[c]	0.844118
226	akg[m]	0.844118
227	ala-DASH-B[c]	0.844118
228	ala-DASH-B[m]	0.844118
229	ala-DASH-D[c]	0.844853
230	ala-DASH-D[e]	0.844853
231	ala-DASH-D[x]	0.844853
232	ala-DASH-L[c]	0.844118
233	ala-DASH-L[e]	0.844853
234	ala-DASH-L[x]	0.844118
235	alpa-hs[c]	0.844118
236	alpam[m]	0.844118
237	alpro[m]	0.844118
238	am6sa[c]	0.844853
239	amet[c]	0.844118
240	amet[m]	0.844118
241	amet[r]	0.844853
242	ametam[c]	0.844853
243	amp[c]	0.844118
244	amp[e]	0.844853
245	amp[m]	0.844118
246	amp[x]	0.844118
247	amuco[c]	0.844118
248	antipyrene[c]	0.845588
249	antipyrene[e]	0.845588
250	aps[c]	0.844853
251	arach[c]	0.844118
252	arach[e]	0.844853
253	arachcoa[c]	0.844853
254	arachcoa[m]	0.844118
255	arachcoa[x]	0.844853
256	arachcrn[c]	0.844853
257	arachcrn[m]	0.844118
258	arachd[c]	0.844118
259	arachd[e]	0.844853
260	arachdcoa[c]	0.844118
261	arachdcoa[m]	0.844118
262	arachdcoa[x]	0.844853
263	arachdcrn[c]	0.844853
264	arachdcrn[m]	0.844118
265	arg-DASH-L[c]	0.844118
266	arg-DASH-L[e]	0.844853
267	arg-DASH-L[m]	0.844853
268	argsuc[c]	0.844118
269	ascb-DASH-L[c]	0.844853
270	ascb-DASH-L[e]	0.844853
271	asn-DASH-L[c]	0.844853
272	asn-DASH-L[e]	0.844853
273	asn-DASH-L[m]	0.844853
274	asp-DASH-L[c]	0.844118
275	asp-DASH-L[e]	0.844853
276	asp-DASH-L[m]	0.844118
277	atp[c]	0.844118
278	atp[e]	0.845588
279	atp[m]	0.844118
280	atp[n]	0.844853
281	atp[x]	0.844853
282	avite1[c]	0.000735294
283	avite1[e]	0.00147059
284	b2coa[m]	0.844118
285	bamppald[c]	0.844118
286	betald[m]	0.844118
287	bhb[c]	0.844118
288	bhb[e]	0.844853
289	bhb[m]	0.844853
290	bilglcur[c]	0.844118
291	bilglcur[e]	0.844853
292	bilglcur[r]	0.844853
293	bilirub[c]	0.844118
294	bilirub[e]	0.844853
295	bilirub[r]	0.844853
296	biliverd[c]	0.844853
297	biocyt[e]	0.845588
298	btcoa[m]	0.844118
299	btn[e]	0.000735294
300	but[c]	0.844118
301	but[e]	0.844853
302	but[m]	0.844853
303	c226coa[c]	0.844853
304	c226coa[m]	0.844118
305	c226coa[x]	0.844853
306	c226crn[c]	0.844853
307	c226crn[m]	0.844118
308	cala[c]	0.844118
309	camp[c]	0.844853
310	caro[c]	0.845588
311	caro[e]	0.846324
312	carveol[c]	0.00147059
313	carveol[e]	0.00147059
314	cbasp[c]	0.844118
315	cbp[c]	0.844853
316	cbp[m]	0.844118
317	cdp[c]	0.844853
318	cdp[m]	0.844118
319	cdp[n]	0.844853
320	cdpchol[c]	0.844853
321	cdpdag-hs[c]	0.844118
322	cdpdag-hs[m]	0.844118
323	cdpea[c]	0.844853
324	cgly[c]	0.844853
325	cgly[e]	0.844853
326	chlstol[r]	0.844853
327	chol[c]	0.844118
328	chol[e]	0.844853
329	chol[m]	0.844118
330	chol[n]	0.844853
331	chol[r]	0.844853
332	cholate[c]	0.844118
333	cholate[e]	0.844118
334	cholcoa[x]	0.844853
335	cholcoads[x]	0.844853
336	cholcoaone[x]	0.844853
337	cholcoar[x]	0.844853
338	cholcoas[x]	0.844118
339	cholp[c]	0.844118
340	cholp[l]	0.844853
341	chsterol[c]	0.844853
342	chsterol[e]	0.00147059
343	chsterol[m]	0.844853
344	chsterol[r]	0.844853
345	cit[c]	0.844118
346	cit[m]	0.844118
347	citr-DASH-L[c]	0.844118
348	citr-DASH-L[m]	0.844118
349	cl[c]	0.844118
350	cl[e]	0.844853
351	clpnd[c]	0.844118
352	clpnd[e]	0.844853
353	clpndcoa[c]	0.844853
354	clpndcoa[x]	0.844118
355	cmp[c]	0.844118
356	cmp[e]	0.845588
357	cmp[m]	0.844118
358	cmp[n]	0.844853
359	cmusa[c]	0.844118
360	co[c]	0.00147059
361	co[e]	0.00147059
362	co2[c]	0.844118
363	co2[e]	0.844853
364	co2[m]	0.844118
365	co2[r]	0.844853
366	co2[x]	0.844853
367	coa[c]	0.844118
368	coa[m]	0.844118
369	coa[n]	0.844118
370	coa[x]	0.844118
371	cortsn[r]	0.844853
372	coumarin[c]	0.845588
373	coumarin[e]	0.845588
374	cpppg3[c]	0.844118
375	creat[c]	0.844118
376	creat[e]	0.844853
377	creat[m]	0.844853
378	crm-hs[c]	0.844118
379	crm-hs[l]	0.844853
380	crm-hs[r]	0.844853
381	crn[c]	0.844118
382	crn[e]	0.844853
383	crn[m]	0.844118
384	crn[x]	0.844853
385	crtsl[r]	0.844853
386	crvnc[c]	0.844118
387	crvnc[e]	0.844853
388	ctp[c]	0.844853
389	ctp[m]	0.844118
390	ctp[n]	0.844853
391	cyan[c]	0.845588
392	cyan[e]	0.846324
393	cyan[m]	0.846324
394	cys-DASH-L[c]	0.844118
395	cys-DASH-L[e]	0.844853
396	cyst-DASH-L[c]	0.844118
397	cytd[c]	0.844118
398	cytd[e]	0.844853
399	cytd[m]	0.844853
400	cytd[n]	0.844853
401	dad-DASH-2[c]	0.844853
402	dad-DASH-2[e]	0.844853
403	dadp[c]	0.844853
404	dadp[m]	0.844118
405	dadp[n]	0.844853
406	dag-hs[c]	0.844853
407	dag-hs[e]	0.844853
408	dag-hs[n]	0.844853
409	damp[c]	0.844853
410	datp[c]	0.844853
411	datp[m]	0.844853
412	datp[n]	0.844853
413	dcacoa[c]	0.844853
414	dcamp[c]	0.844853
415	dcdp[c]	0.844853
416	dcdp[m]	0.844118
417	dcdp[n]	0.844853
418	dcholcoa[x]	0.844853
419	dcmp[c]	0.844853
420	dcmp[n]	0.844853
421	dcsptn1[c]	0.844118
422	dcsptn1[e]	0.844853
423	dcsptn1coa[c]	0.844853
424	dcsptn1coa[m]	0.844118
425	dcsptn1coa[x]	0.844853
426	dcsptn1crn[c]	0.844853
427	dcsptn1crn[m]	0.844118
428	dctp[c]	0.844853
429	dctp[m]	0.844853
430	dctp[n]	0.844853
431	dcyt[c]	0.844118
432	dcyt[e]	0.844118
433	dcyt[n]	0.844853
434	ddcacoa[c]	0.844118
435	ddsmsterol[r]	0.844853
436	debrisoquine[c]	0.845588
437	debrisoquine[e]	0.845588
438	dgchol[c]	0.00147059
439	dgchol[e]	0.00220588
440	dgchol[x]	0.00220588
441	dgcholcoa[x]	0.844853
442	dgdp[c]	0.844853
443	dgdp[m]	0.844118
444	dgdp[n]	0.844853
445	dgmp[c]	0.844853
446	dgmp[m]	0.844853
447	dgsn[c]	0.844853
448	dgsn[m]	0.844118
449	dgtp[c]	0.844853
450	dgtp[m]	0.844853
451	dgtp[n]	0.844853
452	dhap[c]	0.844118
453	dhbpt[c]	0.844118
454	dhcholestanate[m]	0.844118
455	dhcholestanate[x]	0.844118
456	dhcholestancoa[x]	0.844853
457	dhcholoylcoa[x]	0.844853
458	dhcrm-hs[c]	0.844118
459	dhdascb[c]	0.844118
460	dhdascb[e]	0.844853
461	dhea[c]	0.844118
462	dheas[c]	0.844853
463	dhf[c]	0.844118
464	dhf[e]	0.000735294
465	dhf[l]	0.844853
466	dhf[m]	0.844853
467	dhlam[m]	0.844118
468	dhlpro[m]	0.844118
469	dhocholoylcoa[x]	0.844853
470	dhor-DASH-S[c]	0.844853
471	didp[c]	0.844853
472	didp[n]	0.844853
473	din[c]	0.844118
474	din[e]	0.844853
475	ditp[c]	0.844853
476	ditp[n]	0.844853
477	dkmpp[c]	0.844118
478	dlnlcg[c]	0.844118
479	dlnlcg[e]	0.844853
480	dlnlcgcoa[c]	0.844853
481	dlnlcgcoa[m]	0.844118
482	dlnlcgcrn[c]	0.844118
483	dlnlcgcrn[m]	0.844118
484	dmantipyrine[c]	0.00147059
485	dmantipyrine[e]	0.00147059
486	dmgly[c]	0.844118
487	dmgly[m]	0.844118
488	dmpp[x]	0.844853
489	dnad[c]	0.844118
490	dnad[n]	0.844118
491	dopa[c]	0.844853
492	dopaqn[c]	0.844853
493	dopasf[c]	0.00147059
494	dopasf[e]	0.000735294
495	dpcoa[c]	0.844118
496	drib[c]	0.845588
497	drib[e]	0.846324
498	dsmsterol[r]	0.844853
499	dtdp[c]	0.844853
500	dtdp[m]	0.844118
501	dtdp[n]	0.844853
502	dtmp[c]	0.844118
503	dtmp[m]	0.844118
504	dttp[c]	0.844853
505	dttp[m]	0.844853
506	dttp[n]	0.844853
507	dudp[c]	0.844853
508	dudp[m]	0.844118
509	dudp[n]	0.844853
510	dump[c]	0.844118
511	dump[m]	0.844118
512	dump[n]	0.844118
513	duri[c]	0.844118
514	duri[m]	0.844118
515	duri[n]	0.844118
516	dutp[c]	0.844853
517	dutp[m]	0.844853
518	dutp[n]	0.844853
519	dxtrn[c]	0.844853
520	e4hglu[m]	0.844118
521	e4p[c]	0.844118
522	eaflatoxin[c]	0.00147059
523	eaflatoxin[e]	0.00147059
524	ebastine[c]	0.846324
525	ebastine[e]	0.847059
526	ebastine[r]	0.847059
527	ebastineoh[c]	0.00147059
528	ebastineoh[e]	0.00220588
529	ebastineoh[r]	0.00220588
530	eicostet[c]	0.844118
531	eicostet[e]	0.844853
532	eicostetcoa[c]	0.844853
533	eicostetcoa[m]	0.844118
534	eicostetcrn[c]	0.844853
535	eicostetcrn[m]	0.844118
536	elaid[c]	0.844118
537	elaid[e]	0.844853
538	elaidcrn[c]	0.844853
539	elaidcrn[m]	0.844118
540	estradiol[c]	0.844853
541	estradiol[r]	0.844853
542	estrone[c]	0.844853
543	estrone[r]	0.844853
544	estroneglc[c]	0.844118
545	estroneglc[e]	0.000735294
546	estroneglc[r]	0.844853
547	estrones[c]	0.844118
548	estrones[e]	0.844853
549	etfox[m]	0.844118
550	etfrd[m]	0.844853
551	etha[c]	0.844853
552	ethamp[c]	0.844118
553	etoh[c]	0.846324
554	etoh[e]	0.847059
555	etoh[x]	0.847059
556	f1p[c]	0.844853
557	f26bp[c]	0.844853
558	f6p[c]	0.844118
559	fad[c]	0.844118
560	fad[m]	0.844853
561	fad[r]	0.844853
562	fad[x]	0.844853
563	fadh2[c]	0.844853
564	fadh2[m]	0.844118
565	fadh2[r]	0.844853
566	fadh2[x]	0.844853
567	fald[c]	0.844118
568	fald[l]	0.844118
569	fald[m]	0.844118
570	fdp[c]	0.844118
571	fe2[c]	0.844853
572	fe2[e]	0.000735294
573	fe2[m]	0.844118
574	fe3[e]	0.845588
575	ficytC[m]	0.844853
576	fmn[c]	0.844118
577	focytC[m]	0.844118
578	fol[c]	0.844118
579	fol[e]	0.844853
580	for[c]	0.844118
581	for[m]	0.844853
582	for[r]	0.844853
583	forglu[c]	0.844118
584	frdp[r]	0.844118
585	frdp[x]	0.844853
586	fru[c]	0.844118
587	fru[e]	0.844853
588	fuc-DASH-L[e]	0.000735294
589	fum[c]	0.844118
590	fum[m]	0.844118
591	g1p[c]	0.844853
592	g3p[c]	0.844118
593	g3pc[c]	0.844118
594	g6p[c]	0.844853
595	g6p[r]	0.844853
596	gal[c]	0.844118
597	gal[e]	0.844853
598	gal1p[c]	0.844853
599	gam6p[c]	0.844853
600	gcald[c]	0.844118
601	gchola[c]	0.844118
602	gchola[e]	0.000735294
603	gchola[x]	0.844853
604	gdchola[c]	0.00147059
605	gdchola[e]	0.00220588
606	gdchola[x]	0.00220588
607	gdp[c]	0.844118
608	gdp[e]	0.844853
609	gdp[m]	0.844118
610	gdp[n]	0.844853
611	ggn[c]	0.844853
612	glac[c]	0.844853
613	glac[r]	0.844853
614	glc-DASH-D[c]	0.844118
615	glc-DASH-D[e]	0.844118
616	glc-DASH-D[r]	0.844853
617	glcur[c]	0.844118
618	glcur[l]	0.844853
619	glcur[r]	0.844853
620	glcur1p[c]	0.844853
621	gln-DASH-L[c]	0.844853
622	gln-DASH-L[e]	0.844853
623	gln-DASH-L[m]	0.844853
624	glu5p[m]	0.844853
625	glu5sa[m]	0.844118
626	gluala[e]	0.844853
627	glucys[c]	0.844853
628	glu-DASH-L[c]	0.844118
629	glu-DASH-L[e]	0.844853
630	glu-DASH-L[l]	0.844853
631	glu-DASH-L[m]	0.844118
632	gluside-hs[c]	0.844118
633	gluside-hs[r]	0.844118
634	glutcoa[m]	0.844118
635	glx[c]	0.844853
636	glx[x]	0.844853
637	gly[c]	0.844118
638	gly[e]	0.844118
639	gly[m]	0.844118
640	gly[x]	0.844853
641	glyald[c]	0.844118
642	glyb[c]	0.844118
643	glyb[e]	0.844853
644	glyb[m]	0.844118
645	glyc[c]	0.844118
646	glyc[e]	0.844118
647	glyc3p[c]	0.844118
648	glyc-DASH-R[c]	0.844118
649	glyclt[c]	0.844853
650	glyclt[x]	0.844118
651	glygn1[c]	0.844853
652	glygn2[c]	0.844118
653	glygn2[e]	0.845588
654	glygn3[c]	0.844118
655	glygn4[e]	0.000735294
656	gmp[c]	0.844118
657	gmp[e]	0.844853
658	gmp[n]	0.844118
659	grdp[x]	0.844853
660	gsn[c]	0.844118
661	gsn[e]	0.844853
662	gthox[c]	0.844118
663	gthox[e]	0.844118
664	gthox[m]	0.844118
665	gthrd[c]	0.844118
666	gthrd[e]	0.844853
667	gthrd[m]	0.844118
668	gtp[c]	0.844853
669	gtp[e]	0.845588
670	gtp[m]	0.844118
671	gtp[n]	0.844853
672	gua[c]	0.844853
673	gudac[c]	0.844853
674	gullac[c]	0.844853
675	gullac[r]	0.844853
676	guln[c]	0.844853
677	guln[r]	0.844853
678	h[c]	0.844118
679	h[e]	0.844853
680	h[l]	0.844853
681	h[m]	0.844118
682	h[n]	0.844853
683	h[r]	0.844853
684	h[x]	0.844853
685	h2co3[c]	0.844853
686	h2co3[m]	0.844118
687	h2o[c]	0.844118
688	h2o[e]	0.844118
689	h2o[l]	0.844118
690	h2o[m]	0.844118
691	h2o[n]	0.844853
692	h2o[r]	0.844853
693	h2o[x]	0.844853
694	h2o2[c]	0.844118
695	h2o2[e]	0.844853
696	h2o2[l]	0.844853
697	h2o2[m]	0.844118
698	h2o2[x]	0.844853
699	ha[e]	0.846324
700	ha[l]	0.845588
701	ha-deg1[l]	0.844853
702	ha-pre1[e]	0.000735294
703	ha-pre1[l]	0.844853
704	hco3[c]	0.844118
705	hco3[e]	0.844118
706	hco3[m]	0.844118
707	hcoumarin[c]	0.00147059
708	hcoumarin[e]	0.00147059
709	hcys-DASH-L[c]	0.844853
710	hdca[c]	0.844853
711	hdcea[c]	0.844118
712	hdcea[e]	0.844853
713	hdcecrn[c]	0.844118
714	hdcecrn[m]	0.844118
715	hdcoa[c]	0.844853
716	hdcoa[m]	0.844118
717	hdd2coa[c]	0.844118
718	hdd2coa[m]	0.844118
719	hdd2coa[x]	0.844853
720	hdd2crn[c]	0.844853
721	hdd2crn[m]	0.844118
722	hestratriol[c]	0.00147059
723	hestratriol[e]	0.00220588
724	hestratriol[r]	0.00220588
725	hexc[c]	0.844118
726	hexc[e]	0.844853
727	hexccoa[c]	0.844853
728	hexccoa[x]	0.844118
729	hgentis[c]	0.844118
730	his-DASH-L[c]	0.844853
731	his-DASH-L[e]	0.844853
732	hista[c]	0.844853
733	hLkynr[c]	0.844118
734	hmbil[c]	0.844118
735	hmgcoa[c]	0.844118
736	hmgcoa[m]	0.844118
737	hmgcoa[x]	0.844118
738	hpdca[c]	0.844118
739	hpdca[e]	0.844853
740	hpdcacoa[c]	0.844853
741	hpdcacoa[m]	0.844118
742	hpdcacrn[c]	0.844118
743	hpdcacrn[m]	0.844118
744	hpyr[c]	0.844118
745	hpyr[x]	0.844118
746	htaxol[c]	0.00147059
747	htaxol[e]	0.00147059
748	hxan[c]	0.844853
749	hyptaur[c]	0.844853
750	i[c]	0.844118
751	i[e]	0.844853
752	ibcoa[m]	0.844853
753	icit[c]	0.844118
754	icit[m]	0.844118
755	idp[c]	0.844853
756	idp[e]	0.845588
757	idp[n]	0.844853
758	ile-DASH-L[c]	0.844118
759	ile-DASH-L[e]	0.844853
760	ile-DASH-L[m]	0.844853
761	imp[c]	0.844118
762	imp[e]	0.000735294
763	inost[c]	0.844118
764	inost[e]	0.844853
765	ins[c]	0.844118
766	ins[e]	0.844853
767	iodine[c]	0.844853
768	ipdp[x]	0.844853
769	itaccoa[m]	0.844118
770	itacon[m]	0.844118
771	itp[c]	0.844853
772	itp[n]	0.844853
773	ivcoa[m]	0.844853
774	k[c]	0.844853
775	k[e]	0.844118
776	kdn[c]	0.000735294
777	kdnp[c]	0.844118
778	ksi[e]	0.00147059
779	ksi-deg1[e]	0.000735294
780	L2aadp[c]	0.844118
781	L2aadp[m]	0.844118
782	L2aadp6sa[c]	0.844853
783	L2aadp6sa[m]	0.844118
784	lac-DASH-D[c]	0.844118
785	lac-DASH-D[e]	0.844853
786	lac-DASH-L[c]	0.844118
787	lac-DASH-L[e]	0.844853
788	lac-DASH-L[m]	0.844853
789	lald-DASH-D[c]	0.844118
790	lald-DASH-L[c]	0.844118
791	lanost[r]	0.844118
792	lcts[e]	0.845588
793	Lcyst[c]	0.844853
794	Lcystin[c]	0.844118
795	Lcystin[e]	0.845588
796	L-DASH-dpchrm[c]	0.00220588
797	leu-DASH-L[c]	0.844118
798	leu-DASH-L[e]	0.844853
799	leu-DASH-L[m]	0.844853
800	Lfmkynr[c]	0.844853
801	lgnc[c]	0.844118
802	lgnc[e]	0.844853
803	lgnccoa[c]	0.844853
804	lgnccoa[x]	0.844118
805	lgt-DASH-S[c]	0.844853
806	limnen[c]	0.845588
807	limnen[e]	0.845588
808	Lkynr[c]	0.844118
809	lneldc[c]	0.844118
810	lneldc[e]	0.844853
811	lneldccoa[c]	0.844853
812	lneldccoa[m]	0.844118
813	lneldccrn[c]	0.844118
814	lneldccrn[m]	0.844118
815	lnlc[c]	0.844118
816	lnlc[e]	0.844853
817	lnlccoa[c]	0.844853
818	lnlccoa[m]	0.844118
819	lnlccrn[c]	0.844853
820	lnlccrn[m]	0.844118
821	lnlnca[c]	0.844118
822	lnlnca[e]	0.844853
823	lnlncacoa[c]	0.844853
824	lnlncacoa[m]	0.844118
825	lnlncacrn[c]	0.844853
826	lnlncacrn[m]	0.844118
827	lnlncg[c]	0.844118
828	lnlncg[e]	0.844853
829	lnlncgcoa[c]	0.844853
830	lnlncgcoa[m]	0.844118
831	lnlncgcoa[x]	0.844853
832	lnlncgcrn[c]	0.844853
833	lnlncgcrn[m]	0.844118
834	lpam[m]	0.844118
835	lpchol-hs[c]	0.844853
836	lpchol-hs[e]	0.000735294
837	Lpipecol[x]	0.844853
838	lpro[m]	0.844118
839	lthstrl[r]	0.844118
840	lys-DASH-L[c]	0.844118
841	lys-DASH-L[e]	0.844853
842	lys-DASH-L[m]	0.844853
843	lys-DASH-L[x]	0.844853
844	mag-hs[c]	0.844853
845	mag-hs[e]	0.844853
846	malcoa[c]	0.844853
847	malcoa[m]	0.844853
848	mal-DASH-L[c]	0.844118
849	mal-DASH-L[m]	0.844118
850	man[c]	0.844118
851	man[e]	0.844853
852	man6p[c]	0.844853
853	melanin[c]	0.000735294
854	meoh[c]	0.844118
855	meoh[e]	0.844853
856	meoh[l]	0.844853
857	mepi[c]	0.844853
858	mepi[e]	0.000735294
859	mercplac[c]	0.844118
860	mercplaccys[c]	0.00147059
861	mercplaccys[e]	0.000735294
862	mercppyr[c]	0.844853
863	mescoa[m]	0.844118
864	mescon[m]	0.844118
865	met-DASH-L[c]	0.844118
866	met-DASH-L[e]	0.844853
867	methf[c]	0.844118
868	methf[m]	0.844118
869	mev-DASH-R[x]	0.844853
870	mhista[c]	0.844118
871	mi1345p[c]	0.844118
872	mi134p[c]	0.844118
873	mi145p[c]	0.844853
874	mi14p[c]	0.844118
875	mi14p[n]	0.844853
876	mi1p-DASH-D[c]	0.844853
877	mi34p[c]	0.844118
878	mi3p-DASH-D[c]	0.844118
879	mi4p-DASH-D[c]	0.844853
880	mlthf[c]	0.844118
881	mlthf[m]	0.844118
882	mma[c]	0.844853
883	mmcoa-DASH-R[m]	0.844118
884	mmcoa-DASH-S[m]	0.844118
885	msa[m]	0.844118
886	mthgxl[c]	0.844118
887	mthgxl[e]	0.000735294
888	na1[c]	0.844118
889	na1[e]	0.844853
890	na1[x]	0.844853
891	nac[c]	0.845588
892	nac[e]	0.846324
893	Nacasp[c]	0.844118
894	Nacasp[m]	0.844853
895	nad[c]	0.844118
896	nad[e]	0.845588
897	nad[m]	0.844118
898	nad[n]	0.844118
899	nad[r]	0.844853
900	nad[x]	0.844853
901	nadh[c]	0.844118
902	nadh[m]	0.844118
903	nadh[r]	0.844853
904	nadh[x]	0.844853
905	nadp[c]	0.844118
906	nadp[e]	0.845588
907	nadp[m]	0.844118
908	nadp[r]	0.844853
909	nadp[x]	0.844853
910	nadph[c]	0.844118
911	nadph[m]	0.844118
912	nadph[r]	0.844853
913	nadph[x]	0.844853
914	ncam[c]	0.844118
915	ncam[e]	0.844853
916	nh4[c]	0.844118
917	nh4[e]	0.844853
918	nh4[m]	0.844118
919	nh4[n]	0.844853
920	nh4[x]	0.844853
921	nicrns[c]	0.844853
922	nicrnt[c]	0.844118
923	nicrnt[n]	0.844853
924	nmn[c]	0.844118
925	nmn[n]	0.844118
926	no[c]	0.00147059
927	no[e]	0.00147059
928	npthl[c]	0.845588
929	npthl[e]	0.845588
930	nrpphr[c]	0.844853
931	nrpphrsf[c]	0.00147059
932	nrpphrsf[e]	0.000735294
933	nrvnc[c]	0.844118
934	nrvnc[e]	0.844853
935	nrvnccoa[c]	0.844853
936	nrvnccoa[x]	0.844118
937	nwharg[c]	0.844853
938	o2[c]	0.844853
939	o2[m]	0.844118
940	o2[r]	0.844853
941	o2[x]	0.844853
942	o2s[c]	0.844118
943	o2s[e]	0.844853
944	o2s[m]	0.844853
945	o2s[x]	0.844853
946	oaa[c]	0.844118
947	oaa[m]	0.844853
948	occoa[c]	0.844118
949	occoa[m]	0.844118
950	occoa[x]	0.844853
951	ocdca[c]	0.844118
952	ocdca[e]	0.844853
953	ocdcea[c]	0.844118
954	ocdcea[e]	0.844853
955	octa[c]	0.845588
956	octa[e]	0.845588
957	od2coa[c]	0.844853
958	od2coa[m]	0.844118
959	odecoa[c]	0.844118
960	odecoa[m]	0.844118
961	odecoa[x]	0.844853
962	odecrn[c]	0.844853
963	odecrn[m]	0.844118
964	oh1[c]	0.844853
965	oh1[e]	0.844118
966	omeprazole[c]	0.845588
967	omeprazole[e]	0.845588
968	onpthl[c]	0.00147059
969	onpthl[e]	0.00147059
970	orn[c]	0.844118
971	orn[e]	0.844853
972	orn[m]	0.844118
973	orot[c]	0.844118
974	orot5p[c]	0.844118
975	oxa[c]	0.844118
976	oxa[e]	0.844118
977	oxa[x]	0.844853
978	pac[c]	0.844118
979	pacald[c]	0.844118
980	paf-hs[c]	0.844118
981	paf-hs[e]	0.845588
982	pa-hs[c]	0.844118
983	pa-hs[m]	0.844118
984	pa-hs[n]	0.844853
985	pa-hs[r]	0.844853
986	pail345p-hs[c]	0.844118
987	pail34p-hs[c]	0.844853
988	pail35p-hs[c]	0.844118
989	pail3p-hs[c]	0.844853
990	pail45p-hs[c]	0.844118
991	pail4p-hs[c]	0.844853
992	pail4p-hs[n]	0.844853
993	pail5p-hs[c]	0.844118
994	pail-hs[c]	0.844118
995	pail-hs[n]	0.844853
996	pan4p[c]	0.844118
997	pap[c]	0.844853
998	paps[c]	0.844118
999	pchol-hs[c]	0.844118
1000	pchol-hs[e]	0.844853
1001	pchol-hs[m]	0.844118
1002	pchol-hs[r]	0.844853
1003	pcreat[c]	0.844853
1004	pcreat[m]	0.844118
1005	pcrn[c]	0.844853
1006	pcrn[m]	0.844118
1007	pcrn[x]	0.844118
1008	pd3[c]	0.844853
1009	pdx5p[c]	0.844853
1010	peamn[c]	0.844853
1011	pe-hs[c]	0.844118
1012	pe-hs[e]	0.844853
1013	pe-hs[m]	0.844118
1014	pe-hs[r]	0.844853
1015	pep[c]	0.844118
1016	pep[m]	0.844118
1017	perillyl[c]	0.00147059
1018	perillyl[e]	0.00147059
1019	pglyc-hs[e]	0.845588
1020	phaccoa[c]	0.844118
1021	pheacgln[c]	0.00147059
1022	pheacgln[e]	0.00147059
1023	phe-DASH-L[c]	0.844118
1024	phe-DASH-L[e]	0.844853
1025	pheme[c]	0.844118
1026	pheme[m]	0.844118
1027	pi[c]	0.844118
1028	pi[e]	0.844853
1029	pi[m]	0.844118
1030	pi[n]	0.844853
1031	pi[r]	0.844853
1032	pi[x]	0.844853
1033	pmtcoa[c]	0.844118
1034	pmtcoa[m]	0.844118
1035	pmtcoa[x]	0.844853
1036	pmtcrn[c]	0.844853
1037	pmtcrn[m]	0.844118
1038	pnto-DASH-R[c]	0.844853
1039	pnto-DASH-R[e]	0.845588
1040	ppa[c]	0.844853
1041	ppa[e]	0.845588
1042	ppbng[c]	0.844118
1043	ppcoa[c]	0.844118
1044	ppcoa[m]	0.844118
1045	ppcoa[x]	0.844853
1046	ppi[c]	0.844118
1047	ppi[m]	0.844118
1048	ppi[n]	0.844118
1049	ppi[r]	0.844853
1050	ppi[x]	0.844853
1051	ppp9[m]	0.844118
1052	pppg9[c]	0.844118
1053	pppg9[m]	0.844118
1054	prist[c]	0.844118
1055	prist[x]	0.844853
1056	pristcoa[c]	0.844853
1057	pristcoa[x]	0.844118
1058	pro-DASH-L[c]	0.844118
1059	pro-DASH-L[e]	0.844853
1060	pro-DASH-L[m]	0.844118
1061	prostgd2[c]	0.844118
1062	prostgd2[e]	0.844853
1063	prostge1[c]	0.844118
1064	prostge1[e]	0.844118
1065	prostgh2[c]	0.844853
1066	prpp[c]	0.844118
1067	pser-DASH-L[c]	0.844118
1068	ps-hs[c]	0.844853
1069	ps-hs[m]	0.844118
1070	ptdca[c]	0.844118
1071	ptdca[e]	0.844853
1072	ptdcacoa[c]	0.844853
1073	ptdcacoa[m]	0.844118
1074	ptdcacrn[c]	0.844118
1075	ptdcacrn[m]	0.844118
1076	ptrc[c]	0.844118
1077	pyam5p[c]	0.844853
1078	pydam[c]	0.844118
1079	pydam[e]	0.844853
1080	pydx[c]	0.845588
1081	pydx[e]	0.846324
1082	pydx5p[c]	0.844118
1083	pydxn[c]	0.844118
1084	pydxn[e]	0.844853
1085	pyr[c]	0.844118
1086	pyr[e]	0.844853
1087	pyr[m]	0.844118
1088	pyr[x]	0.844853
1089	q10[m]	0.844118
1090	q10h2[m]	0.844118
1091	quln[c]	0.844853
1092	R1coa-hs[c]	0.844853
1093	r1p[c]	0.844118
1094	R2coa-hs[c]	0.844853
1095	r5p[c]	0.844118
1096	retfa[c]	0.844853
1097	retfa[e]	0.844853
1098	retinal[c]	0.844853
1099	retinol[c]	0.844118
1100	retinol[e]	0.844853
1101	retn[c]	0.844118
1102	retn[e]	0.844853
1103	retn[r]	0.844853
1104	retnglc[c]	0.00147059
1105	retnglc[e]	0.000735294
1106	retnglc[r]	0.00220588
1107	rib-DASH-D[c]	0.844118
1108	rib-DASH-D[e]	0.844118
1109	ribflv[c]	0.844118
1110	rnam[c]	0.844853
1111	Rtotal[c]	0.844118
1112	Rtotal[e]	0.000735294
1113	Rtotal[l]	0.844853
1114	Rtotal2[c]	0.844853
1115	Rtotal2[e]	0.000735294
1116	Rtotal2coa[c]	0.844118
1117	Rtotal3[c]	0.844853
1118	Rtotal3[e]	0.000735294
1119	Rtotal3coa[c]	0.844118
1120	Rtotalcoa[c]	0.844853
1121	Rtotalcoa[m]	0.844118
1122	Rtotalcrn[c]	0.844853
1123	Rtotalcrn[m]	0.844118
1124	ru5p-DASH-D[c]	0.844118
1125	s2l2fn2m2masn[e]	0.00147059
1126	s2l2n2m2masn[e]	0.000735294
1127	s7p[c]	0.844118
1128	saccrp-DASH-L[m]	0.844118
1129	sarcs[c]	0.844853
1130	sarcs[m]	0.844118
1131	sbt-DASH-D[c]	0.844853
1132	ser-DASH-L[c]	0.844118
1133	ser-DASH-L[e]	0.844853
1134	ser-DASH-L[x]	0.844853
1135	Sfglutth[c]	0.844118
1136	sl-DASH-L[c]	0.844853
1137	sl-DASH-L[e]	0.000735294
1138	so3[c]	0.844118
1139	so3[m]	0.844118
1140	so4[c]	0.844118
1141	so4[e]	0.844853
1142	spc-hs[c]	0.845588
1143	spc-hs[e]	0.845588
1144	sphgn[c]	0.844118
1145	sphings[c]	0.844118
1146	sphings[l]	0.844853
1147	sphings[r]	0.844853
1148	sphmyln-hs[c]	0.844853
1149	sphmyln-hs[l]	0.844118
1150	sphs1p[c]	0.844118
1151	sphs1p[e]	0.844853
1152	sphs1p[r]	0.844853
1153	spmd[c]	0.844853
1154	sprm[c]	0.000735294
1155	sql[r]	0.844853
1156	srtn[c]	0.844118
1157	srtn[e]	0.844853
1158	Ssq23epx[r]	0.844853
1159	stcoa[c]	0.844853
1160	stcoa[m]	0.844118
1161	stcoa[x]	0.844853
1162	stcrn[c]	0.844853
1163	stcrn[m]	0.844118
1164	strch1[e]	0.845588
1165	strch2[e]	0.000735294
1166	strdnc[c]	0.844118
1167	strdnc[e]	0.844853
1168	strdnccoa[c]	0.844853
1169	strdnccoa[m]	0.844118
1170	strdnccoa[x]	0.844853
1171	strdnccrn[c]	0.844853
1172	strdnccrn[m]	0.844118
1173	succ[c]	0.844118
1174	succ[e]	0.844853
1175	succ[m]	0.844118
1176	succoa[m]	0.844118
1177	sucr[e]	0.845588
1178	sucsal[m]	0.844118
1179	tag1p-DASH-D[c]	0.844853
1180	tagat-DASH-D[c]	0.845588
1181	tagat-DASH-D[e]	0.846324
1182	tag-hs[c]	0.844853
1183	tag-hs[e]	0.845588
1184	taur[c]	0.844118
1185	taur[e]	0.844853
1186	taur[x]	0.844853
1187	taxol[c]	0.845588
1188	taxol[e]	0.845588
1189	tchola[c]	0.844118
1190	tchola[e]	0.000735294
1191	tchola[x]	0.844853
1192	tcynt[c]	0.00147059
1193	tcynt[e]	0.000735294
1194	tcynt[m]	0.00220588
1195	tdchola[c]	0.00147059
1196	tdchola[e]	0.00220588
1197	tdchola[x]	0.00220588
1198	tdcoa[c]	0.844118
1199	tdcoa[m]	0.844118
1200	tethex3[c]	0.844118
1201	tethex3[e]	0.844853
1202	tethex3coa[c]	0.844853
1203	tethex3coa[x]	0.844118
1204	tetpent3[c]	0.844118
1205	tetpent3[e]	0.844853
1206	tetpent3coa[c]	0.844853
1207	tetpent3coa[x]	0.844853
1208	tetpent6[c]	0.844118
1209	tetpent6[e]	0.844853
1210	tetpent6coa[c]	0.844853
1211	tetpent6coa[x]	0.844118
1212	tettet6[c]	0.844118
1213	tettet6[e]	0.844853
1214	tettet6coa[c]	0.844853
1215	tettet6coa[x]	0.844118
1216	thbpt[c]	0.844118
1217	thbpt4acam[c]	0.844853
1218	thcholoylcoa[x]	0.844853
1219	thcholst[m]	0.844118
1220	thcholstoic[m]	0.844118
1221	thcholstoic[x]	0.844118
1222	thf[c]	0.844118
1223	thf[e]	0.844853
1224	thf[l]	0.844853
1225	thf[m]	0.844853
1226	thm[c]	0.844853
1227	thm[e]	0.844853
1228	thmmp[c]	0.844118
1229	thmmp[e]	0.844853
1230	thmpp[c]	0.844853
1231	thmtp[c]	0.844118
1232	thmtp[e]	0.000735294
1233	thp2c[c]	0.844118
1234	thp2c[x]	0.844853
1235	thr-DASH-L[c]	0.844853
1236	thr-DASH-L[e]	0.844118
1237	thym[c]	0.844118
1238	thym[e]	0.844853
1239	thymd[c]	0.844853
1240	thymd[m]	0.844118
1241	thyox-DASH-L[c]	0.844118
1242	thyox-DASH-L[e]	0.844118
1243	tmndnc[c]	0.844118
1244	tmndnc[e]	0.844853
1245	tmndnccoa[c]	0.844853
1246	tmndnccoa[m]	0.844118
1247	tmndnccoa[x]	0.844853
1248	tmndnccrn[c]	0.844853
1249	tmndnccrn[m]	0.844118
1250	tolbutamide[c]	0.845588
1251	tolbutamide[e]	0.845588
1252	trdox[c]	0.844853
1253	trdrd[c]	0.844118
1254	triodthy[c]	0.844853
1255	triodthysuf[c]	0.00147059
1256	triodthysuf[e]	0.000735294
1257	trp-DASH-L[c]	0.844118
1258	trp-DASH-L[e]	0.844853
1259	tsul[c]	0.844118
1260	tsul[e]	0.844853
1261	tsul[m]	0.844853
1262	ttdca[c]	0.844853
1263	ttdca[e]	0.845588
1264	ttdcrn[c]	0.844853
1265	ttdcrn[m]	0.844118
1266	tym[c]	0.844853
1267	tymsf[c]	0.00147059
1268	tymsf[e]	0.000735294
1269	Tyr-DASH-ggn[c]	0.844118
1270	tyr-DASH-L[c]	0.844118
1271	tyr-DASH-L[e]	0.844853
1272	uacgam[c]	0.844118
1273	udp[c]	0.844853
1274	udp[e]	0.844853
1275	udp[n]	0.844853
1276	udp[r]	0.844853
1277	udpg[c]	0.844853
1278	udpg[r]	0.844853
1279	udpgal[c]	0.844853
1280	udpglcur[c]	0.844853
1281	udpglcur[r]	0.844853
1282	ump[c]	0.844118
1283	ump[e]	0.844853
1284	ump[n]	0.844853
1285	ump[r]	0.844853
1286	uppg3[c]	0.844118
1287	ura[c]	0.844118
1288	ura[e]	0.844853
1289	urate[c]	0.00147059
1290	urate[e]	0.000735294
1291	urate[x]	0.00220588
1292	urcan[c]	0.844853
1293	urea[c]	0.844118
1294	urea[e]	0.844853
1295	urea[m]	0.844853
1296	uri[c]	0.844118
1297	uri[e]	0.844853
1298	uri[n]	0.844853
1299	utp[c]	0.844853
1300	utp[e]	0.845588
1301	utp[n]	0.844853
1302	vacc[c]	0.844118
1303	vacc[e]	0.844853
1304	vacccoa[c]	0.844853
1305	vacccoa[m]	0.844118
1306	vacccrn[c]	0.844853
1307	vacccrn[m]	0.844118
1308	val-DASH-L[c]	0.844118
1309	val-DASH-L[e]	0.844853
1310	val-DASH-L[m]	0.844853
1311	vitd3[c]	0.844118
1312	vitd3[e]	0.844853
1313	whhdca[c]	0.00147059
1314	whhdca[e]	0.00147059
1315	whttdca[c]	0.00147059
1316	whttdca[e]	0.00147059
1317	xan[c]	0.844118
1318	xan[x]	0.844118
1319	xmp[c]	0.844853
1320	xol24oh[r]	0.844853
1321	xol25oh[r]	0.844853
1322	xol27oh[m]	0.844853
1323	xol27oh[r]	0.844118
1324	xol7a[r]	0.844853
1325	xol7ah[c]	0.844853
1326	xol7ah2[c]	0.844118
1327	xol7ah2[m]	0.844118
1328	xol7ah2al[m]	0.844118
1329	xol7ah3[m]	0.844118
1330	xol7aone[c]	0.844853
1331	xol7aone[r]	0.844853
1332	xoldiolone[c]	0.844118
1333	xoldiolone[r]	0.844853
1334	xoldioloneh[c]	0.844853
1335	xolest2-hs[e]	0.000735294
1336	xolest-hs[c]	0.00147059
1337	xolest-hs[e]	0.00147059
1338	xoltetrol[m]	0.844118
1339	xoltri24[c]	0.00147059
1340	xoltri24[e]	0.00220588
1341	xoltri24[r]	0.00220588
1342	xoltri25[c]	0.00147059
1343	xoltri25[e]	0.00220588
1344	xoltri25[r]	0.00220588
1345	xoltri27[c]	0.00147059
1346	xoltri27[e]	0.00220588
1347	xoltri27[r]	0.00220588
1348	xoltriol[c]	0.844118
1349	xoltriol[m]	0.844118
1350	xtsn[c]	0.844118
1351	xu1p-DASH-D[c]	0.844853
1352	xu5p-DASH-D[c]	0.844118
1353	xylt[c]	0.844853
1354	xylu-DASH-D[c]	0.844853
1355	xylu-DASH-L[c]	0.844853
1356	yvite[c]	0.000735294
1357	yvite[e]	0.00147059
1358	zym-int2[r]	0.844853
1359	zymst[r]	0.844853
1360	zymstnl[r]	0.844853
